# Supplementary material for: Comprehensive bioinformatics analysis reveals biomarkers of DNA methylation-related genes in varicose veins
Source: Front Genet. 2022 Nov 25;13:1013803. doi: 10.3389/fgene.2022.1013803 (PMC9732536; doi:10.3389/fgene.2022.1013803)
Supplement: Supplementary file 1 [file DataSheet1.ZIP]

Archive with 23 entries (18 files):
- Supplementary Material (2022.10.31)/
- Supplementary Material (2022.10.31)/Supplementary Figure 1.docx
- Supplementary Material (2022.10.31)/Supplementary Table 1.xlsx
- Supplementary Material (2022.10.31)/Supplementary Table 10.xlsx
- Supplementary Material (2022.10.31)/Supplementary Table 2.xlsx
- Supplementary Material (2022.10.31)/Supplementary Table 3/
- Supplementary Material (2022.10.31)/Supplementary Table 3/KEGG.xlsx
- Supplementary Material (2022.10.31)/Supplementary Table 3/go.xlsx
- Supplementary Material (2022.10.31)/Supplementary Table 4.xlsx
- Supplementary Material (2022.10.31)/Supplementary Table 5/
- Supplementary Material (2022.10.31)/Supplementary Table 5/WISP2.GOBP.xlsx
- Supplementary Material (2022.10.31)/Supplementary Table 5/WISP2.GOCC.xlsx
- Supplementary Material (2022.10.31)/Supplementary Table 5/WISP2.GOMF.xlsx
- Supplementary Material (2022.10.31)/Supplementary Table 6.xlsx
- Supplementary Material (2022.10.31)/Supplementary Table 7/
- Supplementary Material (2022.10.31)/Supplementary Table 7/CRIP1.GOBP.xlsx
- Supplementary Material (2022.10.31)/Supplementary Table 7/CRIP1.GOCC.xlsx
- Supplementary Material (2022.10.31)/Supplementary Table 7/CRIP1.GOMF.xlsx
- Supplementary Material (2022.10.31)/Supplementary Table 8.xlsx
- Supplementary Material (2022.10.31)/Supplementary Table 9/
- Supplementary Material (2022.10.31)/Supplementary Table 9/OSR1.GOBP.xlsx
- Supplementary Material (2022.10.31)/Supplementary Table 9/OSR1.GOCC.xlsx
- Supplementary Material (2022.10.31)/Supplementary Table 9/OSR1.GOMF.xlsx
