# Supplementary material for: Comprehensive bioinformatics analysis reveals biomarkers of DNA methylation-related genes in varicose veins
Source: Front Genet. 2022 Nov 25;13:1013803. doi: 10.3389/fgene.2022.1013803 (PMC9732536; doi:10.3389/fgene.2022.1013803)
Supplement: Supplementary file 1 [file DataSheet1.ZIP › Supplementary Material (2022.10.31)/Supplementary Table 1.xlsx]

## Sheet: Sheet1
Symbol	logFC	AveExpr	t	P.Value	adj.P.Val	B	Significant
cg07922606	0.121949	0.208038	10.3844	9.95261e-08	0.00274453	8.0833	up
cg04551925	-0.0865453	0.725395	-7.40309	4.68772e-06	0.0646342	4.0723	down
cg10107725	0.0879658	0.384666	6.9573	9.10592e-06	0.078668	3.38016	up
cg19824441	0.103659	0.515504	6.80964	1.14111e-05	0.078668	3.14503	up
cg04663487	-0.0673914	0.296779	-6.35546	2.32678e-05	0.110157	2.40313	down
cg03562120	-0.101428	0.238057	-6.16381	3.16954e-05	0.110157	2.08158	down
cg26536164	0.0531444	0.86755	6.09237	3.56128e-05	0.110157	1.96041	up
cg09936839	-0.095233	0.443	-6.06279	3.73807e-05	0.110157	1.91005	down
cg23863670	0.0819	0.376558	5.95846	4.43905e-05	0.110157	1.73143	up
cg17267907	-0.095075	0.675976	-5.95445	4.46865e-05	0.110157	1.72452	down
cg15966757	0.106116	0.504194	5.88915	4.9802e-05	0.110157	1.61193	up
cg06003187	-0.0795853	0.656963	-5.8196	5.59326e-05	0.110157	1.49137	down
cg10061138	0.107236	0.437347	5.78538	5.92352e-05	0.110157	1.43182	up
cg02582754	0.0448021	0.851826	5.77746	6.00284e-05	0.110157	1.41801	up
cg05140736	0.100861	0.732288	5.73487	6.44889e-05	0.110157	1.34361	up
cg09676390	0.0751586	0.488959	5.70855	6.74179e-05	0.110157	1.29752	up
cg02067021	0.181737	0.531339	5.70425	6.79091e-05	0.110157	1.28999	up
cg14483391	0.0728004	0.442377	5.59409	8.18758e-05	0.118723	1.09598	up
cg08551633	-0.0622012	0.511374	-5.56563	8.59524e-05	0.118723	1.0456	down
cg15815843	-0.110271	0.476713	-5.56459	8.6106e-05	0.118723	1.04375	down
cg19014419	0.0140607	0.0335628	5.52659	9.18948e-05	0.118919	0.976302	up
cg08137716	0.115567	0.671221	5.45545	0.000103854	0.118919	0.849526	up
cg18414381	0.119889	0.375593	5.44749	0.00010529	0.118919	0.835305	up
cg03380645	0.0845763	0.767784	5.41556	0.000111261	0.118919	0.778164	up
cg06848073	0.11464	0.340128	5.40991	0.000112356	0.118919	0.768024	up
cg26244225	0.125093	0.297918	5.40656	0.000113009	0.118919	0.762023	up
cg23338195	0.0910309	0.592877	5.37452	0.000119463	0.118919	0.704509	up
cg16495265	-0.115158	0.181067	-5.36836	0.000120747	0.118919	0.69344	down
cg20907471	-0.180646	0.332255	-5.34212	0.000126384	0.119799	0.646206	down
cg24929834	0.0796726	0.485112	5.31746	0.000131932	0.119799	0.601745	up
cg19404190	0.122884	0.560037	5.2988	0.000136299	0.119799	0.568046	up
cg06421800	0.111439	0.452122	5.28749	0.000139019	0.119799	0.5476	up
cg14869028	0.0228918	0.091884	5.25216	0.000147884	0.123577	0.483645	up
cg08222662	-0.0416377	0.149117	-5.21114	0.000158927	0.125913	0.409167	down
cg14792480	0.0600672	0.346056	5.20798	0.000159811	0.125913	0.403431	up
cg21907579	0.165003	0.343993	5.14142	0.000179709	0.137657	0.282125	up
cg11398517	0.105911	0.364151	5.07465	0.000202281	0.150759	0.159893	up
cg21126707	-0.153466	0.627942	-5.0024	0.000230065	0.166006	0.0270152	down
cg12499211	-0.09294	0.651242	-4.99105	0.000234778	0.166006	0.00608375	down
cg20125091	0.102131	0.329102	4.93764	0.000258346	0.17101	-0.0926062	up
cg24734575	0.080733	0.508276	4.93094	0.000261473	0.17101	-0.105015	up
cg10910525	0.124042	0.273769	4.92764	0.000263028	0.17101	-0.111128	up
cg05345286	0.0312189	0.0729579	4.90671	0.000273107	0.17101	-0.149905	up
cg12313568	0.0195384	0.0462014	4.89882	0.000277012	0.17101	-0.164543	up
cg04184278	0.0671072	0.483228	4.89472	0.000279063	0.17101	-0.172147	up
cg07026910	0.0637969	0.682175	4.86243	0.000295787	0.177318	-0.232138	up
cg04057485	-0.091648	0.81226	-4.83608	0.000310203	0.180026	-0.281176	down
cg02799466	0.0773035	0.649907	4.83048	0.000313361	0.180026	-0.29161	up
cg26614073	-0.102121	0.39907	-4.79738	0.000332716	0.187245	-0.353344	down
cg15626350	0.10731	0.260326	4.76405	0.000353458	0.192219	-0.41561	up
cg16408970	0.0955841	0.173828	4.76033	0.000355856	0.192219	-0.422571	up
cg08176694	0.116076	0.417485	4.7502	0.000362467	0.192219	-0.441518	up
cg07403255	0.0789054	0.251034	4.70076	0.00039663	0.204538	-0.534198	up
cg03760483	0.0620417	0.130968	4.69379	0.000401711	0.204538	-0.547292	up
cg03782453	0.0399925	0.0815565	4.67283	0.000417389	0.204538	-0.586667	up
cg26661623	0.0608224	0.462252	4.66801	0.000421084	0.204538	-0.59573	up
cg06550629	-0.111815	0.35435	-4.66436	0.000423905	0.204538	-0.602595	down
cg13379236	0.0466793	0.582099	4.6563	0.000430201	0.204538	-0.617754	up
cg12902039	0.0824922	0.299729	4.59164	0.000484372	0.222966	-0.739635	up
cg04123507	0.0873926	0.32614	4.59079	0.000485129	0.222966	-0.741241	up
cg22670329	0.0354937	0.135984	4.53421	0.0005384	0.242989	-0.848222	up
cg26207503	-0.108927	0.312151	-4.5263	0.000546321	0.242989	-0.863213	down
cg02813863	0.146668	0.338685	4.49794	0.000575705	0.249042	-0.91697	up
cg25762706	0.105536	0.464475	4.47625	0.00059928	0.249042	-0.958138	up
cg10150813	0.131122	0.459809	4.47594	0.000599623	0.249042	-0.958724	up
cg13553204	0.0839806	0.510065	4.46235	0.000614916	0.249042	-0.984552	up
cg08700651	0.0419472	0.153544	4.45686	0.000621206	0.249042	-0.994986	up
cg16612562	0.0955846	0.543344	4.45234	0.000626432	0.249042	-1.00358	up
cg03557698	0.0995699	0.792282	4.44338	0.000636924	0.249042	-1.0206	up
cg14435807	0.0223176	0.060352	4.43991	0.000641043	0.249042	-1.02721	up
cg22549408	0.184381	0.506338	4.43531	0.000646541	0.249042	-1.03597	up
cg17186803	0.043479	0.144266	4.42668	0.000656977	0.249042	-1.05238	up
cg21602520	-0.0658427	0.172465	-4.41962	0.000665659	0.249042	-1.06583	down
cg21335556	0.0954741	0.428061	4.40287	0.000686709	0.249042	-1.09773	up
cg06630567	0.0905039	0.342578	4.40044	0.000689823	0.249042	-1.10237	up
cg26404725	0.0783429	0.704873	4.40037	0.000689906	0.249042	-1.10249	up
cg09554443	0.0783272	0.587136	4.39611	0.000695396	0.249042	-1.11061	up
cg21504918	0.0363546	0.0683157	4.38153	0.000714528	0.252613	-1.13841	up
cg24440147	-0.0838623	0.591216	-4.35712	0.000747795	0.256058	-1.18501	down
cg26540515	0.0718868	0.744679	4.35236	0.00075445	0.256058	-1.19408	up
cg25710140	-0.0889757	0.468263	-4.35173	0.000755343	0.256058	-1.19529	down
cg06166767	0.0549535	0.179083	4.34659	0.000762621	0.256058	-1.2051	up
cg15146752	-0.0659498	0.265653	-4.34095	0.000770698	0.256058	-1.21589	down
cg09034896	0.0859649	0.444998	4.32251	0.000797707	0.261876	-1.25114	up
cg15700739	0.0846238	0.113032	4.27866	0.000865907	0.276767	-1.33505	up
cg19692710	0.0752127	0.552198	4.27855	0.000866087	0.276767	-1.33526	up
cg00819310	0.0473583	0.804581	4.27369	0.000874021	0.276767	-1.34458	up
cg13619990	-0.0582435	0.372355	-4.2681	0.000883213	0.276767	-1.35528	down
cg14704941	0.0589787	0.655406	4.26082	0.000895358	0.27742	-1.36924	up
cg06445611	0.0908176	0.533874	4.23347	0.000942522	0.288789	-1.4217	up
cg01420388	0.159523	0.464148	4.22216	0.000962756	0.291747	-1.4434	up
cg17836145	0.0823791	0.332016	4.21113	0.000982924	0.294621	-1.46458	up
cg15674432	0.10215	0.302719	4.1803	0.00104164	0.301715	-1.52382	up
cg04557383	-0.13206	0.336317	-4.1777	0.00104676	0.301715	-1.52883	down
cg23517605	0.031087	0.0948942	4.16982	0.00106242	0.301715	-1.54398	up
cg04348872	0.092485	0.729649	4.16894	0.00106417	0.301715	-1.54566	up
cg11147193	0.13881	0.530404	4.15835	0.00108565	0.301715	-1.56605	up
cg24694549	-0.122039	0.610621	-4.15819	0.00108597	0.301715	-1.56635	down
cg02332525	0.0212839	0.0487932	4.15424	0.00109409	0.301715	-1.57395	up
cg24178740	0.0309776	0.109717	4.15422	0.00109412	0.301715	-1.57398	up
cg03389133	0.0892597	0.309738	4.14741	0.00110828	0.302594	-1.5871	up
cg26644504	0.0470174	0.392552	4.14202	0.00111962	0.302692	-1.59748	up
cg07459489	0.0736255	0.565327	4.13137	0.00114235	0.30584	-1.61799	up
cg03000846	0.0796402	0.364558	4.1054	0.00119981	0.315915	-1.66802	up
cg03658707	0.0775096	0.660282	4.10295	0.00120537	0.315915	-1.67273	up
cg04726200	0.093354	0.310995	4.09903	0.00121435	0.315915	-1.6803	up
cg01762581	0.0485345	0.269106	4.09175	0.0012312	0.317303	-1.69434	up
cg14272706	0.0646872	0.640834	4.08444	0.00124833	0.31843	-1.70842	up
cg10983208	0.0169081	0.0825857	4.07804	0.00126355	0.31843	-1.72077	up
cg05473677	0.10415	0.269384	4.07526	0.00127021	0.31843	-1.72613	up
cg14183455	0.035318	0.810108	4.06612	0.00129241	0.319737	-1.74377	up
cg05125838	-0.0833442	0.522625	-4.06359	0.00129861	0.319737	-1.74865	down
cg04091078	0.0538245	0.23134	4.055	0.00131993	0.322111	-1.76524	up
cg18109798	0.0863327	0.323063	4.02921	0.00138609	0.332591	-1.81503	up
cg24901474	0.0525946	0.411296	4.02491	0.00139747	0.332591	-1.82335	up
cg11619390	0.0630101	0.141112	4.02431	0.00139906	0.332591	-1.82451	up
cg14037413	0.10162	0.377048	4.01842	0.00141479	0.333454	-1.83588	up
cg08247612	0.0896276	0.520981	4.0048	0.00145187	0.334424	-1.86221	up
cg05131835	-0.040225	0.773949	-3.99995	0.00146531	0.334424	-1.87159	down
cg14144305	-0.0770267	0.390727	-3.99812	0.00147041	0.334424	-1.87512	down
cg25483003	0.0541476	0.124302	3.99745	0.00147228	0.334424	-1.87641	up
cg24599942	0.0891529	0.448296	3.99124	0.00148977	0.334424	-1.88842	up
cg25112191	0.0852471	0.446776	3.99057	0.00149166	0.334424	-1.88971	up
cg11075745	0.096941	0.491077	3.97489	0.00153683	0.337841	-1.92005	up
cg13672342	-0.0589518	0.184689	-3.97457	0.00153776	0.337841	-1.92066	down
cg20080624	0.129928	0.414697	3.96973	0.00155198	0.337841	-1.93002	up
cg11086066	0.0663264	0.189943	3.9684	0.00155591	0.337841	-1.93259	up
cg11546621	0.060884	0.462677	3.95269	0.00160316	0.341643	-1.963	up
cg00321478	0.0700766	0.601629	3.9518	0.0016059	0.341643	-1.96473	up
cg25511807	-0.0905649	0.321953	-3.95026	0.00161059	0.341643	-1.9677	down
cg17770886	-0.0450215	0.235624	-3.93992	0.00164263	0.34578	-1.98772	down
cg16722536	-0.0700798	0.302268	-3.92726	0.00168277	0.348167	-2.01224	down
cg05184394	0.0869252	0.360633	3.92552	0.00168834	0.348167	-2.0156	up
cg05921581	0.139387	0.572145	3.92384	0.00169377	0.348167	-2.01886	up
cg08399444	0.060796	0.606013	3.91989	0.00170659	0.348167	-2.02651	up
cg16098726	0.0916418	0.510412	3.91667	0.0017171	0.348167	-2.03275	up
cg15787039	0.0465101	0.134804	3.90253	0.00176406	0.355078	-2.06014	up
cg14657159	-0.020158	0.0959959	-3.89053	0.00180494	0.358676	-2.0834	down
cg12400041	0.0457308	0.610966	3.88966	0.00180795	0.358676	-2.08509	up
cg13681935	0.110283	0.482739	3.87716	0.00185163	0.364717	-2.10931	up
cg18006568	0.0283712	0.0460277	3.86904	0.00188056	0.365751	-2.12504	up
cg19570574	-0.0254534	0.0948243	-3.86826	0.0018834	0.365751	-2.12657	down
cg11455040	0.0200226	0.101558	3.85245	0.00194117	0.367655	-2.15721	up
cg13980719	0.0470081	0.301772	3.84987	0.00195078	0.367655	-2.16222	up
cg11880010	0.0780108	0.338502	3.84722	0.00196071	0.367655	-2.16737	up
cg04008913	0.0515922	0.253924	3.84544	0.00196737	0.367655	-2.17081	up
cg06536578	0.0950486	0.442139	3.84284	0.00197719	0.367655	-2.17585	up
cg07200280	-0.016187	0.100635	-3.83961	0.00198947	0.367655	-2.18213	down
cg16280667	-0.0349954	0.848395	-3.83783	0.00199624	0.367655	-2.18557	down
cg20663980	0.0981862	0.399612	3.83688	0.00199986	0.367655	-2.18741	up
cg22325572	-0.0884705	0.516679	-3.82476	0.0020468	0.373791	-2.21092	down
cg15310873	-0.039411	0.861954	-3.81822	0.00207262	0.375623	-2.22363	down
cg19382175	0.0553408	0.635518	3.81534	0.00208407	0.375623	-2.22921	up
cg02164386	0.0523514	0.442141	3.80714	0.00211708	0.379095	-2.24513	up
cg11290225	0.0547252	0.210436	3.79699	0.00215864	0.384043	-2.26482	up
cg06529761	0.0863097	0.525592	3.78187	0.00222212	0.392802	-2.29416	up
cg10210238	0.163531	0.211146	3.76262	0.00230575	0.404989	-2.33156	up
cg22242539	0.0575997	0.184465	3.74876	0.0023679	0.413274	-2.35847	up
cg03734783	0.0452627	0.775574	3.74372	0.00239091	0.413954	-2.36824	up
cg19481686	0.139599	0.551802	3.73051	0.00245235	0.413954	-2.3939	up
cg07007400	0.0346889	0.163961	3.72551	0.00247601	0.413954	-2.40361	up
cg10751811	0.0675046	0.408329	3.72449	0.0024809	0.413954	-2.4056	up
cg27631817	-0.0695376	0.271764	-3.72382	0.00248406	0.413954	-2.40689	down
cg04818845	0.0212396	0.0956487	3.72307	0.00248765	0.413954	-2.40835	up
cg24309555	0.0939147	0.304234	3.71958	0.00250441	0.413954	-2.41514	up
cg09872616	0.0672836	0.37068	3.71765	0.00251371	0.413954	-2.41889	up
cg23239444	0.0360813	0.137935	3.71714	0.0025162	0.413954	-2.41989	up
cg23509869	-0.0719919	0.353693	-3.71371	0.00253284	0.413954	-2.42655	down
cg21129531	0.0435158	0.834932	3.71287	0.00253693	0.413954	-2.42818	up
cg25221625	0.0655365	0.672164	3.70952	0.00255329	0.414173	-2.43467	up
cg25023994	0.0423308	0.138999	3.7033	0.00258403	0.41448	-2.44677	up
cg25608041	0.058256	0.110243	3.70306	0.00258524	0.41448	-2.44724	up
cg06051311	0.0735433	0.440314	3.69543	0.00262345	0.418176	-2.46207	up
cg02903525	0.0254796	0.762946	3.67816	0.00271205	0.429813	-2.49561	up
cg22362636	-0.020176	0.0822474	-3.67398	0.00273396	0.430225	-2.50373	down
cg22858288	0.141469	0.299672	3.67014	0.00275424	0.430225	-2.51119	up
cg04444771	-0.0220721	0.076439	-3.66845	0.0027632	0.430225	-2.51447	down
cg03699566	0.0823549	0.298693	3.66586	0.00277705	0.430225	-2.51952	up
cg02008169	-0.0244726	0.13764	-3.66033	0.00280677	0.4324	-2.53026	down
cg06436504	0.0789959	0.624701	3.64651	0.00288247	0.441594	-2.55712	up
cg19764436	0.0380015	0.0706256	3.64181	0.00290868	0.442208	-2.56625	up
cg17977362	0.0557374	0.791076	3.63783	0.00293105	0.442208	-2.57398	up
cg13320683	0.0756275	0.620147	3.63721	0.00293458	0.442208	-2.57519	up
cg05957518	0.0177206	0.0412886	3.63104	0.00296965	0.442923	-2.58717	up
cg22197830	-0.0653595	0.411488	-3.62807	0.00298672	0.442923	-2.59295	down
cg15310162	0.0587251	0.593017	3.62793	0.00298751	0.442923	-2.59322	up
cg27292431	0.0421397	0.786802	3.61846	0.00304253	0.448315	-2.61162	up
cg06493930	0.070574	0.377831	3.6161	0.0030564	0.448315	-2.6162	up
cg12819826	-0.077854	0.7524	-3.60382	0.00312968	0.452981	-2.64008	down
cg20334738	0.0464686	0.779908	3.60343	0.00313204	0.452981	-2.64084	up
cg13897449	0.170394	0.392508	3.60252	0.00313749	0.452981	-2.64259	up
cg04087608	0.0479464	0.705732	3.59974	0.00315437	0.453047	-2.648	up
cg22915732	-0.031853	0.121351	-3.59588	0.00317794	0.454067	-2.6555	down
cg04057858	-0.0411569	0.790464	-3.58919	0.00321923	0.455349	-2.66851	down
cg15740508	0.0520367	0.487037	3.58355	0.00325446	0.455349	-2.67947	up
cg12374721	0.122481	0.418282	3.5833	0.00325599	0.455349	-2.67994	up
cg24912023	-0.0781339	0.344465	-3.58226	0.00326258	0.455349	-2.68198	down
cg20191453	0.0873047	0.327456	3.58116	0.00326948	0.455349	-2.68411	up
cg24768561	0.0708958	0.321036	3.57661	0.00329831	0.455606	-2.69295	up
cg04780454	-0.0314624	0.290187	-3.57566	0.00330437	0.455606	-2.6948	down
cg02298570	-0.0562064	0.487954	-3.57248	0.00332475	0.456136	-2.70099	down
cg23704362	0.0743107	0.517299	3.558	0.00341895	0.465134	-2.72911	up
cg00412772	0.0819828	0.836978	3.55635	0.00342987	0.465134	-2.73232	up
cg02682905	0.0476109	0.534385	3.55434	0.00344323	0.465134	-2.73623	up
cg27210136	0.0719367	0.645611	3.55215	0.00345781	0.465134	-2.74048	up
cg24166628	0.0837329	0.444558	3.54549	0.00350259	0.467804	-2.75343	up
cg14056644	0.150208	0.288715	3.54266	0.00352176	0.467804	-2.75892	up
cg07773642	0.0130621	0.0649597	3.53992	0.00354047	0.467804	-2.76425	up
cg12965512	-0.0325231	0.355862	-3.53918	0.00354552	0.467804	-2.76568	down
cg16185365	-0.0120044	0.0684505	-3.52167	0.00366751	0.478708	-2.7997	down
cg26159905	-0.046025	0.594065	-3.51952	0.00368279	0.478708	-2.80388	down
cg26258330	0.0179524	0.0392541	3.51318	0.00372817	0.478708	-2.81619	up
cg02422694	0.0142955	0.0519497	3.5125	0.0037331	0.478708	-2.81752	up
cg26616347	0.0166217	0.0691229	3.50981	0.00375254	0.478708	-2.82274	up
cg04988978	-0.0696671	0.379901	-3.50826	0.00376383	0.478708	-2.82576	down
cg21794225	0.0817898	0.212595	3.50538	0.00378479	0.478708	-2.83134	up
cg14755852	-0.0179251	0.11381	-3.50507	0.00378711	0.478708	-2.83196	down
cg20768743	0.0591247	0.453532	3.49821	0.00383762	0.478708	-2.84527	up
cg13005002	0.0657639	0.520219	3.49539	0.00385862	0.478708	-2.85075	up
cg11554605	0.0624743	0.506865	3.49193	0.00388455	0.478708	-2.85748	up
cg17127769	-0.0971693	0.477083	-3.48931	0.00390425	0.478708	-2.86256	down
cg08015496	-0.0438449	0.391526	-3.48878	0.00390828	0.478708	-2.8636	down
cg05467458	0.0373316	0.282235	3.48874	0.00390858	0.478708	-2.86367	up
cg09737668	0.0643653	0.757601	3.48507	0.00393639	0.478708	-2.87079	up
cg01281904	0.0881063	0.389899	3.48342	0.00394896	0.478708	-2.87399	up
cg00041575	-0.0600682	0.629427	-3.47955	0.00397864	0.478708	-2.88152	down
cg12089439	0.0243828	0.14724	3.47879	0.00398448	0.478708	-2.88299	up
cg09522147	0.0973407	0.520509	3.47727	0.0039962	0.478708	-2.88594	up
cg01820374	-0.0746077	0.646002	-3.47423	0.00401978	0.478708	-2.89184	down
cg11827595	-0.0210998	0.146437	-3.4718	0.00403871	0.478708	-2.89656	down
cg08081407	-0.023313	0.150839	-3.46965	0.00405555	0.478708	-2.90074	down
cg09234474	0.0103098	0.0697735	3.4662	0.00408276	0.478708	-2.90745	up
cg11584690	0.0429901	0.109344	3.46578	0.00408604	0.478708	-2.90825	up
cg17651821	0.0366847	0.158233	3.46356	0.00410362	0.478708	-2.91256	up
cg09503974	0.0301507	0.115108	3.46324	0.00410621	0.478708	-2.91319	up
cg01521624	0.0467275	0.497699	3.46288	0.00410905	0.478708	-2.91389	up
cg04757093	0.045058	0.776195	3.46223	0.00411422	0.478708	-2.91515	up
cg11653858	-0.0643931	0.552585	-3.45852	0.00414387	0.478906	-2.92236	down
cg07054641	0.0420423	0.139731	3.45721	0.00415439	0.478906	-2.9249	up
cg19317715	-0.0413116	0.356718	-3.45071	0.00420696	0.478906	-2.93752	down
cg25806808	0.011791	0.0276609	3.45066	0.00420732	0.478906	-2.9376	up
cg16954341	0.0216252	0.0681046	3.44979	0.00421443	0.478906	-2.9393	up
cg13053396	0.0740619	0.477687	3.44707	0.00423665	0.478906	-2.94457	up
cg10045881	-0.079482	0.605181	-3.44403	0.00426166	0.478906	-2.95048	down
cg22156632	0.0182477	0.0799204	3.44294	0.00427066	0.478906	-2.95259	up
cg06141025	0.0556203	0.454306	3.44275	0.00427222	0.478906	-2.95296	up
cg00367281	0.0840421	0.560971	3.43984	0.00429636	0.479662	-2.95861	up
cg04256470	0.0829369	0.553387	3.43326	0.00435149	0.483857	-2.97139	up
cg00536175	0.0309822	0.739248	3.43059	0.00437398	0.484294	-2.97656	up
cg16009558	-0.0904891	0.222509	-3.42285	0.00444006	0.484294	-2.99159	down
cg12554573	-0.0544045	0.56676	-3.42091	0.00445678	0.484294	-2.99536	down
cg16005443	0.0265402	0.0805451	3.42059	0.00445951	0.484294	-2.99597	up
cg15781838	-0.0752068	0.676733	-3.41841	0.00447839	0.484294	-3.00021	down
cg06566994	0.0500257	0.336329	3.41568	0.00450212	0.484294	-3.0055	up
cg10742801	0.0458105	0.123981	3.4144	0.00451323	0.484294	-3.00797	up
cg05836145	0.046391	0.32202	3.41409	0.004516	0.484294	-3.00859	up
cg26847490	0.0444178	0.32021	3.41355	0.00452066	0.484294	-3.00962	up
cg18017908	0.0583843	0.164939	3.40811	0.00456857	0.484294	-3.02019	up
cg14269477	-0.0358411	0.746963	-3.40513	0.00459505	0.484294	-3.02598	down
cg12621514	0.0291539	0.304527	3.40366	0.00460808	0.484294	-3.02881	up
cg13702536	0.0708109	0.308835	3.40335	0.00461089	0.484294	-3.02942	up
cg00314943	0.0419189	0.672558	3.40238	0.00461953	0.484294	-3.0313	up
cg01808508	-0.0483435	0.480492	-3.40029	0.00463827	0.484294	-3.03535	down
cg10922280	0.0711598	0.336881	3.39446	0.00469098	0.484294	-3.04667	up
cg18094221	-0.0401344	0.200965	-3.39401	0.00469501	0.484294	-3.04753	down
cg10763288	0.0270236	0.111416	3.39311	0.0047032	0.484294	-3.04927	up
cg25341653	0.0440974	0.873023	3.39188	0.00471442	0.484294	-3.05166	up
cg19776453	0.0443269	0.741179	3.38977	0.00473379	0.484294	-3.05577	up
cg11054936	0.0892364	0.394592	3.3878	0.00475187	0.484294	-3.05958	up
cg26746469	-0.0415537	0.496079	-3.38742	0.00475534	0.484294	-3.06031	down
cg08887581	0.0734497	0.635635	3.38699	0.00475934	0.484294	-3.06116	up
cg22937320	0.0603737	0.813864	3.3772	0.00485042	0.490872	-3.08013	up
cg07284407	0.0417867	0.423981	3.37623	0.00485959	0.490872	-3.08202	up
cg21033855	0.0195269	0.0407619	3.37249	0.00489486	0.49263	-3.08926	up
cg17001430	0.055324	0.749868	3.36826	0.00493519	0.494742	-3.09747	up
cg00943245	-0.0322975	0.795014	-3.36653	0.00495172	0.494742	-3.10081	down
cg14289461	0.0304185	0.101818	3.36302	0.00498557	0.496325	-3.10763	up
cg25645462	0.0343367	0.85494	3.35913	0.00502326	0.498279	-3.11516	up
cg19576304	0.01317	0.0377135	3.35664	0.0050476	0.498898	-3.12	up
cg03925809	0.00747991	0.0267761	3.35324	0.00508092	0.499139	-3.12658	up
cg12200412	-0.0548073	0.420466	-3.3527	0.00508624	0.499139	-3.12762	down
cg19450025	0.0141767	0.0375339	3.3503	0.00510996	0.499689	-3.13228	up
cg22534509	0.0866495	0.234178	3.34264	0.0051864	0.501302	-3.14712	up
cg12953249	0.049659	0.758066	3.33946	0.0052184	0.501302	-3.15327	up
cg19352038	0.11287	0.298446	3.33944	0.0052187	0.501302	-3.15333	up
cg12335708	0.0664983	0.18988	3.33842	0.005229	0.501302	-3.1553	up
cg12629325	0.0201779	0.0954411	3.3356	0.00525759	0.501302	-3.16075	up
cg13459560	0.0430082	0.442974	3.33491	0.00526468	0.501302	-3.16209	up
cg14365123	0.0421236	0.8838	3.33201	0.00529429	0.501302	-3.1677	up
cg15792367	-0.0459222	0.447394	-3.33201	0.0052943	0.501302	-3.1677	down
cg09038914	0.0438348	0.720482	3.32918	0.00532346	0.501302	-3.17319	up
cg19005210	-0.0548223	0.584684	-3.32801	0.00533554	0.501302	-3.17546	down
cg21275690	-0.0725782	0.188307	-3.32701	0.00534594	0.501302	-3.1774	down
cg20792062	0.0132164	0.0456762	3.32671	0.005349	0.501302	-3.17797	up
cg01657380	0.0546954	0.616086	3.32349	0.00538253	0.501302	-3.18422	up
cg15329483	0.0419114	0.5151	3.32247	0.00539319	0.501302	-3.18619	up
cg20579480	0.0547674	0.349743	3.32172	0.00540097	0.501302	-3.18763	up
cg24594997	0.0208397	0.107832	3.31681	0.00545265	0.501302	-3.19715	up
cg20264732	0.043318	0.125499	3.31639	0.00545713	0.501302	-3.19797	up
cg01871963	-0.0146638	0.902123	-3.31482	0.00547373	0.501302	-3.201	down
cg26394380	0.0602598	0.611201	3.31337	0.00548917	0.501302	-3.20381	up
cg22415472	-0.0334637	0.81637	-3.31329	0.00549004	0.501302	-3.20397	down
cg14013300	0.0487621	0.0913325	3.31084	0.00551614	0.502023	-3.20871	up
cg02630888	0.0950329	0.458956	3.30059	0.00562682	0.509632	-3.22854	up
cg04747322	0.0160606	0.0673596	3.29969	0.0056367	0.509632	-3.23029	up
cg16293088	-0.0183841	0.0654952	-3.29386	0.00570073	0.511746	-3.24157	down
cg14782678	0.0556232	0.562018	3.29319	0.00570811	0.511746	-3.24286	up
cg17709873	-0.0388963	0.882154	-3.2925	0.00571576	0.511746	-3.24419	down
cg27409364	0.0346198	0.0707355	3.28885	0.0057564	0.513717	-3.25126	up
cg18565355	0.030127	0.200866	3.28533	0.0057958	0.515565	-3.25807	up
cg10236239	0.0618262	0.278746	3.28214	0.00583182	0.516245	-3.26425	up
cg06118312	-0.0405265	0.276646	-3.27956	0.00586098	0.516245	-3.26923	down
cg25599211	0.0826853	0.625579	3.27783	0.00588075	0.516245	-3.27258	up
cg07546360	-0.042758	0.233812	-3.27736	0.00588609	0.516245	-3.27349	down
cg05446471	0.0214249	0.906768	3.27605	0.0059011	0.516245	-3.27603	up
cg24798047	0.0337495	0.148788	3.27446	0.0059193	0.516245	-3.2791	up
cg05719902	0.0798373	0.355172	3.26942	0.00597737	0.516245	-3.28884	up
cg25743584	0.0555151	0.623715	3.26837	0.00598958	0.516245	-3.29087	up
cg16749578	0.00752674	0.03903	3.26675	0.0060084	0.516245	-3.294	up
cg14605021	0.0317062	0.106839	3.26634	0.00601325	0.516245	-3.2948	up
cg02016419	0.0693308	0.406383	3.26612	0.00601576	0.516245	-3.29522	up
cg05953243	0.0505288	0.469977	3.26506	0.00602811	0.516245	-3.29726	up
cg09276363	0.053107	0.29031	3.25945	0.00609406	0.518822	-3.30811	up
cg25636075	0.0442021	0.776585	3.2593	0.00609582	0.518822	-3.3084	up
cg20890210	0.0156098	0.0407342	3.25488	0.00614835	0.521683	-3.31695	up
cg09118625	0.0880024	0.705394	3.24793	0.00623176	0.527138	-3.33038	up
cg00534856	0.0318564	0.865534	3.24218	0.00630171	0.529571	-3.3415	up
cg23579062	0.0913152	0.231373	3.24169	0.00630764	0.529571	-3.34243	up
cg16698623	0.0608948	0.797614	3.2397	0.00633206	0.529571	-3.34628	up
cg25218351	0.0662619	0.163087	3.23927	0.00633733	0.529571	-3.34711	up
cg09744051	-0.0289079	0.0864902	-3.23146	0.00643401	0.534568	-3.36219	down
cg08109815	0.0331525	0.0967122	3.23131	0.0064359	0.534568	-3.36248	up
cg18321354	0.105001	0.367387	3.22892	0.00646577	0.535262	-3.36709	up
cg15329866	0.0377965	0.363326	3.22505	0.0065145	0.535262	-3.37457	up
cg22131172	-0.027356	0.0829017	-3.22266	0.00654476	0.535262	-3.37918	down
cg08587820	-0.0127362	0.0719579	-3.22266	0.00654477	0.535262	-3.37918	down
cg26021627	0.0168896	0.0754288	3.21929	0.00658777	0.535262	-3.3857	up
cg19514469	0.0699895	0.429982	3.21903	0.00659108	0.535262	-3.3862	up
cg24816455	-0.0917535	0.298788	-3.21603	0.00662952	0.535262	-3.39199	down
cg22349489	0.0117929	0.0941082	3.2158	0.00663252	0.535262	-3.39244	up
cg24404909	0.0207358	0.0791523	3.21372	0.00665926	0.535262	-3.39644	up
cg24216294	-0.0187799	0.876733	-3.21282	0.00667085	0.535262	-3.39817	down
cg04164824	0.057366	0.219646	3.21107	0.00669363	0.535262	-3.40156	up
cg07924575	-0.0500747	0.428844	-3.21083	0.00669675	0.535262	-3.40203	down
cg05788638	-0.0293199	0.866422	-3.20838	0.00672863	0.535262	-3.40675	down
cg22289115	0.0627829	0.82525	3.2064	0.00675445	0.535262	-3.41056	up
cg18087514	0.0379635	0.393758	3.20456	0.00677858	0.535262	-3.41411	up
cg06303238	0.113419	0.30324	3.20409	0.00678476	0.535262	-3.41502	up
cg06432655	0.0252089	0.0664414	3.20343	0.0067935	0.535262	-3.4163	up
cg07354440	0.0600705	0.228285	3.20342	0.00679366	0.535262	-3.41632	up
cg01579216	0.0498588	0.385811	3.19985	0.00684084	0.53679	-3.4232	up
cg13798289	-0.0783493	0.417102	-3.19806	0.00686468	0.53679	-3.42666	down
cg18979223	0.109038	0.458649	3.19755	0.00687144	0.53679	-3.42764	up
cg26091981	0.0503668	0.534585	3.19328	0.00692856	0.537131	-3.43587	up
cg00744433	0.0588247	0.569605	3.19211	0.0069443	0.537131	-3.43813	up
cg24674703	-0.0317492	0.905844	-3.19196	0.0069463	0.537131	-3.43842	down
cg03242880	0.0439945	0.741841	3.19141	0.00695372	0.537131	-3.43948	up
cg12351433	0.0508875	0.193033	3.18987	0.00697461	0.53724	-3.44246	up
cg03453449	0.0504725	0.514262	3.18159	0.00708745	0.543519	-3.45841	up
cg12970084	0.0664834	0.357098	3.181	0.00709555	0.543519	-3.45955	up
cg05887405	0.0275267	0.74256	3.17281	0.00720922	0.547566	-3.47534	up
cg23523368	0.0448318	0.556006	3.16989	0.0072502	0.547566	-3.48097	up
cg13235447	-0.0369705	0.338895	-3.16966	0.0072534	0.547566	-3.48141	down
cg05106502	-0.0266689	0.887148	-3.16918	0.00726014	0.547566	-3.48233	down
cg16334519	0.0542184	0.418568	3.16591	0.00730637	0.547566	-3.48864	up
cg12177677	-0.0539881	0.561735	-3.16533	0.0073146	0.547566	-3.48975	down
cg00174500	0.0388137	0.126008	3.16406	0.0073326	0.547566	-3.4922	up
cg24340657	0.046501	0.638432	3.16281	0.00735043	0.547566	-3.49461	up
cg16777782	0.0409975	0.812046	3.16184	0.00736422	0.547566	-3.49647	up
cg25192419	0.0087282	0.046304	3.16165	0.00736688	0.547566	-3.49683	up
cg25734864	0.0887683	0.650208	3.16162	0.00736732	0.547566	-3.49689	up
cg18879041	-0.0567594	0.386348	-3.16001	0.00739036	0.547566	-3.49999	down
cg05248470	0.0701932	0.533564	3.15815	0.00741709	0.547566	-3.50357	up
cg21501064	0.0414882	0.147492	3.15751	0.00742638	0.547566	-3.50482	up
cg17253459	0.0558912	0.310134	3.156	0.00744814	0.547706	-3.50772	up
cg23902550	0.0548883	0.370971	3.1506	0.00752657	0.549731	-3.51812	up
cg21057046	0.0132766	0.0525154	3.14973	0.00753921	0.549731	-3.51978	up
cg13749822	0.0113768	0.0398087	3.14899	0.00754998	0.549731	-3.5212	up
cg26361780	0.0651223	0.709827	3.14676	0.00758279	0.549731	-3.52551	up
cg22168676	-0.0566195	0.368945	-3.14592	0.00759516	0.549731	-3.52712	down
cg17031727	0.0220521	0.0733008	3.14591	0.00759529	0.549731	-3.52714	up
cg17095731	0.0774665	0.702887	3.13701	0.00772752	0.557344	-3.54427	up
cg22227965	-0.0348827	0.336325	-3.13612	0.00774089	0.557344	-3.54598	down
cg12455187	0.0420372	0.409436	3.13452	0.00776496	0.557621	-3.54906	up
cg03682712	0.0150701	0.0251421	3.12998	0.00783364	0.561092	-3.5578	up
cg14044580	0.0102367	0.0311946	3.12593	0.00789532	0.562658	-3.56557	up
cg04488758	0.0620441	0.614019	3.12587	0.00789631	0.562658	-3.5657	up
cg10869069	0.016986	0.0477513	3.12041	0.00798031	0.564468	-3.57619	up
cg08122545	0.0107044	0.0573261	3.12	0.00798665	0.564468	-3.57698	up
cg13736875	-0.00941027	0.0331819	-3.11833	0.00801256	0.564468	-3.58019	down
cg00481227	-0.0276836	0.162779	-3.11808	0.00801652	0.564468	-3.58068	down
cg22907065	0.00778086	0.0397956	3.11564	0.00805449	0.564468	-3.58536	up
cg06572160	0.0499404	0.0624895	3.1149	0.00806609	0.564468	-3.58679	up
cg10307548	-0.0798904	0.410368	-3.11281	0.00809874	0.564468	-3.59079	down
cg04907257	0.117002	0.390528	3.11254	0.00810306	0.564468	-3.59132	up
cg15551881	-0.117946	0.614832	-3.112	0.00811155	0.564468	-3.59236	down
cg19632206	-0.0271905	0.220352	-3.11056	0.00813416	0.564468	-3.59512	down
cg07621046	0.0412021	0.153289	3.10791	0.0081761	0.564468	-3.60021	up
cg05392265	0.059342	0.434635	3.10709	0.00818908	0.564468	-3.60179	up
cg06192619	-0.0157319	0.900599	-3.10674	0.0081946	0.564468	-3.60245	down
cg02699167	0.00660902	0.03659	3.10463	0.00822825	0.564468	-3.60651	up
cg20603888	-0.0380415	0.474895	-3.1046	0.00822876	0.564468	-3.60657	down
cg15827295	-0.0100502	0.0809373	-3.10262	0.00826039	0.565232	-3.61038	down
cg21081971	-0.0494452	0.283676	-3.10006	0.00830145	0.566636	-3.61529	down
cg08961832	0.0185453	0.0860974	3.09828	0.00833012	0.567189	-3.6187	up
cg10663017	-0.0217181	0.138131	-3.09249	0.00842423	0.569939	-3.62983	down
cg13920529	0.0698473	0.568577	3.08857	0.00848853	0.569939	-3.63736	up
cg15901783	0.0469954	0.302748	3.08755	0.00850535	0.569939	-3.63932	up
cg15006973	0.0963314	0.696675	3.087	0.00851436	0.569939	-3.64037	up
cg26705561	0.0550644	0.244801	3.08364	0.00857005	0.569939	-3.64682	up
cg01714513	0.0533524	0.580943	3.08339	0.00857417	0.569939	-3.6473	up
cg21233722	0.0327778	0.154307	3.08244	0.00859002	0.569939	-3.64913	up
cg11523020	0.0748794	0.205969	3.08241	0.0085904	0.569939	-3.64917	up
cg26674132	0.0250477	0.182104	3.082	0.00859731	0.569939	-3.64996	up
cg04109382	0.0275821	0.84714	3.08156	0.00860457	0.569939	-3.6508	up
cg18743730	-0.0396963	0.367535	-3.07887	0.00864967	0.569939	-3.65597	down
cg13792569	0.0415184	0.529982	3.07841	0.00865728	0.569939	-3.65684	up
cg18521925	0.0107335	0.896836	3.07831	0.00865907	0.569939	-3.65705	up
cg13641903	0.0460826	0.147316	3.07744	0.00867356	0.569939	-3.6587	up
cg05823029	0.103455	0.699935	3.07703	0.00868054	0.569939	-3.6595	up
cg15207953	0.0833499	0.560069	3.06926	0.00881214	0.577206	-3.67439	up
cg13176979	0.037034	0.269082	3.06688	0.00885304	0.577828	-3.67897	up
cg26825412	0.0854139	0.441841	3.06591	0.00886969	0.577828	-3.68083	up
cg20965815	0.0650237	0.600108	3.06485	0.00888779	0.577828	-3.68284	up
cg13594711	0.0811621	0.637283	3.06383	0.00890546	0.577828	-3.68481	up
cg14162076	-0.0265514	0.858021	-3.06247	0.00892895	0.57799	-3.68741	down
cg09809672	-0.0485356	0.722285	-3.05946	0.00898117	0.57799	-3.69318	down
cg18043195	0.078295	0.6034	3.05888	0.0089913	0.57799	-3.6943	up
cg24812103	-0.0301232	0.395211	-3.05723	0.00902008	0.57799	-3.69746	down
cg27635271	0.0410453	0.109002	3.0565	0.00903279	0.57799	-3.69885	up
cg09573795	-0.0427405	0.880914	-3.05645	0.00903372	0.57799	-3.69895	down
cg09027725	0.0518783	0.610074	3.05429	0.00907168	0.578156	-3.7031	up
cg10280342	-0.087307	0.302201	-3.05264	0.00910076	0.578156	-3.70626	down
cg15339605	-0.0436187	0.306266	-3.05215	0.00910927	0.578156	-3.70718	down
cg08573687	0.0664903	0.416096	3.05047	0.00913901	0.578156	-3.71041	up
cg10979891	0.0197511	0.0684865	3.04873	0.00916999	0.578156	-3.71375	up
cg19686152	-0.0549343	0.394929	-3.04809	0.00918138	0.578156	-3.71498	down
cg19789505	-0.0357762	0.593116	-3.04799	0.00918307	0.578156	-3.71516	down
cg08081725	-0.0285617	0.164239	-3.0451	0.00923461	0.580077	-3.72069	down
cg22375610	0.0384352	0.159111	3.04042	0.00931884	0.581881	-3.72966	up
cg08003742	0.0133309	0.0563846	3.04005	0.00932548	0.581881	-3.73037	up
cg21162961	0.0360523	0.362361	3.03998	0.00932663	0.581881	-3.73049	up
cg03245641	0.0467373	0.302988	3.03328	0.0094486	0.588159	-3.74332	up
cg16957569	0.0248076	0.344919	3.03178	0.0094761	0.588543	-3.7462	up
cg05798712	0.0468003	0.574821	3.02539	0.00959413	0.593591	-3.75842	up
cg04254916	0.0273585	0.856042	3.02369	0.00962571	0.593591	-3.76166	up
cg23679724	-0.0592874	0.654919	-3.01918	0.00971021	0.593591	-3.77029	down
cg15014458	0.0463232	0.102446	3.01893	0.00971493	0.593591	-3.77077	up
cg18883209	0.0405133	0.426272	3.01855	0.00972209	0.593591	-3.7715	up
cg14958018	0.0494199	0.774183	3.01827	0.00972728	0.593591	-3.77203	up
cg17398613	0.0829176	0.779726	3.01646	0.00976141	0.593591	-3.77548	up
cg06391468	0.0118324	0.0487757	3.01598	0.00977065	0.593591	-3.77642	up
cg02657721	-0.0178426	0.122841	-3.01509	0.00978744	0.593591	-3.77811	down
cg08727202	0.0380285	0.189654	3.01467	0.00979534	0.593591	-3.77891	up
cg01988129	0.0109924	0.0799302	3.01377	0.00981256	0.593591	-3.78064	up
cg19497444	0.107101	0.52257	3.0136	0.00981569	0.593591	-3.78096	up
cg05949660	0.0182501	0.112293	3.01062	0.00987257	0.59448	-3.78666	up
cg01805282	0.0233547	0.064334	3.01057	0.00987351	0.59448	-3.78675	up
cg07699362	0.0160021	0.0498033	3.00924	0.00989893	0.594712	-3.78929	up
cg11612345	0.0107879	0.0507001	3.00637	0.00995418	0.595493	-3.79478	up
cg09871043	-0.048754	0.354446	-3.00632	0.00995512	0.595493	-3.79487	down
cg24341129	-0.0457497	0.314372	-3.00474	0.00998567	0.596028	-3.7979	down
cg03415518	0.0495916	0.618523	3.00334	0.0100127	0.596349	-3.80056	up
cg10989517	0.034053	0.143125	3.00084	0.0100613	0.596804	-3.80534	up
cg00856375	-0.0194497	0.0745205	-3.00072	0.0100636	0.596804	-3.80557	down
cg15238200	0.078271	0.285761	2.99591	0.0101577	0.60012	-3.81475	up
cg04675937	0.114448	0.521034	2.99564	0.010163	0.60012	-3.81526	up
cg04036898	-0.0347555	0.235679	-2.99265	0.0102221	0.60064	-3.82098	down
cg18349258	-0.0357767	0.117749	-2.99214	0.0102322	0.60064	-3.82195	down
cg22705225	0.0550357	0.276632	2.99172	0.0102405	0.60064	-3.82275	up
cg14567401	0.0590685	0.659199	2.9902	0.0102707	0.60064	-3.82565	up
cg16705481	-0.0191451	0.0775477	-2.9897	0.0102808	0.60064	-3.82662	down
cg15975283	0.0682765	0.603957	2.98781	0.0103183	0.601065	-3.83021	up
cg18939260	0.084997	0.545744	2.98664	0.0103418	0.601065	-3.83245	up
cg05876094	0.00901016	0.0397829	2.98606	0.0103534	0.601065	-3.83356	up
cg05912121	0.0910988	0.436555	2.98419	0.010391	0.601979	-3.83713	up
cg02600430	0.0405979	0.145804	2.98022	0.0104712	0.605354	-3.84471	up
cg21584430	0.0684515	0.536255	2.97875	0.010501	0.605804	-3.8475	up
cg10769011	0.0155332	0.858884	2.97635	0.0105498	0.607351	-3.85208	up
cg08191915	-0.0599438	0.476702	-2.97387	0.0106006	0.609007	-3.85681	down
cg00911351	0.0125149	0.0734583	2.97257	0.0106274	0.609275	-3.8593	up
cg11928198	-0.0417042	0.252537	-2.96992	0.010682	0.611087	-3.86435	down
cg14059963	0.0242119	0.885986	2.96857	0.01071	0.611087	-3.86692	up
cg12800028	0.0267387	0.115281	2.96782	0.0107255	0.611087	-3.86835	up
cg08451957	0.0770294	0.424426	2.96626	0.0107578	0.611667	-3.87131	up
cg01510051	0.0430237	0.495172	2.96419	0.010801	0.612858	-3.87526	up
cg26143719	0.0584348	0.156918	2.96275	0.0108313	0.613313	-3.87801	up
cg15586352	-0.053475	0.69448	-2.95974	0.0108944	0.61511	-3.88373	down
cg08794763	0.0724699	0.476509	2.95912	0.0109076	0.61511	-3.88493	up
cg10215570	-0.0225721	0.105246	-2.95782	0.010935	0.615397	-3.8874	down
cg09889850	-0.0150721	0.12921	-2.95237	0.011051	0.619097	-3.89778	down
cg27149093	0.0455846	0.470216	2.95171	0.0110652	0.619097	-3.89904	up
cg03243946	-0.0222947	0.0925831	-2.95126	0.0110748	0.619097	-3.89989	down
cg21636577	0.0546137	0.651601	2.95052	0.0110906	0.619097	-3.9013	up
cg06868758	0.0332601	0.436174	2.9472	0.011162	0.621223	-3.90761	up
cg03802191	-0.0489102	0.552708	-2.9458	0.0111923	0.621223	-3.91028	down
cg01495509	-0.0400001	0.174507	-2.94562	0.0111963	0.621223	-3.91063	down
cg24216701	0.0268498	0.877133	2.94263	0.0112612	0.623572	-3.91632	up
cg12391783	-0.0699304	0.709738	-2.93845	0.0113526	0.62619	-3.92427	down
cg13912204	0.0120816	0.0805238	2.93823	0.0113574	0.62619	-3.92469	up
cg11688990	-0.0267597	0.810581	-2.93736	0.0113766	0.62619	-3.92635	down
cg20395128	0.0408302	0.527729	2.93097	0.011518	0.627798	-3.93849	up
cg27543230	0.0174258	0.0662367	2.92968	0.0115467	0.627798	-3.94094	up
cg00862290	0.064388	0.496259	2.92959	0.0115488	0.627798	-3.94112	up
cg19826026	-0.0485084	0.432871	-2.92874	0.0115678	0.627798	-3.94274	down
cg22487322	0.0579069	0.590659	2.92744	0.0115969	0.627798	-3.9452	up
cg09816471	0.0395845	0.185325	2.92489	0.0116542	0.627798	-3.95005	up
cg16990174	0.0692462	0.303014	2.92364	0.0116824	0.627798	-3.95242	up
cg13750354	0.0168165	0.0918896	2.9234	0.0116878	0.627798	-3.95287	up
cg06339706	0.116307	0.274342	2.9222	0.011715	0.627798	-3.95516	up
cg23620639	0.0208575	0.0596027	2.92184	0.0117232	0.627798	-3.95585	up
cg10833091	-0.0179448	0.0863869	-2.92138	0.0117335	0.627798	-3.95671	down
cg00327185	-0.0171707	0.0894129	-2.92113	0.0117391	0.627798	-3.95718	down
cg24691255	0.040133	0.89857	2.92019	0.0117605	0.627798	-3.95897	up
cg12943082	0.125539	0.514086	2.91819	0.0118062	0.627798	-3.96278	up
cg02376703	0.0262955	0.182655	2.91783	0.0118142	0.627798	-3.96345	up
cg10281002	0.117169	0.362862	2.91781	0.0118149	0.627798	-3.9635	up
cg14904464	0.0230625	0.0394494	2.91756	0.0118205	0.627798	-3.96397	up
cg12347740	0.0480094	0.708378	2.91731	0.0118263	0.627798	-3.96445	up
cg21435394	0.0249805	0.106462	2.91678	0.0118384	0.627798	-3.96545	up
cg26917999	0.084349	0.528099	2.91319	0.0119207	0.630093	-3.97226	up
cg19939660	0.0127417	0.0561121	2.91251	0.0119364	0.630093	-3.97356	up
cg12858075	0.0153947	0.0394585	2.9106	0.0119806	0.630093	-3.97718	up
cg11195002	0.0520943	0.0986163	2.91057	0.0119812	0.630093	-3.97724	up
cg15736165	0.0504898	0.204688	2.90907	0.0120162	0.630093	-3.9801	up
cg26711820	-0.108502	0.548381	-2.90896	0.0120187	0.630093	-3.98031	down
cg09224952	0.0439578	0.484551	2.90726	0.0120582	0.630945	-3.98352	up
cg19378039	0.0125034	0.945536	2.90507	0.0121094	0.630945	-3.98769	up
cg24691461	-0.0887591	0.332183	-2.90276	0.0121636	0.630945	-3.99207	down
cg04947838	-0.0241116	0.191852	-2.90195	0.0121825	0.630945	-3.99359	down
cg05989054	-0.0609972	0.78103	-2.90162	0.0121905	0.630945	-3.99424	down
cg04096767	0.0173567	0.0650193	2.90016	0.0122248	0.630945	-3.997	up
cg21820890	0.0384374	0.881563	2.89985	0.0122322	0.630945	-3.99759	up
cg07752420	0.0224541	0.0908793	2.89976	0.0122341	0.630945	-3.99775	up
cg04413148	0.06149	0.749288	2.89948	0.0122409	0.630945	-3.99829	up
cg04265576	0.0176726	0.0669046	2.8937	0.0123783	0.634926	-4.00924	up
cg24736099	0.037743	0.615012	2.89242	0.012409	0.634926	-4.01167	up
cg00069261	0.0154561	0.0798842	2.89185	0.0124226	0.634926	-4.01275	up
cg05260966	0.0121298	0.0574715	2.8918	0.0124238	0.634926	-4.01285	up
cg19111262	0.113789	0.45313	2.89109	0.0124409	0.634926	-4.01419	up
cg14440664	-0.0878966	0.33601	-2.88679	0.0125447	0.634926	-4.02235	down
cg08749917	0.0766669	0.606284	2.88626	0.0125576	0.634926	-4.02335	up
cg06288351	0.0604859	0.270402	2.88517	0.012584	0.634926	-4.02542	up
cg08319238	0.0342427	0.0711803	2.88479	0.0125932	0.634926	-4.02613	up
cg15518883	-0.0491469	0.754139	-2.88443	0.012602	0.634926	-4.02682	down
cg26415633	0.053129	0.201486	2.88433	0.0126046	0.634926	-4.02702	up
cg12732953	0.0470784	0.440502	2.8835	0.0126246	0.634926	-4.02858	up
cg17725472	0.0150735	0.920922	2.88222	0.0126559	0.634926	-4.03101	up
cg06933965	0.00915558	0.0446662	2.87995	0.0127115	0.634926	-4.03531	up
cg04430204	0.0333238	0.593487	2.87949	0.0127228	0.634926	-4.03617	up
cg13735697	0.0262868	0.840394	2.87919	0.0127303	0.634926	-4.03675	up
cg09595479	0.0465873	0.147725	2.87876	0.0127407	0.634926	-4.03755	up
cg09547777	-0.057769	0.743495	-2.8779	0.0127619	0.634926	-4.03918	down
cg20244073	-0.093325	0.370089	-2.87495	0.0128348	0.634926	-4.04476	down
cg18368125	-0.0409452	0.880387	-2.87485	0.0128372	0.634926	-4.04495	down
cg10676060	0.0214246	0.114531	2.8739	0.012861	0.634926	-4.04676	up
cg25947945	0.064282	0.242285	2.87385	0.0128621	0.634926	-4.04685	up
cg26771272	-0.0658659	0.660464	-2.87282	0.0128878	0.634926	-4.04881	down
cg06899976	0.0153255	0.0854353	2.87185	0.0129119	0.634926	-4.05064	up
cg09396217	-0.0303959	0.26833	-2.87157	0.012919	0.634926	-4.05118	down
cg05291178	0.0341696	0.665696	2.87107	0.0129313	0.634926	-4.05211	up
cg15760943	-0.0138425	0.264492	-2.8707	0.0129406	0.634926	-4.05282	down
cg00256074	0.0641249	0.491763	2.86981	0.0129628	0.634926	-4.0545	up
cg17773950	0.0181711	0.0942024	2.86665	0.0130421	0.635261	-4.06047	up
cg11618577	0.0861076	0.319579	2.8657	0.0130661	0.635261	-4.06228	up
cg19616230	0.00682491	0.0230083	2.86568	0.0130667	0.635261	-4.06232	up
cg14404298	0.0755358	0.427871	2.86402	0.0131087	0.635261	-4.06546	up
cg03544320	0.00850413	0.0218187	2.86233	0.0131513	0.635261	-4.06864	up
cg17067005	-0.064049	0.612533	-2.86223	0.013154	0.635261	-4.06884	down
cg22392708	0.0976403	0.236169	2.86152	0.013172	0.635261	-4.07019	up
cg08191854	0.0600047	0.255523	2.86123	0.0131793	0.635261	-4.07073	up
cg01129459	0.0414409	0.160305	2.86078	0.0131908	0.635261	-4.07158	up
cg07186138	0.0167773	0.0756134	2.86023	0.0132048	0.635261	-4.07262	up
cg15096140	-0.056858	0.349488	-2.85951	0.0132231	0.635261	-4.07398	down
cg12041387	0.0784697	0.435019	2.85773	0.0132686	0.636078	-4.07734	up
cg09441152	0.00884249	0.0434799	2.85594	0.0133146	0.636078	-4.08073	up
cg15824056	0.0408223	0.377439	2.8537	0.0133722	0.636078	-4.08496	up
cg15997411	0.035987	0.775686	2.8534	0.0133802	0.636078	-4.08554	up
cg12428416	0.0415422	0.817332	2.85143	0.013431	0.636078	-4.08926	up
cg09120035	-0.0277233	0.799442	-2.85072	0.0134495	0.636078	-4.09061	down
cg18878432	-0.0539034	0.283307	-2.85051	0.0134549	0.636078	-4.091	down
cg11415932	0.0133327	0.0295872	2.84891	0.0134965	0.636078	-4.09402	up
cg06817264	0.0173148	0.0550809	2.84883	0.0134987	0.636078	-4.09418	up
cg12460541	0.0217065	0.11147	2.84803	0.0135195	0.636078	-4.09569	up
cg04833152	-0.0282833	0.100025	-2.84728	0.0135391	0.636078	-4.0971	down
cg13351583	0.0381135	0.184736	2.84689	0.0135493	0.636078	-4.09784	up
cg26369642	0.0514081	0.727929	2.84668	0.0135546	0.636078	-4.09823	up
cg26279025	0.0409215	0.188219	2.8461	0.0135697	0.636078	-4.09932	up
cg11762346	-0.0548916	0.663183	-2.84548	0.0135861	0.636078	-4.1005	down
cg25042226	0.0551754	0.828674	2.84371	0.0136326	0.637176	-4.10384	up
cg20743744	0.034152	0.190546	2.84152	0.0136902	0.638342	-4.10797	up
cg26023389	0.0564791	0.467734	2.83993	0.0137322	0.638342	-4.11097	up
cg15602809	0.0415422	0.565582	2.83947	0.0137446	0.638342	-4.11185	up
cg11212312	0.0611628	0.660826	2.83926	0.0137502	0.638342	-4.11225	up
cg12648583	-0.0190334	0.0677136	-2.83761	0.0137938	0.638608	-4.11535	down
cg00031162	0.0784562	0.238138	2.8373	0.0138022	0.638608	-4.11595	up
cg27649653	0.0307676	0.186808	2.83429	0.0138825	0.639724	-4.12162	up
cg22631938	0.15134	0.415479	2.83337	0.0139072	0.639724	-4.12336	up
cg22367264	0.0470179	0.493779	2.83305	0.0139157	0.639724	-4.12395	up
cg13745870	-0.0439182	0.382693	-2.83278	0.0139232	0.639724	-4.12448	down
cg04902405	0.0342624	0.29986	2.83191	0.0139465	0.639724	-4.12612	up
cg06236276	-0.0185598	0.870724	-2.8312	0.0139656	0.639724	-4.12745	down
cg12061236	-0.0203063	0.149052	-2.82684	0.0140833	0.643399	-4.13567	down
cg24401441	-0.0746893	0.282425	-2.82651	0.0140924	0.643399	-4.1363	down
cg02510853	0.0344818	0.171374	2.82212	0.0142123	0.647798	-4.14458	up
cg02856727	0.0487361	0.510424	2.8189	0.0143008	0.650757	-4.15065	up
cg04549333	-0.0814657	0.479217	-2.81689	0.0143561	0.651404	-4.15443	down
cg15652212	0.0216529	0.907707	2.81667	0.0143623	0.651404	-4.15484	up
cg04298323	0.0213431	0.428473	2.81562	0.0143915	0.651657	-4.15683	up
cg20899321	-0.0909143	0.378905	-2.81419	0.0144312	0.651743	-4.15952	down
cg19091641	0.0406624	0.656973	2.81385	0.0144406	0.651743	-4.16016	up
cg16352283	0.032617	0.096359	2.81276	0.0144708	0.652037	-4.1622	up
cg08109646	0.090303	0.487234	2.81175	0.0144991	0.652142	-4.16411	up
cg15532088	0.0556928	0.719293	2.81099	0.0145204	0.652142	-4.16555	up
cg18305837	-0.0206888	0.0784416	-2.80843	0.014592	0.654293	-4.17035	down
cg18833140	0.0364746	0.625171	2.80431	0.0147084	0.658294	-4.17811	up
cg19740375	0.0534045	0.194207	2.79994	0.0148329	0.658294	-4.18634	up
cg00250430	0.0639252	0.223716	2.7991	0.0148568	0.658294	-4.18792	up
cg20857455	0.0131537	0.100638	2.79795	0.0148897	0.658294	-4.19007	up
cg02091100	0.0555112	0.343932	2.79768	0.0148977	0.658294	-4.1906	up
cg05992340	0.0794802	0.630567	2.79757	0.0149006	0.658294	-4.19079	up
cg22485810	-0.0500387	0.249955	-2.79717	0.0149123	0.658294	-4.19156	down
cg26218269	0.0432035	0.36432	2.7969	0.0149198	0.658294	-4.19205	up
cg07265310	0.0740357	0.554566	2.79676	0.0149241	0.658294	-4.19233	up
cg03886110	0.0457407	0.750001	2.7962	0.0149401	0.658294	-4.19338	up
cg13162577	0.0688496	0.796549	2.79552	0.0149596	0.658294	-4.19465	up
cg23471482	0.0392609	0.875582	2.79524	0.0149677	0.658294	-4.19518	up
cg24088438	-0.0920071	0.474624	-2.79235	0.0150512	0.658943	-4.20061	down
cg25148589	0.0315324	0.0822997	2.79203	0.0150605	0.658943	-4.20121	up
cg24206694	0.0114209	0.0429964	2.79175	0.0150688	0.658943	-4.20175	up
cg27643859	0.0358185	0.591582	2.79143	0.0150781	0.658943	-4.20235	up
cg10201668	0.0187939	0.0526703	2.78651	0.0152215	0.662786	-4.21159	up
cg10328573	0.0511044	0.203535	2.78622	0.01523	0.662786	-4.21213	up
cg14045072	0.0396244	0.701487	2.78495	0.0152671	0.662786	-4.21451	up
cg00503840	0.0705189	0.618956	2.78103	0.0153828	0.662786	-4.22188	up
cg23316360	0.00945339	0.0433646	2.78085	0.0153882	0.662786	-4.22222	up
cg25481253	0.0250867	0.319582	2.7788	0.0154491	0.662786	-4.22607	up
cg07534467	0.0234094	0.209196	2.77871	0.0154518	0.662786	-4.22624	up
cg22680812	0.0244835	0.897836	2.77823	0.0154659	0.662786	-4.22713	up
cg04230869	-0.00820019	0.0632098	-2.77763	0.0154839	0.662786	-4.22826	down
cg20903926	0.0691233	0.62185	2.77611	0.0155292	0.662786	-4.23112	up
cg07675682	0.0571302	0.477788	2.77563	0.0155436	0.662786	-4.23202	up
cg10919204	0.0763428	0.325469	2.7752	0.0155566	0.662786	-4.23283	up
cg23128056	0.0302716	0.787433	2.77508	0.01556	0.662786	-4.23305	up
cg04717045	0.043408	0.772633	2.77449	0.0155777	0.662786	-4.23416	up
cg01800843	-0.0185347	0.0909669	-2.77446	0.0155786	0.662786	-4.23421	down
cg18413900	-0.0795192	0.508246	-2.7738	0.0155985	0.662786	-4.23546	down
cg13888886	-0.0254358	0.875355	-2.77324	0.0156152	0.662786	-4.2365	down
cg00187380	0.0140434	0.0576122	2.77303	0.0156216	0.662786	-4.2369	up
cg08390209	0.111229	0.517664	2.77299	0.0156227	0.662786	-4.23697	up
cg13453139	0.0458831	0.610632	2.77126	0.0156749	0.663981	-4.24022	up
cg01352108	0.0327021	0.103296	2.76863	0.0157545	0.6653	-4.24516	up
cg15637528	0.0174701	0.859859	2.76757	0.0157865	0.6653	-4.24714	up
cg06675478	0.0167789	0.0470509	2.76723	0.0157969	0.6653	-4.24778	up
cg05508558	-0.0302797	0.187952	-2.76704	0.0158026	0.6653	-4.24813	down
cg08072716	0.0336617	0.375179	2.76517	0.0158596	0.665784	-4.25164	up
cg06810647	0.0215794	0.0724438	2.7634	0.0159139	0.665784	-4.25497	up
cg20588069	0.0807849	0.523715	2.76286	0.0159304	0.665784	-4.25598	up
cg01566170	0.0481437	0.540765	2.76237	0.0159453	0.665784	-4.25689	up
cg02046340	-0.00925304	0.0651494	-2.76085	0.0159921	0.665784	-4.25975	down
cg22285621	0.0073331	0.0246506	2.7599	0.0160212	0.665784	-4.26152	up
cg25587233	-0.0667671	0.698547	-2.75865	0.0160599	0.665784	-4.26387	down
cg14370448	-0.0390874	0.197745	-2.75811	0.0160766	0.665784	-4.26489	down
cg22311533	0.0415805	0.672469	2.75686	0.0161152	0.665784	-4.26722	up
cg18267381	0.0252687	0.088025	2.75623	0.0161348	0.665784	-4.2684	up
cg25565479	-0.0232355	0.203809	-2.75607	0.0161398	0.665784	-4.26871	down
cg25595446	-0.018538	0.102698	-2.75604	0.0161405	0.665784	-4.26875	down
cg24396745	0.00886241	0.0246837	2.75583	0.0161472	0.665784	-4.26915	up
cg03167763	0.0162435	0.122635	2.75567	0.0161521	0.665784	-4.26945	up
cg14014613	-0.0154504	0.913444	-2.75298	0.0162358	0.668238	-4.27449	down
cg08341924	0.119419	0.737672	2.75189	0.0162701	0.668651	-4.27654	up
cg15616083	0.0275547	0.207626	2.75057	0.0163112	0.668976	-4.279	up
cg02919422	0.0184693	0.0570457	2.74978	0.016336	0.668976	-4.28048	up
cg15900519	-0.0171779	0.127671	-2.74931	0.0163508	0.668976	-4.28136	down
cg14564494	-0.0353239	0.240428	-2.74729	0.0164144	0.669748	-4.28514	down
cg07331806	0.0162768	0.0596766	2.74697	0.0164245	0.669748	-4.28574	up
cg15485859	0.0365598	0.651062	2.7464	0.0164425	0.669748	-4.28681	up
cg23613177	0.0176892	0.102464	2.74449	0.016503	0.670617	-4.29038	up
cg27329371	0.0535601	0.290461	2.74419	0.0165125	0.670617	-4.29094	up
cg13351161	0.0122574	0.0527818	2.74194	0.0165841	0.671301	-4.29515	up
cg25799433	-0.036724	0.264839	-2.74172	0.0165912	0.671301	-4.29557	down
cg11847808	0.0190437	0.105612	2.74137	0.0166024	0.671301	-4.29622	up
cg26895595	0.0424695	0.360827	2.7396	0.0166589	0.671639	-4.29953	up
cg16001913	0.0623177	0.540558	2.73924	0.0166705	0.671639	-4.30021	up
cg12936747	0.0198275	0.0758999	2.73648	0.0167593	0.671639	-4.30538	up
cg21303011	0.0454929	0.0591845	2.73617	0.0167691	0.671639	-4.30595	up
cg11471401	-0.0819346	0.436104	-2.7357	0.0167842	0.671639	-4.30683	down
cg05091653	-0.0434906	0.178539	-2.73546	0.0167921	0.671639	-4.30729	down
cg24620905	0.022856	0.109272	2.7352	0.0168003	0.671639	-4.30776	up
cg08292050	0.0735004	0.612372	2.73504	0.0168056	0.671639	-4.30806	up
cg21591452	0.0170866	0.925634	2.73137	0.0169246	0.675418	-4.31493	up
cg18488970	0.0768929	0.428217	2.73021	0.0169623	0.675945	-4.3171	up
cg01095482	0.0300083	0.865706	2.72811	0.0170308	0.67715	-4.32101	up
cg18328190	0.0266874	0.793794	2.72765	0.0170459	0.67715	-4.32188	up
cg26565838	-0.0250877	0.124793	-2.72642	0.0170863	0.67715	-4.32418	down
cg00693307	0.0239158	0.791426	2.72628	0.0170908	0.67715	-4.32444	up
cg22134325	0.0623608	0.228552	2.7253	0.0171229	0.67745	-4.32626	up
cg27016307	0.0566058	0.183741	2.72353	0.0171815	0.677998	-4.32958	up
cg16993440	0.00906409	0.040443	2.72339	0.017186	0.677998	-4.32984	up
cg11161417	-0.0638295	0.493402	-2.72016	0.0172929	0.681071	-4.33587	down
cg22874046	0.0337607	0.0489115	2.71953	0.0173137	0.681071	-4.33704	up
cg08030082	0.0690056	0.442383	2.7188	0.017338	0.681071	-4.3384	up
cg00727590	0.0347575	0.0984992	2.71746	0.0173827	0.681216	-4.3409	up
cg18641937	0.0563008	0.770382	2.71721	0.0173911	0.681216	-4.34137	up
cg13897627	-0.0661226	0.721813	-2.71514	0.0174604	0.682091	-4.34524	down
cg19264571	0.0545492	0.217136	2.71506	0.0174629	0.682091	-4.34537	up
cg12989642	0.02695	0.0705036	2.71277	0.0175398	0.682432	-4.34964	up
cg06950730	-0.0677542	0.265863	-2.71215	0.0175607	0.682432	-4.35081	down
cg06852744	-0.0645218	0.77203	-2.71107	0.0175973	0.682432	-4.35283	down
cg02727285	0.0421541	0.287409	2.71046	0.017618	0.682432	-4.35397	up
cg18015044	-0.0183045	0.105278	-2.70896	0.0176686	0.682432	-4.35675	down
cg27016494	0.0702478	0.467103	2.70835	0.0176894	0.682432	-4.3579	up
cg16794882	0.0416612	0.445427	2.70801	0.017701	0.682432	-4.35853	up
cg10835876	0.041983	0.466351	2.70774	0.0177102	0.682432	-4.35904	up
cg20439022	0.0570997	0.543636	2.70754	0.017717	0.682432	-4.35941	up
cg15840985	0.0258682	0.458976	2.70748	0.0177191	0.682432	-4.35953	up
cg09626634	-0.0433275	0.296357	-2.70608	0.0177667	0.683311	-4.36213	down
cg14561282	-0.0503949	0.630434	-2.70266	0.0178835	0.684452	-4.3685	down
cg20416179	0.038777	0.771598	2.70199	0.0179067	0.684452	-4.36976	up
cg26490372	0.0515956	0.428284	2.70194	0.0179084	0.684452	-4.36985	up
cg04400030	-0.0168828	0.0836169	-2.70105	0.0179391	0.684452	-4.37151	down
cg00030047	0.0442834	0.140423	2.69972	0.0179847	0.684452	-4.37398	up
cg13775495	-0.00864014	0.0447026	-2.69836	0.0180319	0.684452	-4.37652	down
cg03841029	-0.0220242	0.104392	-2.69818	0.018038	0.684452	-4.37685	down
cg06760035	0.0387075	0.0925879	2.69688	0.0180828	0.684452	-4.37926	up
cg15447486	0.0747298	0.510096	2.69685	0.018084	0.684452	-4.37933	up
cg25922353	0.0280471	0.663538	2.6968	0.0180859	0.684452	-4.37942	up
cg16609957	0.0514509	0.753081	2.69621	0.0181063	0.684452	-4.38052	up
cg18895413	0.0075954	0.0250954	2.69615	0.0181084	0.684452	-4.38063	up
cg27244482	0.037218	0.523301	2.69584	0.018119	0.684452	-4.3812	up
cg21034676	-0.033485	0.0685154	-2.69485	0.0181536	0.684819	-4.38305	down
cg08254263	0.0356971	0.577873	2.69359	0.0181976	0.684964	-4.3854	up
cg04715462	0.0488788	0.829737	2.69237	0.0182401	0.684964	-4.38767	up
cg06762858	0.0640402	0.815688	2.69229	0.0182428	0.684964	-4.38781	up
cg08493463	0.0447653	0.528036	2.69131	0.0182772	0.684964	-4.38964	up
cg23547429	0.018777	0.0471164	2.69118	0.0182816	0.684964	-4.38987	up
cg19526600	0.0516559	0.4394	2.69013	0.0183187	0.685423	-4.39184	up
cg19282250	0.0784351	0.50775	2.68642	0.0184494	0.689302	-4.39874	up
cg13097816	0.0731693	0.445442	2.68549	0.0184823	0.689302	-4.40047	up
cg05512756	0.0180923	0.124864	2.68494	0.0185019	0.689302	-4.4015	up
cg02995295	0.00650064	0.0371484	2.68436	0.0185224	0.689302	-4.40257	up
cg10430690	0.0691295	0.676431	2.68068	0.0186535	0.693028	-4.40941	up
cg25203561	0.0593611	0.683489	2.68014	0.0186728	0.693028	-4.41041	up
cg00044729	0.0343896	0.412569	2.67761	0.0187637	0.69481	-4.41512	up
cg17274064	0.0246461	0.122695	2.6774	0.0187712	0.69481	-4.41551	up
cg02679745	-0.032794	0.801184	-2.67551	0.0188392	0.695089	-4.41902	down
cg02863947	0.0644758	0.623529	2.67529	0.0188471	0.695089	-4.41942	up
cg01350700	0.0260967	0.0593423	2.67498	0.0188585	0.695089	-4.42001	up
cg22286764	0.112078	0.470913	2.67438	0.01888	0.695089	-4.42112	up
cg23006204	0.0275432	0.107627	2.6737	0.0189047	0.695089	-4.42239	up
cg12532667	0.0320329	0.342654	2.67273	0.0189399	0.695454	-4.42419	up
cg01472101	-0.0605703	0.284183	-2.67064	0.0190157	0.696816	-4.42806	down
cg12910797	-0.0894412	0.525104	-2.67032	0.0190275	0.696816	-4.42866	down
cg00648153	-0.0318539	0.134734	-2.66837	0.0190986	0.69736	-4.43228	down
cg19947621	0.0528395	0.631151	2.66762	0.019126	0.69736	-4.43367	up
cg26391080	0.0360342	0.24381	2.66733	0.0191367	0.69736	-4.43421	up
cg10249734	0.0332838	0.140292	2.667	0.0191488	0.69736	-4.43482	up
cg01344171	0.0460075	0.329988	2.66611	0.0191817	0.69736	-4.43649	up
cg21472642	0.0619018	0.52473	2.66577	0.0191941	0.69736	-4.43711	up
cg03087937	-0.0550556	0.760232	-2.66408	0.0192562	0.698203	-4.44024	down
cg14897096	0.0673705	0.644709	2.66377	0.0192679	0.698203	-4.44083	up
cg13407883	-0.0513226	0.633543	-2.66153	0.0193505	0.699624	-4.44497	down
cg17124509	-0.0316335	0.206386	-2.66065	0.0193832	0.699624	-4.44661	down
cg21488617	0.0223887	0.115632	2.66065	0.0193833	0.699624	-4.44661	up
cg06593568	-0.0258628	0.127193	-2.65995	0.0194092	0.699644	-4.44791	down
cg25191725	0.0351973	0.800899	2.65912	0.01944	0.699839	-4.44944	up
cg21554249	-0.0305609	0.224489	-2.65772	0.0194921	0.7008	-4.45204	down
cg00597076	0.0919631	0.345571	2.65573	0.0195666	0.701994	-4.45573	up
cg00546491	0.0265432	0.106859	2.65389	0.0196358	0.701994	-4.45915	up
cg05483509	0.0186788	0.0818343	2.65374	0.0196412	0.701994	-4.45942	up
cg15746620	-0.0344438	0.392314	-2.65349	0.0196507	0.701994	-4.45988	down
cg25363445	-0.0409018	0.32687	-2.65344	0.0196526	0.701994	-4.45998	down
cg15361590	0.0506101	0.138243	2.65169	0.0197187	0.703446	-4.46323	up
cg08261841	0.0232783	0.816253	2.64997	0.0197836	0.704537	-4.46641	up
cg02170525	0.0536579	0.183272	2.64953	0.0198004	0.704537	-4.46723	up
cg17357062	-0.0345784	0.771895	-2.64757	0.0198746	0.705136	-4.47085	down
cg02248486	0.0551085	0.676063	2.64513	0.0199676	0.705136	-4.47537	up
cg05156613	0.012068	0.950213	2.64502	0.019972	0.705136	-4.47558	up
cg12387247	0.0378352	0.199684	2.64498	0.0199734	0.705136	-4.47565	up
cg27566805	0.0361321	0.392132	2.64492	0.0199758	0.705136	-4.47577	up
cg27005053	0.00561144	0.0355686	2.64438	0.0199962	0.705136	-4.47675	up
cg20624391	0.0345223	0.24105	2.64424	0.0200017	0.705136	-4.47702	up
cg12024906	0.0209012	0.0612189	2.64369	0.0200229	0.705136	-4.47805	up
cg16708623	0.0296215	0.251015	2.64305	0.0200474	0.705136	-4.47923	up
cg10520887	-0.0150657	0.0574154	-2.64174	0.0200976	0.705779	-4.48165	down
cg06222120	0.0127997	0.0916802	2.64124	0.0201169	0.705779	-4.48258	up
cg10889070	0.0200205	0.131812	2.63938	0.0201884	0.706372	-4.48601	up
cg09395833	-0.0278109	0.152606	-2.63791	0.0202453	0.706372	-4.48873	down
cg06233503	0.0489257	0.128045	2.63759	0.0202576	0.706372	-4.48932	up
cg21546671	-0.0120386	0.05468	-2.63697	0.0202819	0.706372	-4.49048	down
cg10334928	0.0304524	0.790517	2.63687	0.0202858	0.706372	-4.49067	up
cg09800519	0.00690488	0.0351852	2.63608	0.0203163	0.706372	-4.49212	up
cg00022606	0.00618823	0.0270695	2.63569	0.0203316	0.706372	-4.49285	up
cg05163057	0.0247692	0.15448	2.63506	0.0203559	0.706372	-4.49401	up
cg07126559	0.0666602	0.364115	2.6342	0.0203894	0.706372	-4.49559	up
cg14166009	0.0165857	0.0802179	2.63399	0.0203978	0.706372	-4.49599	up
cg04230060	0.0827284	0.280903	2.63295	0.0204382	0.706372	-4.49791	up
cg06242000	-0.0259387	0.173261	-2.63268	0.0204489	0.706372	-4.49842	down
cg01226811	0.0117557	0.0407403	2.63102	0.0205137	0.706372	-4.50147	up
cg27214774	0.0737701	0.490925	2.63082	0.0205217	0.706372	-4.50185	up
cg04824716	0.0645648	0.292239	2.62907	0.0205904	0.706372	-4.50508	up
cg20804101	0.0555101	0.39465	2.62848	0.0206137	0.706372	-4.50618	up
cg10938286	0.0270539	0.859252	2.62831	0.0206205	0.706372	-4.5065	up
cg12556134	0.052274	0.226768	2.62763	0.0206473	0.706372	-4.50775	up
cg22543128	0.0734385	0.742908	2.62704	0.0206707	0.706372	-4.50884	up
cg25307641	-0.0437253	0.742622	-2.62643	0.0206948	0.706372	-4.50997	down
cg26069745	0.0727828	0.692791	2.62622	0.0207028	0.706372	-4.51034	up
cg05440289	0.0578725	0.704739	2.62565	0.0207255	0.706372	-4.51141	up
cg26020513	0.0799184	0.430889	2.62545	0.0207334	0.706372	-4.51177	up
cg24751129	0.0444499	0.734628	2.62443	0.0207737	0.706372	-4.51365	up
cg24507762	0.0135328	0.0468044	2.62397	0.0207922	0.706372	-4.51451	up
cg22609784	-0.0633114	0.656703	-2.62378	0.0207998	0.706372	-4.51486	down
cg11787522	0.106804	0.533432	2.62286	0.0208364	0.706747	-4.51656	up
cg22813220	-0.00771949	0.0538561	-2.62176	0.0208801	0.706945	-4.51859	down
cg26055770	0.0122452	0.0445016	2.62142	0.0208935	0.706945	-4.51921	up
cg20795913	0.028521	0.268643	2.61952	0.0209698	0.707486	-4.52273	up
cg13759328	0.00620723	0.0432421	2.61897	0.0209916	0.707486	-4.52373	up
cg09911755	0.0324639	0.112272	2.61879	0.0209991	0.707486	-4.52408	up
cg12781568	0.0333804	0.309969	2.61788	0.0210355	0.707486	-4.52575	up
cg12428447	0.0364521	0.377419	2.6178	0.0210387	0.707486	-4.5259	up
cg12717203	0.023412	0.103786	2.61656	0.0210884	0.707486	-4.52818	up
cg18084554	0.0501041	0.51589	2.61655	0.0210891	0.707486	-4.52821	up
cg26516759	0.0067082	0.0316542	2.61591	0.0211149	0.707492	-4.52939	up
cg15749858	0.0521011	0.351486	2.61499	0.0211518	0.707754	-4.53108	up
cg21419475	0.00938256	0.050257	2.61347	0.0212134	0.707754	-4.53389	up
cg12821724	0.0621243	0.622142	2.61343	0.0212149	0.707754	-4.53396	up
cg26408003	0.0245693	0.86424	2.61317	0.0212254	0.707754	-4.53444	up
cg21475402	0.0144215	0.0611962	2.61205	0.0212711	0.70842	-4.53651	up
cg13791131	0.0300413	0.0769025	2.61078	0.0213226	0.7087	-4.53885	up
cg01126560	-0.0919595	0.396298	-2.61024	0.0213447	0.7087	-4.53985	down
cg23114594	0.0340561	0.383741	2.60969	0.021367	0.7087	-4.54086	up
cg00514407	0.0666762	0.194075	2.60866	0.0214092	0.7087	-4.54276	up
cg17108819	0.024664	0.0501663	2.6082	0.0214279	0.7087	-4.54361	up
cg24400943	-0.0420452	0.682294	-2.60806	0.0214337	0.7087	-4.54387	down
cg06391660	0.0257031	0.801023	2.60552	0.0215379	0.710622	-4.54855	up
cg15329642	0.0715637	0.46424	2.60525	0.0215492	0.710622	-4.54905	up
cg26704579	0.0213548	0.110555	2.60476	0.0215691	0.710622	-4.54995	up
cg23865698	-0.0977777	0.479967	-2.60291	0.0216457	0.712294	-4.55337	down
cg08881519	0.0611699	0.14461	2.6004	0.0217495	0.714141	-4.55798	up
cg20178764	0.0694116	0.323793	2.6003	0.0217536	0.714141	-4.55817	up
cg10957584	-0.00967749	0.0452241	-2.59752	0.0218693	0.715107	-4.56329	down
cg04355435	0.0159057	0.0783284	2.59728	0.0218794	0.715107	-4.56373	up
cg08251399	0.0410803	0.419024	2.59521	0.0219658	0.715107	-4.56753	up
cg14916288	0.0365047	0.208943	2.59511	0.02197	0.715107	-4.56772	up
cg11879188	0.0342918	0.905065	2.595	0.0219748	0.715107	-4.56793	up
cg18920397	-0.0338548	0.778634	-2.59438	0.0220007	0.715107	-4.56907	down
cg08923060	0.0237887	0.0587653	2.59376	0.0220269	0.715107	-4.57021	up
cg01377911	0.0186212	0.0757429	2.59362	0.0220327	0.715107	-4.57047	up
cg10356463	0.0547619	0.710836	2.5935	0.0220376	0.715107	-4.57068	up
cg03117949	-0.0292775	0.233098	-2.59237	0.0220853	0.715107	-4.57277	down
cg21359747	0.0405025	0.104615	2.5923	0.0220884	0.715107	-4.5729	up
cg18567470	0.0381494	0.103384	2.59205	0.0220988	0.715107	-4.57336	up
cg22801690	0.0540264	0.530675	2.59154	0.0221202	0.715107	-4.57429	up
cg26538442	0.0404894	0.724379	2.58989	0.0221898	0.715248	-4.57732	up
cg25685640	-0.0222502	0.103889	-2.58953	0.0222053	0.715248	-4.57799	down
cg10187559	-0.0345287	0.406406	-2.58926	0.0222167	0.715248	-4.57849	down
cg03437318	0.0092731	0.0333337	2.58899	0.0222283	0.715248	-4.57899	up
cg22415432	0.0107442	0.0359644	2.58731	0.0222994	0.716701	-4.58207	up
cg05958582	0.0459977	0.249476	2.58597	0.0223566	0.716974	-4.58454	up
cg08999895	0.0772283	0.569772	2.58519	0.0223896	0.716974	-4.58596	up
cg01804429	-0.0214565	0.230084	-2.5838	0.0224493	0.716974	-4.58853	down
cg13446622	0.024098	0.769551	2.58366	0.0224551	0.716974	-4.58878	up
cg23889010	0.0661405	0.265876	2.58266	0.0224982	0.716974	-4.59063	up
cg04032226	0.020921	0.0536856	2.58246	0.0225067	0.716974	-4.59099	up
cg02932689	0.0243604	0.0697462	2.58199	0.0225268	0.716974	-4.59185	up
cg24661752	0.0233649	0.70299	2.58154	0.022546	0.716974	-4.59267	up
cg10968815	0.05947	0.540487	2.58122	0.0225599	0.716974	-4.59327	up
cg13745346	-0.0640361	0.697448	-2.58053	0.0225898	0.716974	-4.59454	down
cg13603551	-0.0393828	0.729844	-2.58043	0.022594	0.716974	-4.59472	down
cg25689649	-0.0437357	0.51055	-2.57894	0.0226583	0.718189	-4.59746	down
cg04485075	0.0078722	0.0484211	2.5778	0.0227073	0.718327	-4.59954	up
cg08475088	-0.018629	0.883753	-2.57763	0.0227147	0.718327	-4.59986	down
cg02732509	-0.0289724	0.168559	-2.57589	0.02279	0.719884	-4.60305	down
cg02000005	0.0124406	0.0623049	2.57521	0.0228196	0.719993	-4.6043	up
cg24216915	0.0118998	0.0654127	2.5737	0.0228857	0.720196	-4.60708	up
cg08946332	0.0640586	0.25981	2.57315	0.0229097	0.720196	-4.60809	up
cg18365380	0.027477	0.297242	2.5729	0.0229205	0.720196	-4.60855	up
cg15609321	-0.0175026	0.125291	-2.57258	0.0229344	0.720196	-4.60913	down
cg02994956	0.0315374	0.0792913	2.57193	0.0229628	0.720196	-4.61032	up
cg11432797	-0.0278227	0.890662	-2.57148	0.0229828	0.720196	-4.61116	down
cg17169998	-0.0570775	0.297689	-2.56987	0.0230534	0.720851	-4.61412	down
cg13755070	-0.0240185	0.125529	-2.56981	0.0230559	0.720851	-4.61422	down
cg10266490	0.023497	0.0739407	2.56901	0.0230909	0.721125	-4.61568	up
cg01671575	-0.0872226	0.47133	-2.56782	0.0231435	0.721853	-4.61787	down
cg19751300	0.00812917	0.0397262	2.5673	0.0231665	0.721853	-4.61883	up
cg06034822	-0.0137496	0.134708	-2.56615	0.0232169	0.722595	-4.62092	down
cg16834187	0.0495977	0.566333	2.56517	0.0232606	0.722595	-4.62273	up
cg18506679	0.0141046	0.888997	2.56498	0.0232689	0.722595	-4.62308	up
cg12745769	0.0350552	0.0836138	2.56281	0.0233654	0.723878	-4.62706	up
cg04583874	0.0266114	0.202604	2.56242	0.0233824	0.723878	-4.62776	up
cg05331214	0.0303272	0.486225	2.56191	0.0234052	0.723878	-4.6287	up
cg11898695	0.045001	0.642639	2.56169	0.0234152	0.723878	-4.62911	up
cg09966445	0.0203777	0.82444	2.55913	0.0235296	0.726442	-4.6338	up
cg13842648	-0.0565071	0.690908	-2.55865	0.0235509	0.726442	-4.63467	down
cg21686987	0.0296169	0.897617	2.55764	0.0235964	0.727033	-4.63653	up
cg01248426	0.0435001	0.374788	2.55287	0.0238114	0.730089	-4.64526	up
cg19728382	0.0516724	0.725552	2.55106	0.0238938	0.730089	-4.64858	up
cg02254407	0.0668732	0.410219	2.55039	0.0239244	0.730089	-4.64981	up
cg16743289	0.0421994	0.253898	2.5502	0.0239328	0.730089	-4.65015	up
cg15580043	0.0175766	0.130447	2.55015	0.0239353	0.730089	-4.65025	up
cg25011395	0.0627697	0.486545	2.54929	0.0239742	0.730089	-4.65181	up
cg26620157	0.0596615	0.18328	2.54907	0.0239842	0.730089	-4.65221	up
cg27067618	-0.0384285	0.276758	-2.54857	0.0240071	0.730089	-4.65313	down
cg22150335	0.0218536	0.831217	2.54854	0.0240088	0.730089	-4.6532	up
cg22736323	0.081333	0.262605	2.54675	0.0240905	0.730089	-4.65647	up
cg20891917	0.0501112	0.772794	2.54605	0.0241226	0.730089	-4.65775	up
cg18997129	0.0539867	0.539306	2.54599	0.0241255	0.730089	-4.65786	up
cg09458237	0.0379396	0.658836	2.54574	0.0241369	0.730089	-4.65831	up
cg09076584	0.0552354	0.779056	2.54529	0.0241577	0.730089	-4.65914	up
cg02762689	0.0427459	0.628525	2.54511	0.0241657	0.730089	-4.65946	up
cg01941619	0.0650961	0.404583	2.54408	0.024213	0.730089	-4.66134	up
cg04636557	0.0715574	0.469456	2.5437	0.0242305	0.730089	-4.66204	up
cg19890739	0.0659391	0.389412	2.54366	0.0242323	0.730089	-4.66211	up
cg25784308	0.020916	0.0671331	2.54341	0.0242442	0.730089	-4.66258	up
cg13807496	-0.017415	0.0732027	-2.54303	0.0242617	0.730089	-4.66327	down
cg16025584	-0.0152854	0.0663728	-2.54254	0.0242842	0.730089	-4.66416	down
cg17356112	0.0341155	0.769406	2.54203	0.0243076	0.730089	-4.66509	up
cg05379350	-0.0473953	0.262091	-2.54196	0.024311	0.730089	-4.66522	down
cg09964921	0.0333293	0.730752	2.54153	0.024331	0.730089	-4.66602	up
cg21964481	-0.0565804	0.616466	-2.53754	0.0245161	0.734237	-4.6733	down
cg21240812	0.00893263	0.0326125	2.5374	0.0245225	0.734237	-4.67355	up
cg22464423	-0.02062	0.131214	-2.53564	0.0246048	0.735673	-4.67677	down
cg01940867	0.00900401	0.0479532	2.53523	0.0246238	0.735673	-4.67751	up
cg02927346	0.0118908	0.0624364	2.53447	0.0246596	0.735945	-4.67891	up
cg07558006	0.0591626	0.589989	2.53287	0.0247349	0.737395	-4.68184	up
cg14112945	0.0351682	0.240419	2.53141	0.0248035	0.738012	-4.6845	up
cg26545162	0.0880203	0.419776	2.53129	0.0248092	0.738012	-4.68472	up
cg06268694	0.042378	0.070329	2.53057	0.024843	0.738222	-4.68603	up
cg22419732	0.0374913	0.578478	2.52993	0.0248731	0.738321	-4.68719	up
cg04629204	0.0186205	0.0776855	2.52931	0.0249027	0.738407	-4.68833	up
cg16864895	0.0207535	0.0767455	2.52821	0.0249546	0.739148	-4.69033	up
cg24779015	0.0398254	0.653416	2.52762	0.0249828	0.739189	-4.69141	up
cg15264303	-0.0206337	0.165666	-2.52563	0.0250772	0.741188	-4.69504	down
cg06200339	0.0395355	0.758923	2.52418	0.0251465	0.741569	-4.69769	up
cg03033367	0.0498792	0.692453	2.52379	0.025165	0.741569	-4.69839	up
cg15149938	0.0439849	0.335445	2.52355	0.0251767	0.741569	-4.69884	up
cg25152942	0.0254594	0.477295	2.52311	0.0251976	0.741569	-4.69964	up
cg08525145	0.0751726	0.262014	2.52217	0.0252427	0.742042	-4.70135	up
cg01536980	0.0135852	0.049258	2.52133	0.0252829	0.742042	-4.70288	up
cg23070249	-0.0293943	0.160309	-2.52109	0.0252944	0.742042	-4.70332	down
cg27217148	-0.020496	0.149154	-2.51768	0.0254588	0.743569	-4.70954	down
cg21788470	0.0614291	0.529384	2.51691	0.025496	0.743569	-4.71094	up
cg20552296	-0.0134221	0.222988	-2.51634	0.0255236	0.743569	-4.71198	down
cg10365880	0.0732216	0.718922	2.51586	0.025547	0.743569	-4.71286	up
cg23878206	-0.0401941	0.795722	-2.51579	0.0255503	0.743569	-4.71298	down
cg07807817	-0.0317473	0.179622	-2.51503	0.0255872	0.743569	-4.71436	down
cg06946880	0.063219	0.748112	2.51484	0.0255962	0.743569	-4.7147	up
cg03361068	-0.0149765	0.0363051	-2.51469	0.025604	0.743569	-4.71499	down
cg22182666	-0.0301474	0.778561	-2.51448	0.025614	0.743569	-4.71537	down
cg22198425	-0.00796325	0.0492729	-2.5141	0.0256323	0.743569	-4.71605	down
cg15776355	-0.0205532	0.145583	-2.51388	0.0256431	0.743569	-4.71646	down
cg12732155	0.0814896	0.518115	2.51303	0.0256846	0.74398	-4.71801	up
cg22182945	0.0350185	0.720055	2.51214	0.0257278	0.74398	-4.71962	up
cg22289360	0.0246598	0.0963544	2.51193	0.0257382	0.74398	-4.72001	up
cg10593493	-0.0097986	0.0424814	-2.50975	0.0258447	0.7449	-4.72397	down
cg25414165	-0.0340669	0.44947	-2.50845	0.025909	0.7449	-4.72635	down
cg19512848	0.0493932	0.471743	2.50811	0.0259254	0.7449	-4.72696	up
cg06817917	0.0125959	0.0627093	2.508	0.0259308	0.7449	-4.72716	up
cg25302419	0.00792496	0.0324921	2.50671	0.0259943	0.7449	-4.72951	up
cg06827038	-0.0468923	0.626928	-2.50649	0.0260052	0.7449	-4.72991	down
cg01447817	-0.0438852	0.602507	-2.50649	0.0260054	0.7449	-4.72991	down
cg11260848	-0.0413271	0.297755	-2.5055	0.0260539	0.7449	-4.7317	down
cg24481163	0.0270018	0.110309	2.50439	0.0261091	0.7449	-4.73373	up
cg17321617	-0.0260198	0.216748	-2.50422	0.0261175	0.7449	-4.73404	down
cg01662650	0.0425262	0.75597	2.50397	0.0261297	0.7449	-4.73448	up
cg15583072	-0.0217481	0.39644	-2.50364	0.0261463	0.7449	-4.73509	down
cg02878987	0.011582	0.0710168	2.50317	0.0261694	0.7449	-4.73594	up
cg06452064	0.0138527	0.0700734	2.50263	0.0261965	0.7449	-4.73693	up
cg18818531	0.081259	0.528344	2.50213	0.0262211	0.7449	-4.73783	up
cg05501357	0.0370021	0.341931	2.50068	0.0262932	0.7449	-4.74047	up
cg23301687	-0.0379115	0.285111	-2.50011	0.0263217	0.7449	-4.74151	down
cg00520708	-0.0278467	0.268106	-2.49961	0.0263469	0.7449	-4.74242	down
cg11850311	-0.0115298	0.0665442	-2.49943	0.026356	0.7449	-4.74275	down
cg02664205	0.0209968	0.879758	2.49905	0.0263748	0.7449	-4.74343	up
cg26955850	0.0493038	0.238402	2.49884	0.0263855	0.7449	-4.74383	up
cg25384595	-0.0424543	0.592493	-2.49874	0.0263905	0.7449	-4.744	down
cg09548084	0.0845167	0.361791	2.49823	0.0264157	0.7449	-4.74492	up
cg19056418	0.0373454	0.865661	2.49727	0.0264639	0.7449	-4.74667	up
cg16640096	0.00966189	0.0598965	2.49718	0.0264686	0.7449	-4.74684	up
cg26200580	0.0146697	0.0411892	2.49647	0.0265044	0.7449	-4.74813	up
cg06636246	-0.0282062	0.0673588	-2.49595	0.0265305	0.7449	-4.74908	down
cg16282679	0.026931	0.800395	2.49426	0.0266153	0.7449	-4.75213	up
cg24331079	0.02069	0.882105	2.49377	0.0266401	0.7449	-4.75303	up
cg08924430	0.0396667	0.139148	2.49372	0.0266428	0.7449	-4.75312	up
cg23629496	0.0480691	0.633738	2.49369	0.0266443	0.7449	-4.75318	up
cg14292823	0.0510162	0.258975	2.49332	0.026663	0.7449	-4.75385	up
cg10500283	0.0340681	0.446002	2.49293	0.0266827	0.7449	-4.75456	up
cg12530021	-0.0892356	0.420085	-2.49228	0.0267157	0.7449	-4.75574	down
cg17356252	0.0772913	0.150724	2.49212	0.0267239	0.7449	-4.75603	up
cg05556020	0.063359	0.651177	2.49056	0.0268028	0.7449	-4.75886	up
cg21550442	0.0479481	0.477239	2.49049	0.0268062	0.7449	-4.75898	up
cg10846410	0.0492431	0.453256	2.49026	0.026818	0.7449	-4.7594	up
cg09107315	0.0643239	0.129378	2.49011	0.0268257	0.7449	-4.75968	up
cg13765303	0.00700942	0.0227112	2.48922	0.026871	0.7449	-4.76129	up
cg22517351	0.0120534	0.0834883	2.48909	0.0268776	0.7449	-4.76153	up
cg02756845	0.0272673	0.156047	2.48832	0.026917	0.745243	-4.76293	up
cg22459146	0.0352287	0.166077	2.48624	0.0270232	0.746696	-4.7667	up
cg16536918	-0.0262365	0.771058	-2.48623	0.0270236	0.746696	-4.76672	down
cg19524009	-0.0298682	0.484594	-2.48375	0.0271506	0.749237	-4.7712	down
cg10398682	0.0436566	0.156168	2.48338	0.0271699	0.749237	-4.77188	up
cg10145926	0.0408661	0.425066	2.48246	0.0272171	0.749501	-4.77355	up
cg07757386	0.0196578	0.0921206	2.47873	0.0274102	0.749501	-4.78031	up
cg22054164	0.0499834	0.576723	2.47838	0.0274281	0.749501	-4.78094	up
cg24346429	0.0388469	0.437033	2.47815	0.0274405	0.749501	-4.78137	up
cg02332537	0.0414822	0.575974	2.478	0.027448	0.749501	-4.78163	up
cg20161179	-0.0467994	0.144046	-2.47778	0.0274595	0.749501	-4.78203	down
cg11511443	0.05377	0.438435	2.47761	0.0274685	0.749501	-4.78235	up
cg23165541	0.0291097	0.161084	2.47731	0.0274838	0.749501	-4.78288	up
cg17010112	-0.0259092	0.181036	-2.47718	0.0274906	0.749501	-4.78312	down
cg25006823	-0.0576965	0.267823	-2.47716	0.0274916	0.749501	-4.78315	down
cg15539420	0.0219805	0.123352	2.47608	0.0275479	0.749501	-4.78511	up
cg08666623	0.0286918	0.0878844	2.47571	0.0275672	0.749501	-4.78578	up
cg22543648	0.0376978	0.432323	2.47569	0.0275684	0.749501	-4.78582	up
cg02026235	0.00993974	0.0569964	2.47473	0.0276183	0.749501	-4.78755	up
cg18920846	0.0459058	0.516658	2.47461	0.0276248	0.749501	-4.78777	up
cg20822628	0.0201671	0.869276	2.47412	0.0276502	0.749501	-4.78865	up
cg16150435	-0.0316449	0.749007	-2.47406	0.0276536	0.749501	-4.78877	down
cg05886626	-0.0289985	0.179322	-2.47377	0.0276687	0.749501	-4.7893	down
cg08825571	0.00709142	0.0422637	2.47274	0.0277229	0.749618	-4.79117	up
cg03833774	-0.0497017	0.532525	-2.47215	0.0277537	0.749618	-4.79223	down
cg07867360	-0.053031	0.723017	-2.47185	0.0277696	0.749618	-4.79278	down
cg25124223	0.00763646	0.0368954	2.4713	0.0277983	0.749618	-4.79377	up
cg01120165	0.0151729	0.087042	2.4711	0.0278089	0.749618	-4.79413	up
cg15452426	0.0182224	0.0527656	2.47057	0.0278369	0.749638	-4.79509	up
cg17034109	-0.0524692	0.338634	-2.46987	0.0278736	0.749894	-4.79635	down
cg25274750	0.0325924	0.551536	2.46837	0.0279528	0.751221	-4.79907	up
cg15824705	0.00696385	0.0402495	2.46776	0.027985	0.751221	-4.80017	up
cg18152517	0.0309132	0.710364	2.46694	0.0280288	0.751221	-4.80166	up
cg22476251	0.0440457	0.553539	2.46688	0.0280319	0.751221	-4.80177	up
cg08818984	0.0450559	0.504669	2.46536	0.0281125	0.751726	-4.80451	up
cg22417398	-0.0143096	0.0737373	-2.46508	0.0281273	0.751726	-4.80502	down
cg11191210	0.00854346	0.045265	2.46483	0.0281406	0.751726	-4.80547	up
cg13799206	0.00817404	0.0316449	2.46322	0.0282265	0.751726	-4.80838	up
cg23881725	0.0746908	0.234592	2.46295	0.0282408	0.751726	-4.80887	up
cg11991627	0.0142769	0.076319	2.4629	0.0282434	0.751726	-4.80895	up
cg04216597	0.0415439	0.109772	2.46133	0.0283278	0.751726	-4.8118	up
cg16388829	0.00754866	0.0358552	2.46	0.0283991	0.751726	-4.81421	up
cg15005385	-0.0398506	0.490494	-2.4596	0.0284206	0.751726	-4.81493	down
cg16873863	-0.0651928	0.540947	-2.45859	0.0284748	0.751726	-4.81675	down
cg07221454	0.0335481	0.566255	2.45816	0.0284979	0.751726	-4.81753	up
cg13975369	0.0529726	0.137814	2.45802	0.0285054	0.751726	-4.81778	up
cg03238797	0.00673507	0.0302448	2.4571	0.0285551	0.751726	-4.81944	up
cg20664201	0.0712796	0.32531	2.45704	0.0285584	0.751726	-4.81955	up
cg22918700	0.0595753	0.446441	2.45636	0.028595	0.751726	-4.82078	up
cg18881269	0.0641041	0.418598	2.45634	0.0285959	0.751726	-4.82081	up
cg15747133	0.020734	0.108432	2.45616	0.0286056	0.751726	-4.82113	up
cg07363637	0.060916	0.531876	2.45478	0.0286806	0.751726	-4.82363	up
cg16046465	0.00656578	0.0241631	2.45454	0.0286936	0.751726	-4.82407	up
cg26916927	0.00676453	0.054986	2.45422	0.028711	0.751726	-4.82464	up
cg14310034	0.0113615	0.0742206	2.45408	0.0287187	0.751726	-4.8249	up
cg00459975	0.00804086	0.0351135	2.45365	0.0287416	0.751726	-4.82566	up
cg13354523	0.0492028	0.230703	2.45152	0.0288578	0.751726	-4.82951	up
cg09799873	0.0293923	0.173446	2.45076	0.0288994	0.751726	-4.83089	up
cg04409427	0.047994	0.746812	2.44996	0.0289429	0.751726	-4.83233	up
cg00838150	-0.0162511	0.0560853	-2.44842	0.0290273	0.751726	-4.83511	down
cg03616357	0.00931707	0.0372277	2.44797	0.0290521	0.751726	-4.83593	up
cg09848074	0.0377069	0.399957	2.44795	0.0290531	0.751726	-4.83596	up
cg23752985	0.037619	0.341559	2.44775	0.0290641	0.751726	-4.83632	up
cg23665603	-0.0313271	0.163665	-2.44614	0.0291525	0.751726	-4.83922	down
cg13085976	0.0559366	0.536843	2.44607	0.0291565	0.751726	-4.83935	up
cg17843759	-0.0216827	0.0773396	-2.44596	0.0291625	0.751726	-4.83954	down
cg03241282	0.0378056	0.233172	2.44541	0.029193	0.751726	-4.84054	up
cg15557833	0.0189944	0.0965361	2.4448	0.0292263	0.751726	-4.84163	up
cg14401454	0.0233693	0.79227	2.44471	0.0292316	0.751726	-4.84181	up
cg19302283	0.0301955	0.744729	2.44435	0.0292515	0.751726	-4.84245	up
cg26757793	0.0457715	0.44939	2.4443	0.029254	0.751726	-4.84254	up
cg24235633	0.0644241	0.786031	2.44295	0.0293286	0.751726	-4.84497	up
cg04894993	0.0111358	0.0759381	2.44288	0.0293328	0.751726	-4.8451	up
cg02965078	0.0358497	0.146363	2.4426	0.0293483	0.751726	-4.84561	up
cg05920720	0.0330091	0.517969	2.44199	0.0293819	0.751726	-4.8467	up
cg00548268	0.0224076	0.117718	2.44189	0.0293877	0.751726	-4.84689	up
cg19220825	-0.0642626	0.251502	-2.44137	0.0294161	0.751726	-4.84781	down
cg06005396	0.00781647	0.0323144	2.44122	0.0294249	0.751726	-4.8481	up
cg24060938	0.0519677	0.591921	2.44028	0.0294769	0.751726	-4.84978	up
cg03552103	0.106512	0.226256	2.43952	0.0295193	0.751726	-4.85115	up
cg20588045	0.020183	0.129703	2.43933	0.0295296	0.751726	-4.85148	up
cg12400881	0.0247048	0.043979	2.43917	0.0295389	0.751726	-4.85178	up
cg25699533	-0.0124189	0.0600734	-2.43827	0.029589	0.751726	-4.8534	down
cg06384463	-0.011017	0.0460279	-2.43815	0.0295956	0.751726	-4.85361	down
cg09272869	0.013585	0.0402742	2.43793	0.0296082	0.751726	-4.85402	up
cg18236477	0.0109515	0.0635967	2.43792	0.0296085	0.751726	-4.85403	up
cg22012054	-0.0131556	0.0926481	-2.43783	0.0296137	0.751726	-4.8542	down
cg09158314	-0.0500059	0.227697	-2.43769	0.0296213	0.751726	-4.85444	down
cg19008097	-0.0395116	0.195444	-2.43762	0.0296255	0.751726	-4.85458	down
cg20375554	0.0175578	0.0488421	2.43752	0.0296311	0.751726	-4.85476	up
cg05671350	0.0182982	0.113226	2.43668	0.0296781	0.751726	-4.85627	up
cg00213714	-0.0127111	0.0779625	-2.43657	0.0296841	0.751726	-4.85646	down
cg21428681	0.0189078	0.0795564	2.43614	0.0297083	0.751726	-4.85724	up
cg15847988	0.0728438	0.537159	2.43563	0.0297369	0.751726	-4.85816	up
cg14409083	-0.0193572	0.0928874	-2.43461	0.0297938	0.751726	-4.85998	down
cg24453664	0.0142155	0.0559899	2.43421	0.0298165	0.751726	-4.86071	up
cg07580827	0.0548491	0.526167	2.43421	0.0298166	0.751726	-4.86071	up
cg14646244	0.033301	0.347002	2.43419	0.0298175	0.751726	-4.86074	up
cg13830624	0.0106248	0.0389201	2.43363	0.0298493	0.751726	-4.86176	up
cg06186808	0.0273383	0.847862	2.43362	0.0298499	0.751726	-4.86178	up
cg16140179	-0.0447978	0.383201	-2.43197	0.029943	0.752648	-4.86475	down
cg09163021	0.0568248	0.600421	2.43172	0.0299571	0.752648	-4.86519	up
cg06625767	0.0202985	0.881108	2.43152	0.0299684	0.752648	-4.86555	up
cg06256735	-0.089374	0.360584	-2.43046	0.0300285	0.753472	-4.86747	down
cg24673765	0.011281	0.0315239	2.4298	0.0300655	0.753714	-4.86864	up
cg22123464	0.0152268	0.109137	2.42929	0.0300946	0.75376	-4.86956	up
cg26682717	0.00731304	0.0423259	2.42811	0.0301618	0.754757	-4.87169	up
cg02226697	0.00984892	0.0366939	2.42458	0.030363	0.75832	-4.87803	up
cg12018696	-0.0155453	0.0857613	-2.42334	0.0304344	0.75832	-4.88027	down
cg17714799	0.0450472	0.207346	2.42327	0.0304384	0.75832	-4.88039	up
cg14375111	-0.0360941	0.843648	-2.42208	0.0305064	0.75832	-4.88252	down
cg08348962	0.01155	0.156208	2.422	0.0305113	0.75832	-4.88267	up
cg20959866	0.0111986	0.0566758	2.42185	0.0305197	0.75832	-4.88293	up
cg20649991	0.0506024	0.697259	2.42173	0.0305268	0.75832	-4.88315	up
cg21513385	0.0573474	0.28712	2.42028	0.0306101	0.75832	-4.88575	up
cg07965823	0.00620705	0.0367639	2.41997	0.0306284	0.75832	-4.88632	up
cg21911019	0.05149	0.251666	2.4193	0.0306671	0.75832	-4.88752	up
cg15357639	0.0180456	0.868006	2.41902	0.030683	0.75832	-4.88802	up
cg26488636	0.012962	0.0609627	2.4188	0.0306959	0.75832	-4.88842	up
cg12598198	-0.0795858	0.316234	-2.41817	0.0307321	0.75832	-4.88954	down
cg22498251	0.020227	0.0798717	2.4179	0.030748	0.75832	-4.89003	up
cg03278643	0.0619342	0.233566	2.41679	0.0308121	0.75832	-4.89202	up
cg23130254	0.0109492	0.0436378	2.41679	0.0308122	0.75832	-4.89202	up
cg10742225	0.0513485	0.582623	2.4165	0.0308289	0.75832	-4.89254	up
cg10245048	0.0136113	0.0753455	2.41569	0.0308764	0.75832	-4.894	up
cg14474880	-0.0213983	0.170182	-2.41531	0.0308985	0.75832	-4.89468	down
cg08108641	-0.0684828	0.512776	-2.41521	0.0309039	0.75832	-4.89485	down
cg10298815	0.0105345	0.045492	2.41482	0.0309268	0.75832	-4.89556	up
cg04870470	0.0388952	0.311585	2.41428	0.0309581	0.75832	-4.89652	up
cg27177839	0.0340488	0.118689	2.41355	0.031001	0.75832	-4.89784	up
cg16444968	0.0105054	0.0803485	2.41332	0.0310142	0.75832	-4.89824	up
cg09076123	-0.0358096	0.559734	-2.41308	0.0310282	0.75832	-4.89867	down
cg11943820	0.0512609	0.730866	2.41258	0.0310576	0.75832	-4.89957	up
cg09840989	0.0367388	0.516912	2.41241	0.0310675	0.75832	-4.89988	up
cg26180557	0.0445531	0.630502	2.4123	0.0310742	0.75832	-4.90008	up
cg16983159	-0.0233407	0.148179	-2.4112	0.0311388	0.759224	-4.90206	down
cg24315815	0.0340941	0.160895	2.40896	0.0312702	0.761447	-4.90607	up
cg12613344	0.0329954	0.754255	2.4087	0.0312852	0.761447	-4.90653	up
cg27610561	0.0211706	0.857575	2.40637	0.0314232	0.764003	-4.91072	up
cg08107272	0.00955099	0.0577935	2.40599	0.0314456	0.764003	-4.91139	up
cg25410053	0.0371105	0.646917	2.4053	0.0314861	0.764315	-4.91262	up
cg26635603	-0.0125754	0.0587551	-2.40418	0.0315528	0.764797	-4.91463	down
cg20176648	-0.0542611	0.169363	-2.40332	0.0316039	0.764797	-4.91617	down
cg14580567	0.0202337	0.0723637	2.40302	0.0316218	0.764797	-4.91671	up
cg06615154	0.0425013	0.215777	2.40221	0.0316698	0.764797	-4.91816	up
cg20788083	0.0329868	0.703844	2.40205	0.0316796	0.764797	-4.91845	up
cg13634319	0.0558951	0.501864	2.40112	0.0317349	0.764797	-4.92011	up
cg11527279	-0.0110748	0.0902374	-2.40085	0.031751	0.764797	-4.92059	down
cg09533063	0.0476312	0.397773	2.40067	0.0317617	0.764797	-4.92091	up
cg10791260	-0.0272935	0.107009	-2.40064	0.0317634	0.764797	-4.92096	down
cg27371741	0.0430421	0.374118	2.40022	0.0317889	0.764797	-4.92173	up
cg21434440	0.00604474	0.0336002	2.39969	0.0318208	0.764797	-4.92268	up
cg15234096	0.0511582	0.552028	2.39939	0.0318388	0.764797	-4.92322	up
cg06509239	0.0219544	0.0402628	2.39856	0.0318881	0.764922	-4.92469	up
cg12770741	0.0629616	0.534674	2.39837	0.0318995	0.764922	-4.92503	up
cg15743985	-0.0474854	0.666429	-2.39534	0.0320821	0.768632	-4.93046	down
cg01348086	-0.0480873	0.701431	-2.39454	0.0321306	0.769125	-4.93189	down
cg00509670	0.0458023	0.243911	2.39382	0.0321738	0.769493	-4.93317	up
cg12438034	-0.0102113	0.070511	-2.39328	0.0322068	0.769614	-4.93415	down
cg17964955	0.0693072	0.595375	2.39266	0.032244	0.769835	-4.93524	up
cg17925436	0.036949	0.384457	2.38973	0.0324222	0.773421	-4.94049	up
cg24750391	0.0531197	0.166014	2.38729	0.0325713	0.775711	-4.94484	up
cg26200585	0.0583907	0.368464	2.38668	0.0326084	0.775711	-4.94593	up
cg17449882	0.0416307	0.758175	2.38649	0.0326202	0.775711	-4.94627	up
cg13994175	-0.0117275	0.0685033	-2.38609	0.0326449	0.775711	-4.94699	down
cg22546318	-0.0114653	0.0766731	-2.38554	0.0326788	0.775711	-4.94798	down
cg14318370	-0.00936064	0.0706147	-2.3854	0.032687	0.775711	-4.94821	down
cg09971646	0.0641311	0.209253	2.38415	0.0327642	0.776309	-4.95046	up
cg05751979	0.0163549	0.0696787	2.38408	0.0327685	0.776309	-4.95058	up
cg02657360	0.0689568	0.39015	2.3822	0.0328843	0.778295	-4.95393	up
cg13678049	0.0292918	0.181046	2.38174	0.0329131	0.778295	-4.95476	up
cg11267879	-0.0483433	0.47216	-2.3809	0.0329646	0.778295	-4.95625	down
cg11152574	0.0466893	0.472502	2.38048	0.032991	0.778295	-4.95701	up
cg09375488	0.0235646	0.345312	2.38037	0.0329979	0.778295	-4.95721	up
cg19109431	0.0394675	0.469544	2.37998	0.0330217	0.778295	-4.95789	up
cg06417962	0.0487119	0.347983	2.37934	0.0330618	0.778575	-4.95904	up
cg00995520	0.0184544	0.103055	2.37859	0.0331082	0.779003	-4.96038	up
cg02748427	0.0147705	0.0835481	2.37766	0.0331662	0.779702	-4.96204	up
cg16986720	-0.0513537	0.315665	-2.37708	0.0332023	0.779754	-4.96307	down
cg21491308	0.0651995	0.467312	2.37643	0.0332429	0.779754	-4.96423	up
cg12339802	-0.0306816	0.0913497	-2.37586	0.0332786	0.779754	-4.96525	down
cg09018862	0.0251742	0.761171	2.37524	0.0333169	0.779754	-4.96634	up
cg04259560	0.0158127	0.0645538	2.37523	0.033318	0.779754	-4.96638	up
cg04999691	0.0296966	0.190201	2.37491	0.0333381	0.779754	-4.96695	up
cg20955688	-0.0356067	0.13943	-2.37381	0.0334066	0.780616	-4.9689	down
cg21184495	0.0219002	0.0761166	2.37309	0.0334521	0.780616	-4.97019	up
cg15550350	0.0148937	0.899961	2.37242	0.0334941	0.780616	-4.97138	up
cg18085517	0.0555514	0.433946	2.37184	0.0335304	0.780616	-4.97241	up
cg15427656	0.00793665	0.0373082	2.37149	0.0335526	0.780616	-4.97304	up
cg16077929	-0.0528626	0.283837	-2.37098	0.0335847	0.780616	-4.97395	down
cg02718725	-0.0148531	0.141634	-2.37043	0.0336196	0.780616	-4.97493	down
cg04270799	0.0182388	0.071935	2.37036	0.0336235	0.780616	-4.97504	up
cg14802951	0.0833992	0.33609	2.37027	0.0336297	0.780616	-4.97521	up
cg10246520	0.0181132	0.885267	2.36649	0.0338692	0.784479	-4.98195	up
cg09155001	-0.0114562	0.927005	-2.36639	0.0338753	0.784479	-4.98212	down
cg25833031	0.0340816	0.486546	2.36544	0.0339358	0.784479	-4.98381	up
cg11074362	0.032073	0.555832	2.36538	0.0339392	0.784479	-4.98391	up
cg11009736	-0.0535648	0.359178	-2.36528	0.033946	0.784479	-4.9841	down
cg12727795	-0.0112271	0.0608777	-2.36495	0.0339668	0.784479	-4.98468	down
cg11835197	0.0669828	0.380961	2.36446	0.0339978	0.784509	-4.98554	up
cg23090046	0.0103546	0.0498878	2.36356	0.0340556	0.784509	-4.98715	up
cg21073927	0.0154996	0.0691199	2.36329	0.0340726	0.784509	-4.98763	up
cg18062196	0.0638225	0.593047	2.36166	0.034177	0.784509	-4.99053	up
cg23818978	0.0357839	0.514741	2.36129	0.034201	0.784509	-4.99119	up
cg04747510	-0.0202254	0.110933	-2.36099	0.03422	0.784509	-4.99172	down
cg11566199	0.0113547	0.90929	2.36074	0.034236	0.784509	-4.99217	up
cg13883681	0.0473991	0.249583	2.36066	0.0342411	0.784509	-4.99231	up
cg23780937	0.0219309	0.0875124	2.35965	0.0343063	0.784509	-4.99411	up
cg26721264	0.00692849	0.054433	2.35921	0.0343346	0.784509	-4.99489	up
cg00516481	0.0139922	0.0499489	2.35858	0.0343748	0.784509	-4.996	up
cg22165685	0.0163193	0.0265309	2.35833	0.034391	0.784509	-4.99645	up
cg19770955	0.0345391	0.589607	2.35813	0.0344039	0.784509	-4.9968	up
cg19780563	0.0309103	0.479009	2.3579	0.0344189	0.784509	-4.99722	up
cg07214572	-0.00971437	0.0396328	-2.35731	0.0344568	0.784509	-4.99826	down
cg12125691	-0.00826864	0.0476123	-2.35726	0.0344601	0.784509	-4.99835	down
cg16753209	0.0339286	0.497572	2.35711	0.0344699	0.784509	-4.99862	up
cg24505341	0.0219337	0.111508	2.35695	0.0344802	0.784509	-4.9989	up
cg18752880	0.0232491	0.113774	2.3552	0.0345936	0.785616	-5.00202	up
cg16729794	0.0361817	0.489132	2.35471	0.0346251	0.785616	-5.00288	up
cg21968796	0.0532543	0.655913	2.35471	0.0346253	0.785616	-5.00288	up
cg08785534	0.0165314	0.0629692	2.35429	0.0346529	0.785616	-5.00364	up
cg01549015	0.0570656	0.466083	2.354	0.0346713	0.785616	-5.00414	up
cg19798224	0.0746297	0.457922	2.35299	0.0347372	0.786271	-5.00594	up
cg13612524	0.0127473	0.078162	2.35259	0.0347635	0.786271	-5.00666	up
cg11714502	0.0279215	0.0771525	2.35225	0.0347857	0.786271	-5.00727	up
cg21184011	0.0135048	0.0829019	2.35122	0.0348523	0.787132	-5.00908	up
cg04502814	0.0920505	0.256398	2.34959	0.0349594	0.788389	-5.01198	up
cg14679230	0.0437463	0.339018	2.3495	0.0349652	0.788389	-5.01214	up
cg24621042	-0.0504822	0.6659	-2.34757	0.0350916	0.789931	-5.01556	down
cg10585962	0.0438421	0.489723	2.34682	0.0351414	0.789931	-5.0169	up
cg05475277	0.0238216	0.856481	2.34626	0.0351782	0.789931	-5.01789	up
cg01851399	0.0124372	0.0679309	2.34587	0.0352036	0.789931	-5.01858	up
cg16003238	0.044779	0.264744	2.34448	0.0352956	0.789931	-5.02105	up
cg12186917	0.0311637	0.428771	2.34412	0.0353191	0.789931	-5.02168	up
cg09539538	0.0623008	0.507439	2.3435	0.0353605	0.789931	-5.02279	up
cg08174003	-0.00930547	0.0660085	-2.3431	0.0353867	0.789931	-5.02349	down
cg12513379	-0.032315	0.319698	-2.34228	0.0354409	0.789931	-5.02494	down
cg26985201	0.0137876	0.0683085	2.34145	0.0354963	0.789931	-5.02642	up
cg20090497	0.0279491	0.606587	2.34085	0.0355359	0.789931	-5.02748	up
cg26756862	-0.0224303	0.845241	-2.34075	0.0355429	0.789931	-5.02766	down
cg15751406	0.0525566	0.667509	2.34059	0.0355533	0.789931	-5.02794	up
cg01795161	0.0252919	0.336305	2.34036	0.035569	0.789931	-5.02836	up
cg16515820	0.0067498	0.0480866	2.33919	0.035647	0.789931	-5.03043	up
cg06781209	0.00658381	0.0349425	2.33911	0.0356518	0.789931	-5.03056	up
cg25524350	0.00979904	0.0389047	2.3386	0.0356864	0.789931	-5.03148	up
cg05832051	0.0118367	0.0703788	2.33854	0.0356903	0.789931	-5.03158	up
cg08141463	0.0444033	0.681965	2.33803	0.0357239	0.789931	-5.03247	up
cg17470637	-0.0124637	0.110646	-2.33793	0.0357308	0.789931	-5.03265	down
cg04920616	0.0290486	0.641398	2.33792	0.0357314	0.789931	-5.03267	up
cg22023770	0.0329018	0.0879436	2.33749	0.0357604	0.789931	-5.03344	up
cg27488807	0.0310034	0.41764	2.33732	0.0357714	0.789931	-5.03373	up
cg07039113	0.0484289	0.722249	2.33714	0.0357839	0.789931	-5.03406	up
cg19857541	0.0344567	0.884865	2.33638	0.0358346	0.789931	-5.0354	up
cg02883161	-0.0259687	0.137793	-2.33597	0.0358624	0.789931	-5.03613	down
cg25104030	0.00666983	0.0402802	2.33524	0.0359111	0.789931	-5.03742	up
cg11832543	0.0173521	0.89401	2.33517	0.0359157	0.789931	-5.03754	up
cg16051685	0.0503697	0.448528	2.33516	0.0359163	0.789931	-5.03755	up
cg14324200	0.0271556	0.0757368	2.3351	0.0359206	0.789931	-5.03767	up
cg20895877	0.0362809	0.248792	2.33509	0.0359216	0.789931	-5.03769	up
cg11827101	0.0236291	0.877362	2.33357	0.0360239	0.791217	-5.04038	up
cg24715735	0.0709809	0.387461	2.3332	0.0360482	0.791217	-5.04102	up
cg16310717	-0.0360851	0.204324	-2.33294	0.0360662	0.791217	-5.04149	down
cg12529228	0.0303316	0.8632	2.33226	0.0361118	0.79159	-5.04269	up
cg00259755	0.00767816	0.0461917	2.33155	0.0361598	0.792013	-5.04395	up
cg10987882	0.04359	0.495189	2.32967	0.0362873	0.794173	-5.04727	up
cg19006008	0.0811882	0.251705	2.32864	0.0363574	0.794709	-5.0491	up
cg11738543	0.00819513	0.0418412	2.32716	0.0364583	0.794709	-5.05172	up
cg26323655	0.0406842	0.493948	2.32711	0.0364616	0.794709	-5.05181	up
cg10787197	0.0339499	0.279795	2.32707	0.0364642	0.794709	-5.05188	up
cg16944093	0.0513534	0.197706	2.32582	0.0365495	0.794709	-5.05408	up
cg21504624	0.0248247	0.0616943	2.32581	0.03655	0.794709	-5.0541	up
cg18925884	-0.0204348	0.122336	-2.32574	0.0365549	0.794709	-5.05423	down
cg25228746	-0.0150751	0.0521284	-2.32538	0.0365797	0.794709	-5.05487	down
cg05159732	0.0392794	0.703415	2.32493	0.0366106	0.794709	-5.05566	up
cg06134964	0.0620682	0.684338	2.32446	0.0366424	0.794709	-5.05648	up
cg17207590	0.0619306	0.390824	2.32435	0.0366502	0.794709	-5.05669	up
cg15321211	-0.0307622	0.277542	-2.32424	0.0366576	0.794709	-5.05688	down
cg24957950	0.00567164	0.0406157	2.32315	0.0367325	0.795708	-5.05881	up
cg17774418	0.0355321	0.456073	2.32232	0.0367891	0.79595	-5.06026	up
cg25499099	0.0119407	0.0691426	2.32211	0.0368036	0.79595	-5.06063	up
cg19883905	0.00772873	0.0345833	2.32172	0.0368304	0.79595	-5.06132	up
cg07273415	0.0113548	0.0395438	2.32131	0.0368592	0.79595	-5.06206	up
cg03712237	0.0446977	0.599648	2.32074	0.0368984	0.796174	-5.06307	up
cg22820108	0.0262932	0.100256	2.31945	0.0369874	0.796457	-5.06534	up
cg18768283	0.0280457	0.462306	2.31935	0.0369941	0.796457	-5.06551	up
cg03565323	-0.023216	0.141925	-2.31929	0.0369982	0.796457	-5.06562	down
cg06374075	0.0122221	0.0520536	2.31869	0.0370395	0.796725	-5.06667	up
cg23644213	-0.0242247	0.12881	-2.31742	0.037128	0.79728	-5.06893	down
cg04726446	0.00650901	0.0403272	2.31708	0.0371516	0.79728	-5.06953	up
cg02539714	0.00618032	0.0385514	2.31703	0.0371545	0.79728	-5.0696	up
cg24713204	0.0213657	0.0409713	2.31625	0.037209	0.79728	-5.07099	up
cg16153267	0.048205	0.430209	2.31608	0.0372208	0.79728	-5.07129	up
cg23978322	0.0326409	0.649141	2.31527	0.0372768	0.79728	-5.07271	up
cg13704548	-0.0323392	0.225749	-2.31465	0.0373201	0.79728	-5.0738	down
cg25259754	-0.042633	0.383263	-2.31462	0.0373221	0.79728	-5.07385	down
cg09058381	-0.0142507	0.0831744	-2.31457	0.0373255	0.79728	-5.07394	down
cg20028470	0.0288869	0.208095	2.31414	0.0373561	0.797315	-5.07471	up
cg04587829	-0.0772894	0.488706	-2.31139	0.0375482	0.800581	-5.07956	down
cg00332153	0.00890624	0.0493054	2.31112	0.0375672	0.800581	-5.08003	up
cg12754854	-0.028065	0.295311	-2.30937	0.0376899	0.802107	-5.08312	down
cg27270684	-0.0132982	0.0979751	-2.30927	0.0376969	0.802107	-5.08329	down
cg04030848	0.0425231	0.454803	2.30655	0.0378891	0.805575	-5.08809	up
cg09998591	0.0681296	0.438912	2.30581	0.0379411	0.805639	-5.08939	up
cg02630207	0.0448663	0.636372	2.30544	0.0379676	0.805639	-5.09005	up
cg19486673	0.0535366	0.337144	2.30526	0.0379798	0.805639	-5.09035	up
cg11384427	0.0196401	0.730974	2.30278	0.0381565	0.806373	-5.09473	up
cg03209127	0.0181856	0.0387784	2.30273	0.0381595	0.806373	-5.0948	up
cg00242839	0.0487461	0.239357	2.3026	0.0381693	0.806373	-5.09505	up
cg17729941	-0.0278881	0.354441	-2.30229	0.0381911	0.806373	-5.09559	down
cg04088433	0.0195895	0.355925	2.30203	0.0382099	0.806373	-5.09605	up
cg08077673	0.060243	0.415332	2.30074	0.0383014	0.806373	-5.09831	up
cg06973760	0.00992886	0.0357888	2.3006	0.038312	0.806373	-5.09857	up
cg04461802	0.0286261	0.123969	2.30054	0.0383159	0.806373	-5.09866	up
cg08348900	0.0407277	0.211674	2.29844	0.038466	0.806373	-5.10235	up
cg24856732	-0.0499481	0.145967	-2.29838	0.0384704	0.806373	-5.10246	down
cg07586911	0.0467059	0.646158	2.29742	0.0385394	0.806373	-5.10415	up
cg13259290	0.0298156	0.802601	2.29642	0.0386114	0.806373	-5.10591	up
cg06995715	0.0702435	0.166877	2.29636	0.0386159	0.806373	-5.10602	up
cg03365437	0.00860475	0.055468	2.29633	0.0386178	0.806373	-5.10607	up
cg01683883	0.0585659	0.145543	2.29624	0.0386241	0.806373	-5.10622	up
cg08992050	0.0115845	0.0371794	2.29487	0.0387233	0.806373	-5.10864	up
cg07914866	0.0215702	0.0847402	2.29397	0.0387882	0.806373	-5.11022	up
cg15895197	0.0286643	0.0817197	2.29307	0.0388534	0.806373	-5.1118	up
cg21022247	-0.0114972	0.951174	-2.29303	0.0388561	0.806373	-5.11187	down
cg00292971	0.0517163	0.374401	2.29296	0.0388609	0.806373	-5.11198	up
cg15726245	0.0290577	0.468109	2.29287	0.0388676	0.806373	-5.11215	up
cg04559909	0.0901009	0.496248	2.29205	0.038927	0.806373	-5.11358	up
cg02126424	-0.00961369	0.906913	-2.29184	0.0389425	0.806373	-5.11396	down
cg10726357	0.0440523	0.513606	2.29116	0.0389917	0.806373	-5.11515	up
cg17786776	0.0338197	0.415114	2.2909	0.039011	0.806373	-5.11562	up
cg22016649	0.0245852	0.094745	2.29069	0.0390263	0.806373	-5.11599	up
cg19556572	0.035272	0.551374	2.28973	0.0390959	0.806373	-5.11767	up
cg18180783	0.0233284	0.875777	2.28925	0.0391308	0.806373	-5.11851	up
cg22441882	0.0329342	0.16359	2.28898	0.0391505	0.806373	-5.11898	up
cg10503234	0.0121521	0.0662229	2.28889	0.0391573	0.806373	-5.11915	up
cg04099420	-0.0282561	0.2741	-2.28883	0.0391611	0.806373	-5.11924	down
cg23613317	0.0388754	0.742841	2.28869	0.0391717	0.806373	-5.11949	up
cg10014293	-0.0325382	0.147776	-2.28857	0.0391805	0.806373	-5.11971	down
cg09846458	0.0149387	0.0496686	2.28846	0.0391885	0.806373	-5.1199	up
cg02320454	0.00887547	0.0710415	2.28834	0.0391972	0.806373	-5.12011	up
cg14458834	-0.0146038	0.0525875	-2.28809	0.0392155	0.806373	-5.12054	down
cg00918794	-0.00937402	0.106264	-2.28767	0.0392463	0.806373	-5.12129	down
cg04176254	0.0115274	0.944087	2.2873	0.0392732	0.806373	-5.12193	up
cg00768439	0.0239641	0.0750333	2.2873	0.0392733	0.806373	-5.12193	up
cg12380764	-0.0566903	0.423748	-2.28593	0.0393735	0.806373	-5.12433	down
cg13881341	0.0727325	0.273365	2.2845	0.0394784	0.806373	-5.12684	up
cg17694279	0.0175582	0.126435	2.28445	0.0394822	0.806373	-5.12693	up
cg15297650	0.0683486	0.415097	2.2844	0.0394858	0.806373	-5.12702	up
cg06026755	0.0487602	0.645475	2.28388	0.0395242	0.806373	-5.12794	up
cg19264123	0.0276823	0.0515667	2.28312	0.0395797	0.806373	-5.12926	up
cg08697242	0.033822	0.490767	2.28309	0.039582	0.806373	-5.12931	up
cg09000510	-0.00646035	0.0482648	-2.28233	0.0396381	0.806373	-5.13065	down
cg20322977	0.0517712	0.331599	2.28211	0.0396547	0.806373	-5.13104	up
cg02457752	0.0233501	0.79659	2.28205	0.0396591	0.806373	-5.13114	up
cg07880715	0.0645552	0.575479	2.28205	0.0396593	0.806373	-5.13115	up
cg12017007	0.0128309	0.0426292	2.28189	0.039671	0.806373	-5.13143	up
cg05292376	0.0379141	0.627706	2.28078	0.0397527	0.806373	-5.13337	up
cg17824393	0.0583531	0.522338	2.28071	0.0397582	0.806373	-5.1335	up
cg14391855	-0.00932701	0.0991885	-2.27928	0.0398643	0.806373	-5.136	down
cg26134665	0.0351583	0.540369	2.27875	0.0399036	0.806373	-5.13693	up
cg18530324	0.0383312	0.146733	2.27871	0.039906	0.806373	-5.13699	up
cg01302245	0.0311982	0.325713	2.27792	0.0399646	0.806373	-5.13837	up
cg07409200	0.0434777	0.416384	2.27783	0.0399718	0.806373	-5.13854	up
cg01288089	0.0372929	0.303502	2.2773	0.0400108	0.806373	-5.13946	up
cg06197492	0.103394	0.509014	2.27724	0.0400157	0.806373	-5.13957	up
cg16504798	-0.0312569	0.166817	-2.27646	0.040074	0.806373	-5.14094	down
cg06057707	-0.0731998	0.810694	-2.2762	0.040093	0.806373	-5.14139	down
cg23587532	0.0714382	0.371067	2.27611	0.0400997	0.806373	-5.14155	up
cg15988232	0.0767544	0.469099	2.27595	0.0401118	0.806373	-5.14183	up
cg20375690	-0.0109276	0.0506008	-2.27545	0.0401489	0.806373	-5.1427	down
cg05921324	0.0747786	0.458836	2.27541	0.0401523	0.806373	-5.14278	up
cg04603184	-0.0117108	0.100797	-2.2745	0.04022	0.806373	-5.14437	down
cg16399745	0.0327268	0.31394	2.27441	0.0402269	0.806373	-5.14453	up
cg14747225	0.0336649	0.265601	2.27389	0.0402656	0.806373	-5.14544	up
cg01236137	-0.0262385	0.224799	-2.27386	0.0402676	0.806373	-5.14548	down
cg24166097	-0.0225206	0.152295	-2.27372	0.0402786	0.806373	-5.14574	down
cg20437604	0.0460525	0.652507	2.27335	0.0403063	0.806373	-5.14638	up
cg09212058	0.0514794	0.547946	2.27285	0.0403438	0.806373	-5.14726	up
cg23713520	0.0241746	0.118453	2.27243	0.0403748	0.806373	-5.14798	up
cg07259382	0.0716268	0.55375	2.27218	0.0403941	0.806373	-5.14843	up
cg16213655	0.0678662	0.23855	2.27212	0.0403984	0.806373	-5.14853	up
cg19797659	-0.0302848	0.188546	-2.27195	0.0404111	0.806373	-5.14883	down
cg15422784	0.0294466	0.783215	2.27173	0.0404278	0.806373	-5.14922	up
cg14672680	0.0142598	0.901	2.27162	0.0404362	0.806373	-5.14941	up
cg09182986	-0.00976271	0.0586345	-2.27126	0.0404632	0.806373	-5.15004	down
cg19724470	-0.0347828	0.221391	-2.27103	0.0404807	0.806373	-5.15045	down
cg08576197	0.0103147	0.0549881	2.27099	0.0404837	0.806373	-5.15052	up
cg02910574	-0.0366258	0.856869	-2.27082	0.0404964	0.806373	-5.15081	down
cg25842356	0.0606388	0.651375	2.27079	0.0404983	0.806373	-5.15086	up
cg01879488	-0.0128522	0.0646795	-2.27013	0.0405484	0.806373	-5.15202	down
cg11802013	0.0219496	0.927946	2.27001	0.0405576	0.806373	-5.15223	up
cg02738086	0.0469428	0.768064	2.26999	0.0405584	0.806373	-5.15225	up
cg01693350	0.0248064	0.0958165	2.26867	0.0406582	0.807142	-5.15456	up
cg04275881	-0.0993672	0.549302	-2.26803	0.0407065	0.807142	-5.15568	down
cg08859675	0.0403023	0.762193	2.26797	0.0407115	0.807142	-5.1558	up
cg02327719	0.0329585	0.178697	2.26706	0.0407799	0.807142	-5.15738	up
cg18239753	0.0162808	0.0528637	2.26615	0.040849	0.807142	-5.15897	up
cg24642820	0.0488654	0.640395	2.26545	0.0409025	0.807142	-5.1602	up
cg12241297	-0.0357767	0.168148	-2.26501	0.0409361	0.807142	-5.16097	down
cg16509569	-0.0283032	0.712018	-2.26491	0.0409434	0.807142	-5.16114	down
cg09674215	0.0379612	0.125109	2.26469	0.0409602	0.807142	-5.16153	up
cg13577076	0.0160368	0.112873	2.26371	0.0410348	0.807142	-5.16324	up
cg04446579	0.0145232	0.0701278	2.26339	0.0410592	0.807142	-5.1638	up
cg02648999	0.00603088	0.0566227	2.26285	0.0411004	0.807142	-5.16474	up
cg14758526	0.0370884	0.685608	2.26276	0.0411078	0.807142	-5.16491	up
cg18350391	-0.0991059	0.350081	-2.2622	0.0411499	0.807142	-5.16587	down
cg11122968	0.0399604	0.401647	2.262	0.0411651	0.807142	-5.16622	up
cg15082782	-0.0194741	0.893877	-2.26182	0.0411793	0.807142	-5.16654	down
cg02740128	-0.00984944	0.058802	-2.26021	0.0413028	0.807142	-5.16936	down
cg24898753	0.0322699	0.103469	2.26009	0.0413121	0.807142	-5.16957	up
cg14914982	0.0106257	0.0440203	2.25995	0.0413227	0.807142	-5.16981	up
cg03503295	0.0498357	0.615529	2.25957	0.041352	0.807142	-5.17048	up
cg21750887	0.0402192	0.633309	2.25886	0.0414064	0.807142	-5.17171	up
cg05155595	0.0614784	0.365721	2.25877	0.041413	0.807142	-5.17186	up
cg00012386	-0.0065027	0.0282221	-2.25856	0.041429	0.807142	-5.17223	down
cg10709021	0.0104152	0.0463687	2.25833	0.0414468	0.807142	-5.17263	up
cg08432727	0.00647697	0.0231059	2.25737	0.0415212	0.807142	-5.17431	up
cg15006396	-0.0274501	0.205036	-2.25683	0.0415625	0.807142	-5.17525	down
cg22074467	0.0294096	0.353327	2.25678	0.0415666	0.807142	-5.17534	up
cg03989322	-0.0249425	0.0654324	-2.25653	0.0415858	0.807142	-5.17578	down
cg16488522	0.0356613	0.413059	2.25648	0.04159	0.807142	-5.17587	up
cg15296858	-0.029182	0.773397	-2.25637	0.0415983	0.807142	-5.17606	down
cg04802221	0.0621913	0.480684	2.25626	0.0416065	0.807142	-5.17625	up
cg05119218	0.0318272	0.359709	2.25595	0.0416302	0.807142	-5.17678	up
cg02228185	0.0416529	0.307779	2.25587	0.0416371	0.807142	-5.17694	up
cg01372605	-0.0129643	0.0873402	-2.25578	0.0416436	0.807142	-5.17708	down
cg17797815	-0.0377502	0.60465	-2.2548	0.0417198	0.807142	-5.1788	down
cg27379587	-0.0272669	0.219693	-2.25466	0.0417301	0.807142	-5.17903	down
cg04720358	0.0101246	0.944352	2.2544	0.0417503	0.807142	-5.17949	up
cg12264551	-0.00738898	0.048109	-2.25434	0.0417554	0.807142	-5.1796	down
cg02061229	0.0266972	0.303451	2.25332	0.0418345	0.807142	-5.18138	up
cg18655584	0.0409519	0.788083	2.2527	0.0418824	0.807142	-5.18245	up
cg04764624	0.0128383	0.0556554	2.25266	0.0418852	0.807142	-5.18252	up
cg13662243	0.0206324	0.151678	2.25255	0.0418944	0.807142	-5.18272	up
cg08308510	0.0489541	0.681438	2.25159	0.0419692	0.807142	-5.1844	up
cg19579782	0.0233708	0.180206	2.25156	0.0419714	0.807142	-5.18445	up
cg20792294	0.0144191	0.0644784	2.25144	0.0419804	0.807142	-5.18465	up
cg16270990	-0.0169694	0.846269	-2.2514	0.0419835	0.807142	-5.18472	down
cg01036173	-0.00632363	0.0627661	-2.25076	0.0420339	0.807142	-5.18585	down
cg17526300	-0.0203421	0.150612	-2.25047	0.0420559	0.807142	-5.18634	down
cg15888522	0.044334	0.508555	2.24986	0.042104	0.807142	-5.18741	up
cg03665785	-0.0210177	0.306607	-2.24946	0.0421352	0.807142	-5.18811	down
cg19921492	0.0440895	0.320233	2.2492	0.0421552	0.807142	-5.18855	up
cg13436996	0.0341525	0.560348	2.24908	0.042165	0.807142	-5.18877	up
cg02367951	0.0109396	0.0674979	2.24871	0.0421936	0.807142	-5.18941	up
cg01919208	0.0212679	0.0607717	2.24868	0.0421961	0.807142	-5.18946	up
cg12782180	0.0338773	0.115546	2.24854	0.042207	0.807142	-5.18971	up
cg13222081	-0.0325675	0.213178	-2.24807	0.0422436	0.807284	-5.19052	down
cg08245487	0.050293	0.562322	2.24747	0.042291	0.80763	-5.19157	up
cg23346960	-0.0156466	0.128821	-2.24698	0.0423293	0.807802	-5.19242	down
cg07446572	-0.0527738	0.695319	-2.24564	0.042435	0.808753	-5.19477	down
cg04922833	0.0088527	0.0387831	2.24537	0.042456	0.808753	-5.19523	up
cg13756879	0.00565327	0.0331305	2.24488	0.0424948	0.808753	-5.19609	up
cg01722450	0.0536036	0.510324	2.24472	0.042507	0.808753	-5.19636	up
cg13588835	0.0495739	0.688533	2.24448	0.0425258	0.808753	-5.19677	up
cg17393296	-0.00711793	0.0426375	-2.24296	0.042646	0.810411	-5.19942	down
cg13919607	0.00627874	0.0227861	2.24261	0.0426737	0.810411	-5.20003	up
cg01837719	0.00929173	0.0499681	2.24208	0.0427154	0.810411	-5.20095	up
cg24820809	0.0274367	0.798964	2.24189	0.0427305	0.810411	-5.20128	up
cg13221796	0.0547698	0.514133	2.2413	0.0427773	0.810739	-5.2023	up
cg25340403	0.0338939	0.356105	2.24091	0.0428082	0.810769	-5.20298	up
cg17040807	0.0367633	0.2251	2.23983	0.0428943	0.811432	-5.20487	up
cg07284558	0.0170182	0.0800677	2.23944	0.0429249	0.811432	-5.20554	up
cg19369556	-0.00768358	0.0524525	-2.23876	0.0429793	0.811432	-5.20673	down
cg16601385	-0.0497944	0.653477	-2.23866	0.0429876	0.811432	-5.20691	down
cg10784821	0.0306167	0.802554	2.23828	0.043018	0.811432	-5.20757	up
cg13022129	0.0323945	0.845821	2.23825	0.0430198	0.811432	-5.20761	up
cg08420900	0.0376138	0.787027	2.23686	0.0431312	0.811588	-5.21004	up
cg01473816	0.0271523	0.651285	2.23647	0.0431621	0.811588	-5.21071	up
cg17177699	0.0424456	0.165171	2.23628	0.0431775	0.811588	-5.21104	up
cg21844956	-0.0197649	0.115815	-2.2357	0.0432238	0.811588	-5.21205	down
cg11932564	0.00838023	0.0455221	2.23517	0.0432661	0.811588	-5.21297	up
cg13434842	0.0130076	0.0697295	2.23375	0.0433797	0.811588	-5.21543	up
cg23366119	0.0147092	0.127292	2.23342	0.0434068	0.811588	-5.21601	up
cg27081230	0.0352946	0.584085	2.23225	0.0435008	0.811588	-5.21804	up
cg22799917	0.0128583	0.0705467	2.23216	0.0435078	0.811588	-5.21819	up
cg25208892	0.0549724	0.731381	2.23147	0.0435637	0.811588	-5.21939	up
cg07292816	0.027618	0.526243	2.23134	0.0435744	0.811588	-5.21962	up
cg00282347	0.0233727	0.0915978	2.23115	0.0435895	0.811588	-5.21995	up
cg16391792	0.0411791	0.619563	2.23113	0.0435914	0.811588	-5.21999	up
cg10221501	0.0399175	0.742456	2.23056	0.0436374	0.811588	-5.22098	up
cg08657449	0.0611453	0.53756	2.23055	0.0436382	0.811588	-5.221	up
cg21948783	0.0103793	0.041882	2.23044	0.0436468	0.811588	-5.22118	up
cg21742836	-0.0330284	0.241572	-2.23042	0.0436485	0.811588	-5.22122	down
cg08285151	-0.0271532	0.247037	-2.2304	0.0436499	0.811588	-5.22125	down
cg22607339	0.0565064	0.581765	2.23038	0.0436517	0.811588	-5.22128	up
cg25817752	0.00640386	0.0479323	2.2297	0.0437068	0.811588	-5.22247	up
cg03578041	-0.050481	0.416135	-2.2295	0.0437228	0.811588	-5.22281	down
cg25374854	0.0407904	0.57164	2.22893	0.0437689	0.811588	-5.2238	up
cg06147863	0.0777823	0.430673	2.22869	0.0437886	0.811588	-5.22422	up
cg09383789	0.00722998	0.0521876	2.22859	0.0437963	0.811588	-5.22439	up
cg25824226	0.0106516	0.044399	2.22819	0.0438288	0.811588	-5.22508	up
cg20062122	0.0601525	0.50091	2.22818	0.0438295	0.811588	-5.2251	up
cg23506842	-0.0437727	0.7838	-2.2277	0.0438687	0.811588	-5.22593	down
cg26927807	-0.0215571	0.81671	-2.22756	0.0438804	0.811588	-5.22618	down
cg13565215	-0.0271942	0.321851	-2.2275	0.043885	0.811588	-5.22628	down
cg11037787	-0.0225542	0.72612	-2.22717	0.043912	0.811588	-5.22686	down
cg25755261	0.0196463	0.0591015	2.22682	0.0439404	0.811588	-5.22746	up
cg10707565	0.030796	0.543294	2.22518	0.0440739	0.812725	-5.23031	up
cg21727574	0.0302877	0.487969	2.22493	0.0440939	0.812725	-5.23073	up
cg09305224	-0.0284777	0.835151	-2.22492	0.0440952	0.812725	-5.23076	down
cg19585196	-0.011174	0.0654821	-2.22387	0.0441806	0.812725	-5.23257	down
cg17049328	0.0176387	0.731367	2.22368	0.0441965	0.812725	-5.23291	up
cg23967169	0.00657218	0.0444515	2.2236	0.0442027	0.812725	-5.23304	up
cg07651914	0.0532494	0.481252	2.22352	0.0442094	0.812725	-5.23318	up
cg09060849	-0.0190263	0.145303	-2.22317	0.0442378	0.812725	-5.23378	down
cg16354207	-0.019536	0.102567	-2.22201	0.0443328	0.813929	-5.23579	down
cg16017358	0.0121102	0.0582915	2.22139	0.0443836	0.814035	-5.23687	up
cg11418559	0.0294753	0.119577	2.2209	0.0444244	0.814035	-5.23773	up
cg11462865	0.0118906	0.0466688	2.22073	0.0444381	0.814035	-5.23802	up
cg17589341	-0.0692294	0.438619	-2.2205	0.0444567	0.814035	-5.23841	down
cg11505048	0.0397784	0.535155	2.21935	0.0445517	0.814581	-5.24041	up
cg04195527	-0.0169663	0.132464	-2.21915	0.0445683	0.814581	-5.24076	down
cg16750914	0.00769148	0.0298839	2.21887	0.044591	0.814581	-5.24123	up
cg07328495	-0.0224335	0.112515	-2.21871	0.0446046	0.814581	-5.24152	down
cg12408911	0.0308229	0.64959	2.21698	0.0447477	0.816654	-5.24452	up
cg22374901	-0.00544378	0.0351897	-2.21658	0.0447803	0.816707	-5.2452	down
cg23744433	0.0115715	0.0874237	2.21509	0.0449039	0.818139	-5.24778	up
cg02949544	-0.0272491	0.179364	-2.21492	0.0449181	0.818139	-5.24808	down
cg24765079	0.0308482	0.101326	2.21447	0.0449558	0.818284	-5.24886	up
cg11846543	0.0108623	0.0454827	2.21326	0.045056	0.819568	-5.25095	up
cg16222568	-0.0558653	0.543929	-2.21167	0.0451885	0.82048	-5.2537	down
cg11856093	0.00732551	0.048914	2.21128	0.045221	0.82048	-5.25437	up
cg21144587	-0.00853955	0.048052	-2.21098	0.045246	0.82048	-5.25488	down
cg09017174	0.0273424	0.171533	2.21083	0.0452592	0.82048	-5.25516	up
cg25484904	0.013921	0.0950984	2.21058	0.0452796	0.82048	-5.25558	up
cg00317680	-0.0226576	0.114848	-2.20988	0.0453385	0.82048	-5.2568	down
cg16011258	-0.0119651	0.0621104	-2.20962	0.0453601	0.82048	-5.25724	down
cg08035082	0.056236	0.584441	2.20933	0.0453848	0.82048	-5.25775	up
cg12069042	0.066216	0.357796	2.20908	0.0454055	0.82048	-5.25818	up
cg24833277	0.111917	0.571828	2.20903	0.0454093	0.82048	-5.25826	up
cg13376158	0.00583012	0.0411832	2.20875	0.0454334	0.82048	-5.25875	up
cg09462575	-0.0317216	0.411714	-2.20803	0.0454939	0.821034	-5.26	down
cg20627916	-0.0242805	0.176158	-2.20745	0.0455426	0.821376	-5.261	down
cg12497564	0.00729859	0.0313137	2.20637	0.045633	0.821654	-5.26285	up
cg26050734	0.0369675	0.163562	2.20621	0.0456468	0.821654	-5.26314	up
cg14645650	0.00766856	0.923347	2.20572	0.0456882	0.821654	-5.26398	up
cg08404227	0.00557082	0.0406065	2.20527	0.0457263	0.821654	-5.26476	up
cg10362475	0.0307579	0.13119	2.20523	0.0457297	0.821654	-5.26483	up
cg22783258	0.0473039	0.598144	2.20514	0.0457368	0.821654	-5.26498	up
cg15202954	0.0119982	0.116515	2.20453	0.0457884	0.821796	-5.26603	up
cg09868597	0.00862751	0.0389042	2.20434	0.0458044	0.821796	-5.26636	up
cg14261309	-0.020214	0.187233	-2.20288	0.045928	0.822739	-5.26888	down
cg23612220	0.0446898	0.613701	2.20275	0.0459396	0.822739	-5.26912	up
cg19906397	0.00760111	0.0375034	2.20213	0.0459918	0.822739	-5.27018	up
cg18504532	0.0146817	0.0885509	2.20193	0.0460091	0.822739	-5.27053	up
cg15760840	-0.128475	0.311698	-2.20113	0.0460768	0.822739	-5.2719	down
cg21716693	0.0806671	0.314676	2.20083	0.0461027	0.822739	-5.27243	up
cg09893305	0.0643736	0.554958	2.20059	0.046123	0.822739	-5.27284	up
cg22502502	-0.0279686	0.156866	-2.20045	0.0461345	0.822739	-5.27307	down
cg06084117	0.0362739	0.766648	2.20026	0.0461507	0.822739	-5.2734	up
cg14775560	0.0582539	0.229777	2.19996	0.0461765	0.822739	-5.27392	up
cg06305609	0.0614095	0.27594	2.19963	0.0462046	0.822739	-5.27449	up
cg24435704	0.0328352	0.725712	2.19942	0.0462224	0.822739	-5.27485	up
cg10071275	0.0469841	0.564686	2.19916	0.0462448	0.822739	-5.2753	up
cg22889448	-0.0539253	0.405004	-2.19766	0.0463723	0.824476	-5.27788	down
cg10503232	0.0797841	0.568334	2.1966	0.0464637	0.825568	-5.27972	up
cg26611683	0.0437787	0.163315	2.19597	0.0465172	0.825988	-5.28079	up
cg15563952	-0.0253543	0.154965	-2.19519	0.0465842	0.826479	-5.28214	down
cg14324675	-0.0575711	0.725273	-2.1949	0.0466091	0.826479	-5.28264	down
cg22190819	-0.0227655	0.520762	-2.1946	0.0466348	0.826479	-5.28315	down
cg24512973	0.0488752	0.542152	2.19297	0.0467755	0.8274	-5.28597	up
cg06434451	0.0457326	0.58058	2.19293	0.0467791	0.8274	-5.28604	up
cg02329886	0.0594463	0.639267	2.19256	0.0468105	0.8274	-5.28667	up
cg04582938	0.0579605	0.227274	2.19245	0.0468208	0.8274	-5.28687	up
cg12628956	0.00780739	0.0366711	2.19226	0.0468368	0.8274	-5.28719	up
cg23721140	0.00594354	0.0213991	2.19121	0.0469273	0.827925	-5.28899	up
cg02214188	0.0397135	0.307387	2.19086	0.0469581	0.827925	-5.28961	up
cg03102516	0.0272315	0.568125	2.19084	0.0469594	0.827925	-5.28963	up
cg14304761	0.00573261	0.0377261	2.19053	0.0469866	0.827925	-5.29017	up
cg01351032	-0.0457021	0.486748	-2.18953	0.0470731	0.828919	-5.29189	down
cg10377211	0.0304221	0.0642819	2.18865	0.0471497	0.828972	-5.29341	up
cg17041296	0.0387437	0.419505	2.18844	0.0471678	0.828972	-5.29377	up
cg06759890	0.0358425	0.200308	2.18718	0.0472771	0.828972	-5.29593	up
cg00347729	0.0464002	0.40194	2.18698	0.0472946	0.828972	-5.29627	up
cg10298205	-0.0172363	0.923482	-2.18695	0.047297	0.828972	-5.29632	down
cg15457079	0.0145701	0.343268	2.18695	0.0472977	0.828972	-5.29634	up
cg16465939	-0.0137212	0.069258	-2.18674	0.0473157	0.828972	-5.29669	down
cg05660795	0.0262498	0.132891	2.18665	0.0473231	0.828972	-5.29684	up
cg11528666	0.0161446	0.125955	2.18639	0.0473466	0.828972	-5.2973	up
cg13289321	0.0497411	0.575119	2.18558	0.0474166	0.829158	-5.29868	up
cg11393848	-0.0465008	0.258255	-2.1855	0.0474242	0.829158	-5.29883	down
cg26384034	0.00673065	0.050658	2.18512	0.0474574	0.829158	-5.29948	up
cg12697789	-0.0265247	0.189953	-2.18478	0.0474871	0.829158	-5.30007	down
cg09879797	0.019621	0.0733045	2.18454	0.0475076	0.829158	-5.30047	up
cg16356956	0.0315799	0.830066	2.18337	0.0476103	0.829962	-5.30249	up
cg06338119	0.0672313	0.339516	2.18333	0.0476139	0.829962	-5.30256	up
cg13446199	-0.068587	0.638506	-2.18256	0.0476816	0.830131	-5.30388	down
cg14528319	0.0522052	0.436154	2.1817	0.0477571	0.830131	-5.30536	up
cg23439277	0.0613416	0.626998	2.18155	0.0477704	0.830131	-5.30562	up
cg04711324	-0.0557511	0.412485	-2.18108	0.0478118	0.830131	-5.30643	down
cg09425898	0.0267369	0.838398	2.1808	0.0478362	0.830131	-5.3069	up
cg20261167	0.054137	0.432486	2.18057	0.0478567	0.830131	-5.3073	up
cg01677098	0.00505455	0.0378049	2.18027	0.047883	0.830131	-5.30781	up
cg04662594	0.0576673	0.27046	2.1802	0.0478889	0.830131	-5.30793	up
cg15789095	0.0504758	0.319735	2.18014	0.0478945	0.830131	-5.30804	up
cg22983885	-0.0145029	0.0967344	-2.17935	0.0479642	0.830446	-5.30939	down
cg07347137	-0.00720346	0.0570936	-2.17925	0.0479729	0.830446	-5.30956	down
cg08684473	0.0462413	0.736636	2.17844	0.0480446	0.830808	-5.31096	up
cg22333868	-0.0334225	0.530053	-2.17833	0.048054	0.830808	-5.31114	down
cg11084020	0.0185843	0.0569091	2.17774	0.0481068	0.831199	-5.31217	up
cg14861570	-0.0316935	0.237687	-2.17708	0.0481653	0.831689	-5.3133	down
cg23957084	0.00468368	0.0320502	2.17671	0.0481978	0.831728	-5.31393	up
cg18672421	-0.0268529	0.134346	-2.17497	0.0483522	0.833871	-5.31691	down
cg19964192	0.0476567	0.850157	2.17426	0.0484155	0.833877	-5.31813	up
cg19740763	0.00703422	0.0216571	2.17393	0.048445	0.833877	-5.3187	up
cg21462299	0.0354804	0.451236	2.17364	0.0484703	0.833877	-5.31919	up
cg00495442	-0.0290014	0.127347	-2.1729	0.048537	0.833877	-5.32047	down
cg22757447	0.0120435	0.0559067	2.17191	0.0486253	0.833877	-5.32216	up
cg08054038	-0.0368815	0.468697	-2.17161	0.0486521	0.833877	-5.32267	down
cg26928603	0.0114989	0.0251845	2.17153	0.0486593	0.833877	-5.32281	up
cg17703324	0.0545708	0.713026	2.17147	0.048665	0.833877	-5.32292	up
cg08700306	0.0337118	0.0986704	2.17119	0.0486897	0.833877	-5.32339	up
cg02924961	-0.0240964	0.227949	-2.17088	0.0487178	0.833877	-5.32393	down
cg10995925	0.0274887	0.409178	2.17069	0.048734	0.833877	-5.32424	up
cg01252496	0.0445735	0.318499	2.17038	0.0487619	0.833877	-5.32478	up
cg02344078	-0.0129604	0.0927016	-2.16996	0.0487996	0.833877	-5.3255	down
cg21010262	0.0103041	0.0459055	2.16943	0.0488476	0.833877	-5.32641	up
cg15182360	-0.018627	0.121274	-2.16926	0.0488629	0.833877	-5.3267	down
cg18804206	-0.0392106	0.174352	-2.16896	0.0488898	0.833877	-5.32722	down
cg26151310	-0.0223306	0.0780665	-2.16889	0.0488959	0.833877	-5.32733	down
cg04115602	-0.0470448	0.454535	-2.16874	0.0489098	0.833877	-5.3276	down
cg14603345	0.0159601	0.0400075	2.16844	0.0489363	0.833877	-5.3281	up
cg23645091	0.0301543	0.758137	2.16794	0.0489817	0.833877	-5.32897	up
cg12687922	0.00760944	0.0585317	2.16787	0.0489876	0.833877	-5.32908	up
cg10918419	0.00760362	0.0455655	2.16743	0.0490272	0.834037	-5.32983	up
cg09351449	0.00573453	0.0355807	2.16684	0.049081	0.834437	-5.33085	up
cg15091337	-0.0188762	0.0816343	-2.16629	0.04913	0.834756	-5.33178	down
cg00061059	-0.0207921	0.152968	-2.16589	0.0491663	0.834859	-5.33247	down
cg14859460	0.00572934	0.0408547	2.16456	0.0492871	0.835762	-5.33476	up
cg17465304	0.0591501	0.362183	2.16451	0.0492911	0.835762	-5.33483	up
cg17791617	0.0446519	0.616711	2.16416	0.0493227	0.835762	-5.33543	up
cg11203041	0.0310779	0.540856	2.16396	0.0493408	0.835762	-5.33577	up
cg13960126	-0.025449	0.578074	-2.16266	0.049459	0.836051	-5.338	down
cg01605783	0.0412819	0.393645	2.16226	0.0494953	0.836051	-5.33868	up
cg21270593	0.00875524	0.958371	2.16219	0.0495015	0.836051	-5.3388	up
cg01546563	0.0120772	0.0535847	2.16171	0.0495459	0.836051	-5.33964	up
cg25538571	-0.0345671	0.231452	-2.16112	0.0495988	0.836051	-5.34063	down
cg20713492	0.0681129	0.20232	2.16084	0.0496252	0.836051	-5.34112	up
cg11481793	-0.0303947	0.193197	-2.16076	0.0496317	0.836051	-5.34125	down
cg01755369	-0.00834479	0.0528972	-2.16054	0.0496521	0.836051	-5.34163	down
cg25044651	0.0312748	0.104143	2.15872	0.0498183	0.836051	-5.34474	up
cg25228126	0.0121292	0.0415638	2.15868	0.0498221	0.836051	-5.34481	up
cg21440587	0.00917176	0.0445834	2.1584	0.0498472	0.836051	-5.34528	up
cg03860890	0.00847351	0.0466077	2.1577	0.0499115	0.836051	-5.34648	up
cg18081104	0.0525202	0.388756	2.15754	0.0499264	0.836051	-5.34676	up
cg12555334	0.0426938	0.289542	2.15727	0.049951	0.836051	-5.34722	up
cg08473533	0.00737844	0.0317212	2.15701	0.0499753	0.836051	-5.34767	up
cg18138484	0.048385	0.675093	2.15684	0.0499902	0.836051	-5.34795	up
cg12869240	0.0319639	0.358451	2.15681	0.0499933	0.836051	-5.34801	up
