# Supplementary material for: Comprehensive bioinformatics analysis reveals biomarkers of DNA methylation-related genes in varicose veins
Source: Front Genet. 2022 Nov 25;13:1013803. doi: 10.3389/fgene.2022.1013803 (PMC9732536; doi:10.3389/fgene.2022.1013803)
Supplement: Supplementary file 1 [file DataSheet1.ZIP › Supplementary Material (2022.10.31)/Supplementary Table 10.xlsx]

## Sheet: OSR1.KEGG
ID	NES	p.adjust
METABOLISM_OF_XENOBIOTICS_BY_CYTOCHROME_P450	2.31015	6.5e-06
FOCAL_ADHESION	-1.99483	6.5e-06
DRUG_METABOLISM_CYTOCHROME_P450	2.22017	2.25e-05
ECM_RECEPTOR_INTERACTION	-2.18649	4.08e-05
OXIDATIVE_PHOSPHORYLATION	2.01271	0.000296593
PARKINSONS_DISEASE	1.91241	0.00136377
HUNTINGTONS_DISEASE	1.7357	0.00435891
REGULATION_OF_ACTIN_CYTOSKELETON	-1.66446	0.00469874
RIBOSOME	1.83561	0.00505029
LEISHMANIA_INFECTION	-1.86339	0.00620456
FATTY_ACID_METABOLISM	1.90116	0.00815907
GLUTATHIONE_METABOLISM	1.84351	0.00855399
HYPERTROPHIC_CARDIOMYOPATHY_HCM	-1.78919	0.0122517
RNA_POLYMERASE	1.82048	0.0157186
SMALL_CELL_LUNG_CANCER	-1.68697	0.026027
LONG_TERM_POTENTIATION	-1.71736	0.026027
ALZHEIMERS_DISEASE	1.54647	0.0270675
ARRHYTHMOGENIC_RIGHT_VENTRICULAR_CARDIOMYOPATHY_ARVC	-1.70526	0.0276618
PATHWAYS_IN_CANCER	-1.40818	0.036014
SPLICEOSOME	1.6198	0.036014
PANCREATIC_CANCER	-1.69383	0.0365556
LONG_TERM_DEPRESSION	-1.69104	0.0365556
DNA_REPLICATION	1.78867	0.0414745
TRYPTOPHAN_METABOLISM	1.67143	0.046215
TGF_BETA_SIGNALING_PATHWAY	-1.62019	0.0554569
INTESTINAL_IMMUNE_NETWORK_FOR_IGA_PRODUCTION	-1.60822	0.080642
VIRAL_MYOCARDITIS	-1.56584	0.0937136
HISTIDINE_METABOLISM	1.66025	0.0937136
DILATED_CARDIOMYOPATHY	-1.54321	0.0937136
TIGHT_JUNCTION	-1.47751	0.0937136
OOCYTE_MEIOSIS	-1.50059	0.104033
ENDOCYTOSIS	-1.38918	0.104033
RENAL_CELL_CARCINOMA	-1.50517	0.106645
UBIQUITIN_MEDIATED_PROTEOLYSIS	-1.42742	0.123942
PATHOGENIC_ESCHERICHIA_COLI_INFECTION	-1.56417	0.134946
TYROSINE_METABOLISM	1.47557	0.142098
MISMATCH_REPAIR	1.57382	0.146118
CHEMOKINE_SIGNALING_PATHWAY	-1.33373	0.162947
CARDIAC_MUSCLE_CONTRACTION	1.45838	0.162947
NOTCH_SIGNALING_PATHWAY	1.4719	0.162947
HOMOLOGOUS_RECOMBINATION	1.54745	0.206995
GAP_JUNCTION	-1.41038	0.206995
WNT_SIGNALING_PATHWAY	-1.31482	0.206995
PYRIMIDINE_METABOLISM	1.34697	0.20921
CYTOKINE_CYTOKINE_RECEPTOR_INTERACTION	-1.26798	0.210345
ETHER_LIPID_METABOLISM	-1.47005	0.218732
ASTHMA	-1.4892	0.219548
MELANOMA	-1.37351	0.219548
ARACHIDONIC_ACID_METABOLISM	1.37421	0.219548
PPAR_SIGNALING_PATHWAY	1.3813	0.219548
GRAFT_VERSUS_HOST_DISEASE	-1.42373	0.219548
AXON_GUIDANCE	-1.31277	0.219952
SYSTEMIC_LUPUS_ERYTHEMATOSUS	-1.42811	0.232571
NON_SMALL_CELL_LUNG_CANCER	-1.34976	0.232571
LEUKOCYTE_TRANSENDOTHELIAL_MIGRATION	-1.304	0.244423
RENIN_ANGIOTENSIN_SYSTEM	1.4455	0.244423
NUCLEOTIDE_EXCISION_REPAIR	1.34755	0.244423
COMPLEMENT_AND_COAGULATION_CASCADES	1.33923	0.247465
AUTOIMMUNE_THYROID_DISEASE	-1.3264	0.25731
ALLOGRAFT_REJECTION	-1.36827	0.25731
CELL_CYCLE	-1.27506	0.25731
CYSTEINE_AND_METHIONINE_METABOLISM	-1.3708	0.264587
ANTIGEN_PROCESSING_AND_PRESENTATION	-1.27979	0.272589
CHRONIC_MYELOID_LEUKEMIA	-1.28348	0.272589
GLIOMA	-1.2822	0.272589
HEMATOPOIETIC_CELL_LINEAGE	-1.27408	0.272589
VEGF_SIGNALING_PATHWAY	-1.27803	0.272589
TYPE_I_DIABETES_MELLITUS	-1.31342	0.273316
NATURAL_KILLER_CELL_MEDIATED_CYTOTOXICITY	-1.25635	0.273316
PURINE_METABOLISM	1.21564	0.291178
INSULIN_SIGNALING_PATHWAY	1.2313	0.291178
BLADDER_CANCER	-1.3031	0.291587
RETINOL_METABOLISM	1.26676	0.306225
PHENYLALANINE_METABOLISM	1.3545	0.306225
ENDOMETRIAL_CANCER	-1.24785	0.306225
INOSITOL_PHOSPHATE_METABOLISM	1.26733	0.306225
PROSTATE_CANCER	-1.24199	0.306225
OTHER_GLYCAN_DEGRADATION	1.35903	0.306225
T_CELL_RECEPTOR_SIGNALING_PATHWAY	-1.22834	0.31857
BASAL_TRANSCRIPTION_FACTORS	-1.27742	0.318815
NOD_LIKE_RECEPTOR_SIGNALING_PATHWAY	-1.21864	0.318815
MAPK_SIGNALING_PATHWAY	-1.17885	0.318815
PROXIMAL_TUBULE_BICARBONATE_RECLAMATION	1.29546	0.333042
THYROID_CANCER	-1.28125	0.341952
NITROGEN_METABOLISM	-1.26612	0.341952
PRIMARY_BILE_ACID_BIOSYNTHESIS	1.30307	0.341952
B_CELL_RECEPTOR_SIGNALING_PATHWAY	-1.20874	0.341952
NEUROTROPHIN_SIGNALING_PATHWAY	-1.1836	0.341952
TASTE_TRANSDUCTION	1.21483	0.344825
VASOPRESSIN_REGULATED_WATER_REABSORPTION	-1.19154	0.358592
JAK_STAT_SIGNALING_PATHWAY	-1.17847	0.366
PROPANOATE_METABOLISM	1.24204	0.366
LYSOSOME	1.16642	0.367918
GLYCOLYSIS_GLUCONEOGENESIS	1.20658	0.372004
CELL_ADHESION_MOLECULES_CAMS	-1.14061	0.372004
P53_SIGNALING_PATHWAY	-1.15873	0.375063
GNRH_SIGNALING_PATHWAY	-1.18294	0.375176
PROTEASOME	1.20182	0.379733
COLORECTAL_CANCER	-1.17252	0.380788
CITRATE_CYCLE_TCA_CYCLE	-1.19145	0.404641
BASE_EXCISION_REPAIR	1.17518	0.417907
EPITHELIAL_CELL_SIGNALING_IN_HELICOBACTER_PYLORI_INFECTION	-1.13823	0.417907
LYSINE_DEGRADATION	1.16569	0.42812
FC_GAMMA_R_MEDIATED_PHAGOCYTOSIS	-1.13257	0.435057
FOLATE_BIOSYNTHESIS	1.20712	0.435057
ALANINE_ASPARTATE_AND_GLUTAMATE_METABOLISM	1.15873	0.435057
STEROID_HORMONE_BIOSYNTHESIS	1.11771	0.45744
PYRUVATE_METABOLISM	1.12119	0.466945
BUTANOATE_METABOLISM	1.12687	0.473114
PEROXISOME	1.09427	0.484812
AMYOTROPHIC_LATERAL_SCLEROSIS_ALS	-1.10516	0.488129
CIRCADIAN_RHYTHM_MAMMAL	1.14902	0.500821
AMINO_SUGAR_AND_NUCLEOTIDE_SUGAR_METABOLISM	1.09381	0.509267
RNA_DEGRADATION	-1.07914	0.521554
APOPTOSIS	-1.06266	0.532786
PROTEIN_EXPORT	1.08983	0.532786
GLYCEROPHOSPHOLIPID_METABOLISM	1.06233	0.532786
VASCULAR_SMOOTH_MUSCLE_CONTRACTION	1.05359	0.532786
GALACTOSE_METABOLISM	1.07552	0.532786
GLYCEROLIPID_METABOLISM	1.06284	0.534864
ERBB_SIGNALING_PATHWAY	-1.05004	0.540142
TYPE_II_DIABETES_MELLITUS	-1.06462	0.543103
TOLL_LIKE_RECEPTOR_SIGNALING_PATHWAY	-1.03881	0.552704
PHOSPHATIDYLINOSITOL_SIGNALING_SYSTEM	1.03249	0.552704
MTOR_SIGNALING_PATHWAY	-1.04592	0.559345
PRION_DISEASES	-1.03397	0.575084
ARGININE_AND_PROLINE_METABOLISM	1.02456	0.58257
GLYCINE_SERINE_AND_THREONINE_METABOLISM	1.02307	0.58257
REGULATION_OF_AUTOPHAGY	1.01765	0.58479
CALCIUM_SIGNALING_PATHWAY	-1.01336	0.596672
ADIPOCYTOKINE_SIGNALING_PATHWAY	-1.02354	0.596672
ACUTE_MYELOID_LEUKEMIA	1.00256	0.61056
FRUCTOSE_AND_MANNOSE_METABOLISM	0.99015	0.632932
NICOTINATE_AND_NICOTINAMIDE_METABOLISM	0.980404	0.633004
ADHERENS_JUNCTION	-0.997736	0.639205
GLYCOSYLPHOSPHATIDYLINOSITOL_GPI_ANCHOR_BIOSYNTHESIS	0.980804	0.643207
DORSO_VENTRAL_AXIS_FORMATION	0.974439	0.64362
CYTOSOLIC_DNA_SENSING_PATHWAY	0.974997	0.655491
VALINE_LEUCINE_AND_ISOLEUCINE_DEGRADATION	0.980318	0.655491
ALPHA_LINOLENIC_ACID_METABOLISM	-0.95239	0.655491
LINOLEIC_ACID_METABOLISM	-0.967794	0.655491
BETA_ALANINE_METABOLISM	-0.953974	0.690045
VIBRIO_CHOLERAE_INFECTION	-0.969925	0.690045
FC_EPSILON_RI_SIGNALING_PATHWAY	-0.951712	0.695749
NEUROACTIVE_LIGAND_RECEPTOR_INTERACTION	0.964503	0.697042
PANTOTHENATE_AND_COA_BIOSYNTHESIS	-0.912229	0.699072
STEROID_BIOSYNTHESIS	0.908674	0.719057
PORPHYRIN_AND_CHLOROPHYLL_METABOLISM	0.934295	0.721591
SELENOAMINO_ACID_METABOLISM	-0.897111	0.721591
GLYCOSAMINOGLYCAN_DEGRADATION	0.904118	0.724752
ONE_CARBON_POOL_BY_FOLATE	0.895399	0.730505
STARCH_AND_SUCROSE_METABOLISM	-0.904343	0.769757
GLYCOSAMINOGLYCAN_BIOSYNTHESIS_HEPARAN_SULFATE	0.874756	0.769757
PENTOSE_PHOSPHATE_PATHWAY	-0.87697	0.769757
SNARE_INTERACTIONS_IN_VESICULAR_TRANSPORT	0.871782	0.779273
ALDOSTERONE_REGULATED_SODIUM_REABSORPTION	0.865249	0.8068
ASCORBATE_AND_ALDARATE_METABOLISM	0.840909	0.819074
PRIMARY_IMMUNODEFICIENCY	-0.853514	0.821404
NON_HOMOLOGOUS_END_JOINING	0.796251	0.821404
TERPENOID_BACKBONE_BIOSYNTHESIS	0.782386	0.821404
AMINOACYL_TRNA_BIOSYNTHESIS	0.787183	0.821404
MATURITY_ONSET_DIABETES_OF_THE_YOUNG	0.805393	0.825413
PROGESTERONE_MEDIATED_OOCYTE_MATURATION	-0.846808	0.837569
BIOSYNTHESIS_OF_UNSATURATED_FATTY_ACIDS	0.780181	0.851974
GLYCOSPHINGOLIPID_BIOSYNTHESIS_GLOBO_SERIES	0.757989	0.851974
N_GLYCAN_BIOSYNTHESIS	-0.819202	0.853206
RIBOFLAVIN_METABOLISM	0.73185	0.889133
ABC_TRANSPORTERS	-0.781128	0.895072
SPHINGOLIPID_METABOLISM	0.76127	0.903544
BASAL_CELL_CARCINOMA	0.779328	0.903544
GLYOXYLATE_AND_DICARBOXYLATE_METABOLISM	0.680487	0.910237
SULFUR_METABOLISM	-0.705715	0.910237
HEDGEHOG_SIGNALING_PATHWAY	-0.781951	0.910237
RIG_I_LIKE_RECEPTOR_SIGNALING_PATHWAY	0.77419	0.910237
PENTOSE_AND_GLUCURONATE_INTERCONVERSIONS	-0.715737	0.910237
GLYCOSPHINGOLIPID_BIOSYNTHESIS_LACTO_AND_NEOLACTO_SERIES	0.693474	0.911582
MELANOGENESIS	-0.792254	0.919467
GLYCOSPHINGOLIPID_BIOSYNTHESIS_GANGLIO_SERIES	0.62719	0.939218
O_GLYCAN_BIOSYNTHESIS	-0.66242	0.952641
GLYCOSAMINOGLYCAN_BIOSYNTHESIS_KERATAN_SULFATE	-0.58979	0.960646
GLYCOSAMINOGLYCAN_BIOSYNTHESIS_CHONDROITIN_SULFATE	-0.498893	0.997007
DRUG_METABOLISM_OTHER_ENZYMES	0.559999	0.999313
OLFACTORY_TRANSDUCTION	-0.68985	1
