# Supplementary material for: Comprehensive bioinformatics analysis reveals biomarkers of DNA methylation-related genes in varicose veins
Source: Front Genet. 2022 Nov 25;13:1013803. doi: 10.3389/fgene.2022.1013803 (PMC9732536; doi:10.3389/fgene.2022.1013803)
Supplement: Supplementary file 1 [file DataSheet1.ZIP › Supplementary Material (2022.10.31)/Supplementary Table 2.xlsx]

## Sheet: 正常和疾病差异基因
Symbol	logFC	AveExpr	t	P.Value	adj.P.Val	B
CRIP1	-0.722663	9.86448	-2.74823	0.0139342	0.784687	-2.98981
HOXB7	-0.664371	9.07359	-3.41217	0.00341285	0.751421	-2.13847
TSPAN7	-0.596826	9.46024	-3.12761	0.00626792	0.784687	-2.50315
HRC	-0.590257	8.29567	-5.04755	0.000106437	0.465173	-0.205247
CCDC3	-0.587455	11.1833	-2.93511	0.00942168	0.784687	-2.75057
OSR1	-0.569781	8.89018	-2.75184	0.0138302	0.784687	-2.98521
ABCA1	-0.558433	8.83281	-2.84532	0.0113777	0.784687	-2.86572
NCALD	-0.558123	11.5051	-3.55948	0.00248789	0.751421	-1.95127
MUSTN1	-0.539945	11.8618	-2.87787	0.0106268	0.784687	-2.82401
MSX1	-0.530181	11.166	-2.43007	0.0267583	0.784687	-3.39073
ECH1	-0.529687	11.5467	-2.58184	0.0196504	0.784687	-3.20085
PLAT	-0.514421	8.73526	-4.87708	0.000151396	0.465173	-0.388231
PDK4	-0.509583	8.41853	-2.71514	0.014926	0.784687	-3.03197
RRAD	-0.504768	8.57648	-2.64303	0.0173272	0.784687	-3.12353
PTPLA	0.505399	10.9707	4.94191	0.000132362	0.465173	-0.318063
CDH2	0.523909	8.10882	2.71068	0.0150646	0.784687	-3.03764
TMEM49	0.529449	10.047	2.64014	0.0174305	0.784687	-3.12719
SERPINE2	0.536513	10.8471	2.36559	0.03046	0.784687	-3.4704
EVA1	0.536794	8.35201	2.82549	0.01186	0.784687	-2.89111
RAI14	0.54032	9.48631	3.17545	0.00566107	0.784687	-2.44167
SULF1	0.544712	10.6202	2.35688	0.0309952	0.784687	-3.48111
GNAQ	0.547829	8.39257	3.31895	0.00416698	0.753739	-2.25759
PPP2R2B	0.550716	11.1097	2.5738	0.0199766	0.784687	-3.21097
KLHL5	0.553117	10.1362	2.37017	0.0301819	0.784687	-3.46476
COL5A2	0.569359	9.60735	2.69432	0.0155845	0.784687	-3.05845
SCRG1	0.572631	11.3138	2.14247	0.0472897	0.812139	-3.74026
PPP3R1	0.572699	8.8828	2.26882	0.036925	0.809353	-3.58865
WISP2	0.577044	10.9325	3.53015	0.00264963	0.751421	-1.98843
DCN	0.578845	10.1211	2.36249	0.0306499	0.784687	-3.47422
MGC23985	0.579771	7.98383	3.46391	0.00305442	0.751421	-2.07255
COL15A1	0.584269	10.1956	2.41742	0.0274492	0.784687	-3.40641
PLA2G2A	0.599565	8.13706	2.75292	0.0137989	0.784687	-2.98382
SGIP1	0.604489	9.1221	2.76351	0.013498	0.784687	-2.97031
KIF5B	0.610096	8.6067	3.33103	0.00406068	0.751421	-2.24213
PITX1	0.612914	8.7225	2.93221	0.00947944	0.784687	-2.7543
ITGA5	0.615216	10.1783	3.06327	0.00718562	0.784687	-2.58587
FSCN1	0.616669	9.36616	3.51932	0.00271195	0.751421	-2.00216
COL1A2	0.634984	10.1677	3.46362	0.00305626	0.751421	-2.07291
EFEMP1	0.650648	8.14175	4.67443	0.00023105	0.465173	-0.61209
ACTC	0.650695	10.2361	2.8634	0.0109544	0.784687	-2.84255
COL8A1	0.671306	9.68422	2.20131	0.0421678	0.812139	-3.67008
C7orf10	0.692229	9.23183	2.75	0.0138831	0.784687	-2.98755
BNIP3	0.714195	8.96846	4.75326	0.000195918	0.465173	-0.524194
COL1A1	0.730296	12.5262	2.39143	0.0289221	0.784687	-3.43855
LDLR	0.767688	8.94548	2.98944	0.00840115	0.784687	-2.68077
COMP	0.820931	10.9455	3.35517	0.00385615	0.751421	-2.21125
PLOD2	0.840992	11.0139	2.83547	0.0116149	0.784687	-2.87834
MFAP5	0.895498	9.92701	2.98257	0.00852393	0.784687	-2.6896
CYR61	0.918384	10.7045	3.60027	0.0022792	0.751421	-1.89972
CA12	0.948693	9.10422	2.84737	0.0113288	0.784687	-2.86309
SFRP2	0.992792	8.80261	3.72964	0.00172617	0.751421	-1.73717
PCP4	1.20904	8.40318	3.12013	0.00636843	0.784687	-2.51277
