# Supplementary material for: Comprehensive bioinformatics analysis reveals biomarkers of DNA methylation-related genes in varicose veins
Source: Front Genet. 2022 Nov 25;13:1013803. doi: 10.3389/fgene.2022.1013803 (PMC9732536; doi:10.3389/fgene.2022.1013803)
Supplement: Supplementary file 1 [file DataSheet1.ZIP › Supplementary Material (2022.10.31)/Supplementary Table 3/KEGG.xlsx]

## Sheet: KEGG
	ID	Description	GeneRatio	BgRatio	pvalue	p.adjust	qvalue	geneID	Count
hsa05166	hsa05166	Human T-cell leukemia virus 1 infection	44562	222/8114	0.0273601	0.0273601	NA	4487	1
