# Supplementary material for: Comprehensive bioinformatics analysis reveals biomarkers of DNA methylation-related genes in varicose veins
Source: Front Genet. 2022 Nov 25;13:1013803. doi: 10.3389/fgene.2022.1013803 (PMC9732536; doi:10.3389/fgene.2022.1013803)
Supplement: Supplementary file 1 [file DataSheet1.ZIP › Supplementary Material (2022.10.31)/Supplementary Table 3/go.xlsx]

## Sheet: go
	ONTOLOGY	ID	Description	GeneRatio	BgRatio	pvalue	p.adjust	qvalue	geneID	Count
GO:0042474	BP	GO:0042474	middle ear morphogenesis	44596	17/18862	4.58255e-06	0.000834598	0.000142271	MSX1/OSR1	2
GO:0061448	BP	GO:0061448	connective tissue development	44624	243/18862	8.36834e-06	0.000834598	0.000142271	CRIP1/MSX1/OSR1	3
GO:0035116	BP	GO:0035116	embryonic hindlimb morphogenesis	44596	27/18862	1.18187e-05	0.000834598	0.000142271	MSX1/OSR1	2
GO:0035115	BP	GO:0035115	embryonic forelimb morphogenesis	44596	29/18862	1.36686e-05	0.000834598	0.000142271	MSX1/OSR1	2
GO:0035137	BP	GO:0035137	hindlimb morphogenesis	44596	34/18862	1.88803e-05	0.000834598	0.000142271	MSX1/OSR1	2
GO:0035136	BP	GO:0035136	forelimb morphogenesis	44596	36/18862	2.11995e-05	0.000834598	0.000142271	MSX1/OSR1	2
GO:0010463	BP	GO:0010463	mesenchymal cell proliferation	44596	38/18862	2.36526e-05	0.000834598	0.000142271	MSX1/OSR1	2
GO:0072132	BP	GO:0072132	mesenchyme morphogenesis	44596	49/18862	3.95359e-05	0.00117622	0.000200506	MSX1/OSR1	2
GO:0042733	BP	GO:0042733	embryonic digit morphogenesis	44596	51/18862	4.28581e-05	0.00117622	0.000200506	MSX1/OSR1	2
GO:0060021	BP	GO:0060021	roof of mouth development	44596	86/18862	0.000122556	0.00302713	0.000516024	MSX1/OSR1	2
GO:0042471	BP	GO:0042471	ear morphogenesis	44596	110/18862	0.000200676	0.00395285	0.000673829	MSX1/OSR1	2
GO:0030326	BP	GO:0030326	embryonic limb morphogenesis	44596	112/18862	0.000208045	0.00395285	0.000673829	MSX1/OSR1	2
GO:0035113	BP	GO:0035113	embryonic appendage morphogenesis	44596	112/18862	0.000208045	0.00395285	0.000673829	MSX1/OSR1	2
GO:0042476	BP	GO:0042476	odontogenesis	44596	123/18862	0.000250924	0.00442701	0.000754658	MSX1/OSR1	2
GO:0035107	BP	GO:0035107	appendage morphogenesis	44596	134/18862	0.000297779	0.00459696	0.000783629	MSX1/OSR1	2
GO:0035108	BP	GO:0035108	limb morphogenesis	44596	134/18862	0.000297779	0.00459696	0.000783629	MSX1/OSR1	2
GO:0048736	BP	GO:0048736	appendage development	44596	167/18862	0.000462109	0.00634116	0.00108096	MSX1/OSR1	2
GO:0060173	BP	GO:0060173	limb development	44596	167/18862	0.000462109	0.00634116	0.00108096	MSX1/OSR1	2
GO:0051216	BP	GO:0051216	cartilage development	44596	185/18862	0.000566701	0.00736711	0.00125585	MSX1/OSR1	2
GO:0043583	BP	GO:0043583	ear development	44596	202/18862	0.000675128	0.00801924	0.00136701	MSX1/OSR1	2
GO:0009952	BP	GO:0009952	anterior/posterior pattern specification	44596	203/18862	0.000681798	0.00801924	0.00136701	MSX1/OSR1	2
GO:0048705	BP	GO:0048705	skeletal system morphogenesis	44596	213/18862	0.000750265	0.00842343	0.00143591	MSX1/OSR1	2
GO:0048762	BP	GO:0048762	mesenchymal cell differentiation	44596	231/18862	0.000881622	0.00946785	0.00161395	MSX1/OSR1	2
GO:0090596	BP	GO:0090596	sensory organ morphogenesis	44596	244/18862	0.000982962	0.0101163	0.00172449	MSX1/OSR1	2
GO:0048863	BP	GO:0048863	stem cell differentiation	44596	251/18862	0.00103977	0.0102729	0.00175119	MSX1/OSR1	2
GO:0048562	BP	GO:0048562	embryonic organ morphogenesis	44596	277/18862	0.00126447	0.0119673	0.00204003	MSX1/OSR1	2
GO:0097193	BP	GO:0097193	intrinsic apoptotic signaling pathway	44596	283/18862	0.00131938	0.0119673	0.00204003	CRIP1/MSX1	2
GO:0060485	BP	GO:0060485	mesenchyme development	44596	287/18862	0.00135662	0.0119673	0.00204003	MSX1/OSR1	2
GO:0001655	BP	GO:0001655	urogenital system development	44596	320/18862	0.00168317	0.0143359	0.0024438	CRIP1/OSR1	2
GO:0003002	BP	GO:0003002	regionalization	44596	326/18862	0.00174623	0.0143773	0.00245085	MSX1/OSR1	2
GO:0060272	BP	GO:0060272	embryonic skeletal joint morphogenesis	44565	10/18862	0.00211915	0.0148082	0.0025243	OSR1	1
GO:0060536	BP	GO:0060536	cartilage morphogenesis	44565	10/18862	0.00211915	0.0148082	0.0025243	MSX1	1
GO:0072178	BP	GO:0072178	nephric duct morphogenesis	44565	10/18862	0.00211915	0.0148082	0.0025243	OSR1	1
GO:0072203	BP	GO:0072203	cell proliferation involved in metanephros development	44565	10/18862	0.00211915	0.0148082	0.0025243	OSR1	1
GO:2001053	BP	GO:2001053	regulation of mesenchymal cell apoptotic process	44565	11/18862	0.00233088	0.0148082	0.0025243	MSX1	1
GO:0097152	BP	GO:0097152	mesenchymal cell apoptotic process	44565	12/18862	0.00254257	0.0148082	0.0025243	MSX1	1
GO:2000650	BP	GO:2000650	negative regulation of sodium ion transmembrane transporter activity	44565	12/18862	0.00254257	0.0148082	0.0025243	OSR1	1
GO:0048608	BP	GO:0048608	reproductive structure development	44596	405/18862	0.00268154	0.0148082	0.0025243	CRIP1/OSR1	2
GO:0061458	BP	GO:0061458	reproductive system development	44596	408/18862	0.00272088	0.0148082	0.0025243	CRIP1/OSR1	2
GO:0071236	BP	GO:0071236	cellular response to antibiotic	44565	13/18862	0.00275424	0.0148082	0.0025243	CRIP1	1
GO:0072176	BP	GO:0072176	nephric duct development	44565	13/18862	0.00275424	0.0148082	0.0025243	OSR1	1
GO:0072182	BP	GO:0072182	regulation of nephron tubule epithelial cell differentiation	44565	13/18862	0.00275424	0.0148082	0.0025243	OSR1	1
GO:1902306	BP	GO:1902306	negative regulation of sodium ion transmembrane transport	44565	13/18862	0.00275424	0.0148082	0.0025243	OSR1	1
GO:0048568	BP	GO:0048568	embryonic organ development	44596	412/18862	0.00277376	0.0148082	0.0025243	MSX1/OSR1	2
GO:0048732	BP	GO:0048732	gland development	44596	413/18862	0.00278706	0.0148082	0.0025243	CRIP1/MSX1	2
GO:0007389	BP	GO:0007389	pattern specification process	44596	426/18862	0.00296274	0.0148082	0.0025243	MSX1/OSR1	2
GO:0072498	BP	GO:0072498	embryonic skeletal joint development	44565	14/18862	0.00296586	0.0148082	0.0025243	OSR1	1
GO:0042481	BP	GO:0042481	regulation of odontogenesis	44565	15/18862	0.00317746	0.0148082	0.0025243	MSX1	1
GO:0043517	BP	GO:0043517	positive regulation of DNA damage response, signal transduction by p53 class mediator	44565	15/18862	0.00317746	0.0148082	0.0025243	MSX1	1
GO:0045836	BP	GO:0045836	positive regulation of meiotic nuclear division	44565	15/18862	0.00317746	0.0148082	0.0025243	MSX1	1
GO:0072075	BP	GO:0072075	metanephric mesenchyme development	44565	15/18862	0.00317746	0.0148082	0.0025243	OSR1	1
GO:0072160	BP	GO:0072160	nephron tubule epithelial cell differentiation	44565	15/18862	0.00317746	0.0148082	0.0025243	OSR1	1
GO:0072224	BP	GO:0072224	metanephric glomerulus development	44565	15/18862	0.00317746	0.0148082	0.0025243	OSR1	1
GO:0003198	BP	GO:0003198	epithelial to mesenchymal transition involved in endocardial cushion formation	44565	16/18862	0.00338902	0.0150576	0.00256683	MSX1	1
GO:0010224	BP	GO:0010224	response to UV-B	44565	16/18862	0.00338902	0.0150576	0.00256683	CRIP1	1
GO:0007379	BP	GO:0007379	segment specification	44565	17/18862	0.00360055	0.0150576	0.00256683	OSR1	1
GO:0010470	BP	GO:0010470	regulation of gastrulation	44565	17/18862	0.00360055	0.0150576	0.00256683	OSR1	1
GO:0023019	BP	GO:0023019	signal transduction involved in regulation of gene expression	44565	17/18862	0.00360055	0.0150576	0.00256683	MSX1	1
GO:0072079	BP	GO:0072079	nephron tubule formation	44565	17/18862	0.00360055	0.0150576	0.00256683	OSR1	1
GO:0010766	BP	GO:0010766	negative regulation of sodium ion transport	44565	18/18862	0.00381204	0.0150576	0.00256683	OSR1	1
GO:0072189	BP	GO:0072189	ureter development	44565	18/18862	0.00381204	0.0150576	0.00256683	OSR1	1
GO:2000696	BP	GO:2000696	regulation of epithelial cell differentiation involved in kidney development	44565	18/18862	0.00381204	0.0150576	0.00256683	OSR1	1
GO:0001501	BP	GO:0001501	skeletal system development	44596	486/18862	0.00384064	0.0150576	0.00256683	MSX1/OSR1	2
GO:0072074	BP	GO:0072074	kidney mesenchyme development	44565	19/18862	0.0040235	0.0150576	0.00256683	OSR1	1
GO:0072087	BP	GO:0072087	renal vesicle development	44565	19/18862	0.0040235	0.0150576	0.00256683	OSR1	1
GO:0072234	BP	GO:0072234	metanephric nephron tubule development	44565	19/18862	0.0040235	0.0150576	0.00256683	OSR1	1
GO:2000678	BP	GO:2000678	negative regulation of transcription regulatory region DNA binding	44565	20/18862	0.00423493	0.0154682	0.00263681	MSX1	1
GO:0040019	BP	GO:0040019	positive regulation of embryonic development	44565	21/18862	0.00444632	0.0154682	0.00263681	OSR1	1
GO:0048745	BP	GO:0048745	smooth muscle tissue development	44565	21/18862	0.00444632	0.0154682	0.00263681	OSR1	1
GO:0072111	BP	GO:0072111	cell proliferation involved in kidney development	44565	21/18862	0.00444632	0.0154682	0.00263681	OSR1	1
GO:0072170	BP	GO:0072170	metanephric tubule development	44565	21/18862	0.00444632	0.0154682	0.00263681	OSR1	1
GO:0072243	BP	GO:0072243	metanephric nephron epithelium development	44565	22/18862	0.00465768	0.0157595	0.00268648	OSR1	1
GO:1901798	BP	GO:1901798	positive regulation of signal transduction by p53 class mediator	44565	22/18862	0.00465768	0.0157595	0.00268648	MSX1	1
GO:0051446	BP	GO:0051446	positive regulation of meiotic cell cycle	44565	23/18862	0.004869	0.0162519	0.00277041	MSX1	1
GO:0003272	BP	GO:0003272	endocardial cushion formation	44565	24/18862	0.0050803	0.0167311	0.0028521	MSX1	1
GO:0072012	BP	GO:0072012	glomerulus vasculature development	44565	25/18862	0.00529155	0.0167566	0.00285644	OSR1	1
GO:0072202	BP	GO:0072202	cell differentiation involved in metanephros development	44565	25/18862	0.00529155	0.0167566	0.00285644	OSR1	1
GO:0072207	BP	GO:0072207	metanephric epithelium development	44565	25/18862	0.00529155	0.0167566	0.00285644	OSR1	1
GO:0061437	BP	GO:0061437	renal system vasculature development	44565	26/18862	0.00550278	0.0169898	0.0028962	OSR1	1
GO:0061440	BP	GO:0061440	kidney vasculature development	44565	26/18862	0.00550278	0.0169898	0.0028962	OSR1	1
GO:0060512	BP	GO:0060512	prostate gland morphogenesis	44565	27/18862	0.00571397	0.0174241	0.00297022	CRIP1	1
GO:1902253	BP	GO:1902253	regulation of intrinsic apoptotic signaling pathway by p53 class mediator	44565	28/18862	0.00592513	0.0178476	0.00304243	MSX1	1
GO:0060325	BP	GO:0060325	face morphogenesis	44565	29/18862	0.00613625	0.0180435	0.00307581	MSX1	1
GO:0061311	BP	GO:0061311	cell surface receptor signaling pathway involved in heart development	44565	29/18862	0.00613625	0.0180435	0.00307581	MSX1	1
GO:0090183	BP	GO:0090183	regulation of kidney development	44565	30/18862	0.00634734	0.0184446	0.00314419	OSR1	1
GO:0040020	BP	GO:0040020	regulation of meiotic nuclear division	44565	31/18862	0.0065584	0.0186198	0.00317406	MSX1	1
GO:0060317	BP	GO:0060317	cardiac epithelial to mesenchymal transition	44565	31/18862	0.0065584	0.0186198	0.00317406	MSX1	1
GO:0009954	BP	GO:0009954	proximal/distal pattern formation	44565	32/18862	0.00676942	0.0190005	0.00323896	OSR1	1
GO:0003203	BP	GO:0003203	endocardial cushion morphogenesis	44565	33/18862	0.00698041	0.0191573	0.00326569	MSX1	1
GO:0060323	BP	GO:0060323	head morphogenesis	44565	33/18862	0.00698041	0.0191573	0.00326569	MSX1	1
GO:0030513	BP	GO:0030513	positive regulation of BMP signaling pathway	44565	34/18862	0.00719136	0.0193072	0.00329124	MSX1	1
GO:0043516	BP	GO:0043516	regulation of DNA damage response, signal transduction by p53 class mediator	44565	34/18862	0.00719136	0.0193072	0.00329124	MSX1	1
GO:0051154	BP	GO:0051154	negative regulation of striated muscle cell differentiation	44565	38/18862	0.00803485	0.0213399	0.00363774	MSX1	1
GO:0030501	BP	GO:0030501	positive regulation of bone mineralization	44565	39/18862	0.00824563	0.0214387	0.00365458	OSR1	1
GO:0072210	BP	GO:0072210	metanephric nephron development	44565	39/18862	0.00824563	0.0214387	0.00365458	OSR1	1
GO:0021983	BP	GO:0021983	pituitary gland development	44565	41/18862	0.00866711	0.0220699	0.00376217	MSX1	1
GO:0030850	BP	GO:0030850	prostate gland development	44565	41/18862	0.00866711	0.0220699	0.00376217	CRIP1	1
GO:0003197	BP	GO:0003197	endocardial cushion development	44565	42/18862	0.0088778	0.0223757	0.00381431	MSX1	1
GO:0035094	BP	GO:0035094	response to nicotine	44565	43/18862	0.00908845	0.0224485	0.00382672	MSX1	1
GO:0046677	BP	GO:0046677	response to antibiotic	44565	43/18862	0.00908845	0.0224485	0.00382672	CRIP1	1
GO:0060324	BP	GO:0060324	face development	44565	44/18862	0.00929907	0.0227413	0.00387663	MSX1	1
GO:0010171	BP	GO:0010171	body morphogenesis	44565	46/18862	0.00972021	0.0231933	0.00395369	MSX1	1
GO:0030857	BP	GO:0030857	negative regulation of epithelial cell differentiation	44565	47/18862	0.00993072	0.0231933	0.00395369	OSR1	1
GO:0051445	BP	GO:0051445	regulation of meiotic cell cycle	44565	47/18862	0.00993072	0.0231933	0.00395369	MSX1	1
GO:0070169	BP	GO:0070169	positive regulation of biomineral tissue development	44565	47/18862	0.00993072	0.0231933	0.00395369	OSR1	1
GO:0035850	BP	GO:0035850	epithelial cell differentiation involved in kidney development	44565	48/18862	0.0101412	0.0231933	0.00395369	OSR1	1
GO:0045778	BP	GO:0045778	positive regulation of ossification	44565	48/18862	0.0101412	0.0231933	0.00395369	OSR1	1
GO:0110151	BP	GO:0110151	positive regulation of biomineralization	44565	48/18862	0.0101412	0.0231933	0.00395369	OSR1	1
GO:2000677	BP	GO:2000677	regulation of transcription regulatory region DNA binding	44565	51/18862	0.0107725	0.024411	0.00416126	MSX1	1
GO:0043392	BP	GO:0043392	negative regulation of DNA binding	44565	52/18862	0.0109828	0.0246614	0.00420395	MSX1	1
GO:2000649	BP	GO:2000649	regulation of sodium ion transmembrane transporter activity	44565	54/18862	0.0114034	0.0253752	0.00432562	OSR1	1
GO:0010043	BP	GO:0010043	response to zinc ion	44565	57/18862	0.0120341	0.0263046	0.00448405	CRIP1	1
GO:0051785	BP	GO:0051785	positive regulation of nuclear division	44565	57/18862	0.0120341	0.0263046	0.00448405	MSX1	1
GO:0061005	BP	GO:0061005	cell differentiation involved in kidney development	44565	58/18862	0.0122442	0.0265291	0.00452233	OSR1	1
GO:0072171	BP	GO:0072171	mesonephric tubule morphogenesis	44565	59/18862	0.0124543	0.0267497	0.00455994	OSR1	1
GO:2001244	BP	GO:2001244	positive regulation of intrinsic apoptotic signaling pathway	44565	60/18862	0.0126644	0.0269665	0.00459688	MSX1	1
GO:0045995	BP	GO:0045995	regulation of embryonic development	44565	61/18862	0.0128745	0.0271794	0.00463319	OSR1	1
GO:0032835	BP	GO:0032835	glomerulus development	44565	62/18862	0.0130845	0.0273409	0.00466071	OSR1	1
GO:0061180	BP	GO:0061180	mammary gland epithelium development	44565	63/18862	0.0132945	0.0273409	0.00466071	MSX1	1
GO:0051148	BP	GO:0051148	negative regulation of muscle cell differentiation	44565	64/18862	0.0135044	0.0273409	0.00466071	MSX1	1
GO:0071300	BP	GO:0071300	cellular response to retinoic acid	44565	64/18862	0.0135044	0.0273409	0.00466071	OSR1	1
GO:1902305	BP	GO:1902305	regulation of sodium ion transmembrane transport	44565	64/18862	0.0135044	0.0273409	0.00466071	OSR1	1
GO:0072078	BP	GO:0072078	nephron tubule morphogenesis	44565	67/18862	0.0141341	0.028383	0.00483836	OSR1	1
GO:0072088	BP	GO:0072088	nephron epithelium morphogenesis	44565	69/18862	0.0145536	0.0289899	0.00494182	OSR1	1
GO:0021536	BP	GO:0021536	diencephalon development	44565	71/18862	0.0149731	0.0291209	0.00496415	MSX1	1
GO:0061333	BP	GO:0061333	renal tubule morphogenesis	44565	71/18862	0.0149731	0.0291209	0.00496415	OSR1	1
GO:0072028	BP	GO:0072028	nephron morphogenesis	44565	71/18862	0.0149731	0.0291209	0.00496415	OSR1	1
GO:0032413	BP	GO:0032413	negative regulation of ion transmembrane transporter activity	44565	72/18862	0.0151828	0.029298	0.00499434	OSR1	1
GO:0072332	BP	GO:0072332	intrinsic apoptotic signaling pathway by p53 class mediator	44565	75/18862	0.0158116	0.030275	0.00516088	MSX1	1
GO:0030500	BP	GO:0030500	regulation of bone mineralization	44565	76/18862	0.0160212	0.0304402	0.00518905	OSR1	1
GO:2000243	BP	GO:2000243	positive regulation of reproductive process	44565	80/18862	0.016859	0.0317876	0.00541873	MSX1	1
GO:0001656	BP	GO:0001656	metanephros development	44565	82/18862	0.0172778	0.0319771	0.00545103	OSR1	1
GO:0032410	BP	GO:0032410	negative regulation of transporter activity	44565	82/18862	0.0172778	0.0319771	0.00545103	OSR1	1
GO:0042475	BP	GO:0042475	odontogenesis of dentin-containing tooth	44565	84/18862	0.0176963	0.0319771	0.00545103	MSX1	1
GO:0001657	BP	GO:0001657	ureteric bud development	44565	86/18862	0.0181148	0.0319771	0.00545103	OSR1	1
GO:0030901	BP	GO:0030901	midbrain development	44565	86/18862	0.0181148	0.0319771	0.00545103	MSX1	1
GO:0002028	BP	GO:0002028	regulation of sodium ion transport	44565	87/18862	0.018324	0.0319771	0.00545103	OSR1	1
GO:0072163	BP	GO:0072163	mesonephric epithelium development	44565	87/18862	0.018324	0.0319771	0.00545103	OSR1	1
GO:0072164	BP	GO:0072164	mesonephric tubule development	44565	87/18862	0.018324	0.0319771	0.00545103	OSR1	1
GO:1904063	BP	GO:1904063	negative regulation of cation transmembrane transport	44565	87/18862	0.018324	0.0319771	0.00545103	OSR1	1
GO:0034644	BP	GO:0034644	cellular response to UV	44565	88/18862	0.0185331	0.0319771	0.00545103	CRIP1	1
GO:0060993	BP	GO:0060993	kidney morphogenesis	44565	88/18862	0.0185331	0.0319771	0.00545103	OSR1	1
GO:0072080	BP	GO:0072080	nephron tubule development	44565	88/18862	0.0185331	0.0319771	0.00545103	OSR1	1
GO:0048704	BP	GO:0048704	embryonic skeletal system morphogenesis	44565	90/18862	0.0189513	0.0319771	0.00545103	OSR1	1
GO:0060349	BP	GO:0060349	bone morphogenesis	44565	90/18862	0.0189513	0.0319771	0.00545103	MSX1	1
GO:0061326	BP	GO:0061326	renal tubule development	44565	90/18862	0.0189513	0.0319771	0.00545103	OSR1	1
GO:0001823	BP	GO:0001823	mesonephros development	44565	91/18862	0.0191604	0.0319771	0.00545103	OSR1	1
GO:0030510	BP	GO:0030510	regulation of BMP signaling pathway	44565	91/18862	0.0191604	0.0319771	0.00545103	MSX1	1
GO:0051153	BP	GO:0051153	regulation of striated muscle cell differentiation	44565	93/18862	0.0195784	0.0324554	0.00553256	MSX1	1
GO:0070167	BP	GO:0070167	regulation of biomineral tissue development	44565	94/18862	0.0197873	0.0325831	0.00555433	OSR1	1
GO:0035282	BP	GO:0035282	segmentation	44565	95/18862	0.0199962	0.032709	0.0055758	OSR1	1
GO:0110149	BP	GO:0110149	regulation of biomineralization	44565	96/18862	0.0202051	0.0328333	0.00559698	OSR1	1
GO:0008630	BP	GO:0008630	intrinsic apoptotic signaling pathway in response to DNA damage	44565	100/18862	0.0210403	0.033967	0.00579024	CRIP1	1
GO:0002062	BP	GO:0002062	chondrocyte differentiation	44565	103/18862	0.0216663	0.0345263	0.00588558	OSR1	1
GO:0032526	BP	GO:0032526	response to retinoic acid	44565	103/18862	0.0216663	0.0345263	0.00588558	OSR1	1
GO:0030330	BP	GO:0030330	DNA damage response, signal transduction by p53 class mediator	44565	106/18862	0.022292	0.0349537	0.00595844	MSX1	1
GO:0072009	BP	GO:0072009	nephron epithelium development	44565	106/18862	0.022292	0.0349537	0.00595844	OSR1	1
GO:0090100	BP	GO:0090100	positive regulation of transmembrane receptor protein serine/threonine kinase signaling pathway	44565	107/18862	0.0225005	0.0349537	0.00595844	MSX1	1
GO:2001022	BP	GO:2001022	positive regulation of response to DNA damage stimulus	44565	107/18862	0.0225005	0.0349537	0.00595844	MSX1	1
GO:0022612	BP	GO:0022612	gland morphogenesis	44565	111/18862	0.0233343	0.0360223	0.00614059	CRIP1	1
GO:0030278	BP	GO:0030278	regulation of ossification	44565	112/18862	0.0235426	0.0361182	0.00615694	OSR1	1
GO:0030282	BP	GO:0030282	bone mineralization	44565	113/18862	0.0237509	0.0362128	0.00617308	OSR1	1
GO:0001838	BP	GO:0001838	embryonic epithelial tube formation	44565	114/18862	0.0239592	0.0363063	0.00618901	OSR1	1
GO:0048706	BP	GO:0048706	embryonic skeletal system development	44565	117/18862	0.0245838	0.0370256	0.00631164	OSR1	1
GO:0051101	BP	GO:0051101	regulation of DNA binding	44565	118/18862	0.024792	0.0371128	0.0063265	MSX1	1
GO:0034766	BP	GO:0034766	negative regulation of ion transmembrane transport	44565	119/18862	0.0250001	0.0371989	0.00634117	OSR1	1
GO:0034763	BP	GO:0034763	negative regulation of transmembrane transport	44565	120/18862	0.0252082	0.0372839	0.00635566	OSR1	1
GO:0035270	BP	GO:0035270	endocrine system development	44565	122/18862	0.0256242	0.0376737	0.00642211	MSX1	1
GO:0007498	BP	GO:0007498	mesoderm development	44565	123/18862	0.0258322	0.0377547	0.00643592	OSR1	1
GO:0072175	BP	GO:0072175	epithelial tube formation	44565	125/18862	0.026248	0.0381369	0.00650106	OSR1	1
GO:2001235	BP	GO:2001235	positive regulation of apoptotic signaling pathway	44565	126/18862	0.0264559	0.0382141	0.00651423	MSX1	1
GO:0042770	BP	GO:0042770	signal transduction in response to DNA damage	44565	131/18862	0.0274948	0.0392556	0.00669177	MSX1	1
GO:0072073	BP	GO:0072073	kidney epithelium development	44565	131/18862	0.0274948	0.0392556	0.00669177	OSR1	1
GO:0030879	BP	GO:0030879	mammary gland development	44565	132/18862	0.0277025	0.0393248	0.00670357	MSX1	1
GO:0071482	BP	GO:0071482	cellular response to light stimulus	44565	134/18862	0.0281177	0.0396862	0.00676517	CRIP1	1
GO:0051783	BP	GO:0051783	regulation of nuclear division	44565	135/18862	0.0283253	0.039752	0.00677639	MSX1	1
GO:0072006	BP	GO:0072006	nephron development	44565	138/18862	0.0289479	0.0403962	0.0068862	OSR1	1
GO:0016331	BP	GO:0016331	morphogenesis of embryonic epithelium	44565	140/18862	0.0293627	0.0405173	0.00690684	OSR1	1
GO:0035148	BP	GO:0035148	tube formation	44565	140/18862	0.0293627	0.0405173	0.00690684	OSR1	1
GO:0009411	BP	GO:0009411	response to UV	44565	146/18862	0.0306065	0.0419989	0.00715941	CRIP1	1
GO:0001837	BP	GO:0001837	epithelial to mesenchymal transition	44565	153/18862	0.0320561	0.043745	0.00745706	MSX1	1
GO:0030509	BP	GO:0030509	BMP signaling pathway	44565	154/18862	0.032263	0.0437855	0.00746397	MSX1	1
GO:0030856	BP	GO:0030856	regulation of epithelial cell differentiation	44565	156/18862	0.0326768	0.0440185	0.00750369	OSR1	1
GO:0051100	BP	GO:0051100	negative regulation of binding	44565	159/18862	0.0332972	0.0440185	0.00750369	MSX1	1
GO:0051147	BP	GO:0051147	regulation of muscle cell differentiation	44565	159/18862	0.0332972	0.0440185	0.00750369	MSX1	1
GO:2000241	BP	GO:2000241	regulation of reproductive process	44565	159/18862	0.0332972	0.0440185	0.00750369	MSX1	1
GO:0031214	BP	GO:0031214	biomineral tissue development	44565	160/18862	0.033504	0.0440185	0.00750369	OSR1	1
GO:2001242	BP	GO:2001242	regulation of intrinsic apoptotic signaling pathway	44565	160/18862	0.033504	0.0440185	0.00750369	MSX1	1
GO:0110148	BP	GO:0110148	biomineralization	44565	162/18862	0.0339174	0.0443259	0.00755609	OSR1	1
GO:0071772	BP	GO:0071772	response to BMP	44565	167/18862	0.0349503	0.0451975	0.00770467	MSX1	1
GO:0071773	BP	GO:0071773	cellular response to BMP stimulus	44565	167/18862	0.0349503	0.0451975	0.00770467	MSX1	1
GO:0035725	BP	GO:0035725	sodium ion transmembrane transport	44565	171/18862	0.035776	0.0460244	0.00784562	OSR1	1
GO:0140013	BP	GO:0140013	meiotic nuclear division	44565	174/18862	0.036395	0.046578	0.00794	MSX1	1
GO:2000027	BP	GO:2000027	regulation of animal organ morphogenesis	44565	176/18862	0.0368075	0.0468631	0.00798859	MSX1	1
GO:1901796	BP	GO:1901796	regulation of signal transduction by p53 class mediator	44565	177/18862	0.0370136	0.0468839	0.00799215	MSX1	1
GO:0007369	BP	GO:0007369	gastrulation	44565	179/18862	0.0374259	0.0471643	0.00803994	OSR1	1
GO:0030308	BP	GO:0030308	negative regulation of cell growth	44565	185/18862	0.0386619	0.0484746	0.0082633	MSX1	1
GO:1903046	BP	GO:1903046	meiotic cell cycle process	44565	190/18862	0.039691	0.0492725	0.00839932	MSX1	1
GO:0050821	BP	GO:0050821	protein stabilization	44565	191/18862	0.0398967	0.0492725	0.00839932	MSX1	1
GO:0071478	BP	GO:0071478	cellular response to radiation	44565	191/18862	0.0398967	0.0492725	0.00839932	CRIP1	1
GO:0060348	BP	GO:0060348	bone development	44565	193/18862	0.0403081	0.0495328	0.0084437	MSX1	1
