# Supplementary material for: Comprehensive bioinformatics analysis reveals biomarkers of DNA methylation-related genes in varicose veins
Source: Front Genet. 2022 Nov 25;13:1013803. doi: 10.3389/fgene.2022.1013803 (PMC9732536; doi:10.3389/fgene.2022.1013803)
Supplement: Supplementary file 1 [file DataSheet1.ZIP › Supplementary Material (2022.10.31)/Supplementary Table 4.xlsx]

## Sheet: Sheet1
genes
SELM
COX4I1
CBR3
ZFAND2B
GPR157
RIOK2
C8orf4
LOC90639
RBP1
CRIP1
RGC32
IQSEC2
GNAQ
RAB31
PPP2R2B
TMF1
NDUFB8
SGIP1
GTF2E2
BRF2
PSMB6
LOC648293
IQWD1
CCDC3
C4orf18
DNAJA1
EFEMP1
TMEM16F
DARS2
ADCY3
TYK2
AKR7A2
SC5DL
C10orf116
REG1B
MCM2
ZNF277
RAI14
KAZALD1
KIAA0892
GGA2
TMEM9
NTRK3
LOC168850
PSMA1
TMEM49
CTDSP2
AXL
PLEKHA7
PCDH20
C6orf65
ASS
PGM2L1
TAS2R3
ARSG
SRFBP1
PTPLA
GJA1
KLHDC5
CALU
COL5A2
ARS2
MFAP5
LOC374395
SRRM2
MGC33846
EIF3S7
KTN1
C1orf52
MGC20983
LOC441150
ENTH
XRCC1
C12orf4
LNK
YY1AP1
LETMD1
EFHC1
RALA
HDCMA18P
TRAFD1
RND3
IFI44
PTPDC1
DCTN3
MCOLN1
C20orf77
PLOD2
ARHGEF1
ANGPT2
TUBGCP2
C17orf53
TRIM22
UBA52
KIF5B
GBE1
STK39
COG1
LCN6
RAB3IP
PPA1
SFN
WISP2
TRMT1
PHKA2
EIF3S1
HTN3
LDLR
ECHDC3
TGFA
DHX29
ATP6V1F
COL1A2
CTGF
TPM4
PGGT1B
HNRPR
OSR1
VIPR1
TMEM39B
C11orf54
LSM1
SMS
ABHD14B
C7orf28A
PAPSS2
