# Supplementary material for: Comprehensive bioinformatics analysis reveals biomarkers of DNA methylation-related genes in varicose veins
Source: Front Genet. 2022 Nov 25;13:1013803. doi: 10.3389/fgene.2022.1013803 (PMC9732536; doi:10.3389/fgene.2022.1013803)
Supplement: Supplementary file 1 [file DataSheet1.ZIP › Supplementary Material (2022.10.31)/Supplementary Table 5/WISP2.GOBP.xlsx]

## Sheet: WISP2.GOBP
ID	NES	p.adjust
EXTERNAL_ENCAPSULATING_STRUCTURE_ORGANIZATION	2.27925	1.56e-07
COLLAGEN_FIBRIL_ORGANIZATION	2.42477	5.33e-07
FORMATION_OF_PRIMARY_GERM_LAYER	2.22991	6.96e-06
CELL_ADHESION_MEDIATED_BY_INTEGRIN	2.30485	9.29e-06
DETOXIFICATION_OF_INORGANIC_COMPOUND	-2.21304	2.89e-05
HIGH_DENSITY_LIPOPROTEIN_PARTICLE_ASSEMBLY	-2.21305	2.89e-05
GASTRULATION	2.04796	3.99e-05
PROTEIN_LIPID_COMPLEX_ASSEMBLY	-2.28893	4.31e-05
STRESS_RESPONSE_TO_METAL_ION	-2.21522	7.37e-05
POSITIVE_REGULATION_OF_CELL_ADHESION	1.78004	0.00010102
WOUND_HEALING	1.70089	0.000177147
RESPONSE_TO_TRANSFORMING_GROWTH_FACTOR_BETA	1.85392	0.000383382
CELLULAR_RESPONSE_TO_ZINC_ION	-2.17231	0.000383382
SKELETAL_SYSTEM_DEVELOPMENT	1.66622	0.000383382
LEUKOCYTE_MIGRATION	1.68918	0.000416617
OXIDATIVE_PHOSPHORYLATION	-1.99721	0.000459063
PHOSPHOLIPID_EFFLUX	-2.14892	0.000465577
ALCOHOL_METABOLIC_PROCESS	-1.69807	0.000535308
ATP_SYNTHESIS_COUPLED_ELECTRON_TRANSPORT	-2.03522	0.0008633
INTEGRIN_MEDIATED_SIGNALING_PATHWAY	1.98421	0.000910688
REGULATION_OF_VASCULATURE_DEVELOPMENT	1.75595	0.000992132
CELL_CHEMOTAXIS	1.73338	0.00117256
ELECTRON_TRANSPORT_CHAIN	-1.88697	0.00123084
RESPIRATORY_ELECTRON_TRANSPORT_CHAIN	-1.98519	0.0013801
POSITIVE_REGULATION_OF_RESPONSE_TO_WOUNDING	2.08711	0.00149903
ESTABLISHMENT_OR_MAINTENANCE_OF_CELL_POLARITY	1.8501	0.00149903
RESPONSE_TO_MECHANICAL_STIMULUS	1.80557	0.0016825
POSITIVE_REGULATION_OF_WOUND_HEALING	2.08885	0.00225399
ENDODERMAL_CELL_DIFFERENTIATION	2.06235	0.0027065
ORGANIC_HYDROXY_COMPOUND_CATABOLIC_PROCESS	-1.96606	0.00276061
POSITIVE_REGULATION_OF_CHOLESTEROL_EFFLUX	-2.06763	0.00276061
LIPID_CATABOLIC_PROCESS	-1.65763	0.00278828
NEGATIVE_REGULATION_OF_LIPID_METABOLIC_PROCESS	-1.94563	0.00278828
CHONDROCYTE_DEVELOPMENT	2.15677	0.00278828
WOUND_HEALING_SPREADING_OF_EPIDERMAL_CELLS	2.03004	0.00301404
LEUKOCYTE_CELL_CELL_ADHESION	1.63969	0.00348628
REGULATION_OF_CHOLESTEROL_EFFLUX	-2.02971	0.00348628
ORGANIC_HYDROXY_COMPOUND_METABOLIC_PROCESS	-1.53056	0.00348628
REGULATION_OF_EXTRACELLULAR_MATRIX_DISASSEMBLY	2.02846	0.00355677
CELL_SUBSTRATE_ADHESION	1.63519	0.00356478
ALCOHOL_CATABOLIC_PROCESS	-1.99247	0.00454655
ENDODERM_FORMATION	2.04045	0.00461536
PHAGOCYTOSIS	1.67102	0.00461536
REGULATION_OF_FIBROBLAST_GROWTH_FACTOR_RECEPTOR_SIGNALING_PATHWAY	2.09364	0.00462196
REVERSE_CHOLESTEROL_TRANSPORT	-2.0298	0.00462196
RESPONSE_TO_TOPOLOGICALLY_INCORRECT_PROTEIN	1.75635	0.00492589
RESPONSE_TO_FIBROBLAST_GROWTH_FACTOR	1.8614	0.0054087
HIGH_DENSITY_LIPOPROTEIN_PARTICLE_CLEARANCE	-2.02545	0.00559726
REGULATION_OF_CELL_ADHESION_MEDIATED_BY_INTEGRIN	1.98474	0.00624091
POSITIVE_REGULATION_OF_LEUKOCYTE_CELL_CELL_ADHESION	1.67924	0.00686116
LIPID_MODIFICATION	-1.62439	0.00686116
IMMUNE_RESPONSE_REGULATING_SIGNALING_PATHWAY	1.57111	0.00686116
LAMELLIPODIUM_ORGANIZATION	1.89132	0.00720619
TRANSCRIPTION_BY_RNA_POLYMERASE_III	-1.9789	0.00720619
NEGATIVE_REGULATION_OF_LOCOMOTION	1.58469	0.00758416
REGULATION_OF_PEPTIDYL_TYROSINE_PHOSPHORYLATION	1.64142	0.00781499
MESODERM_MORPHOGENESIS	1.9397	0.00785131
RIBOSOMAL_SMALL_SUBUNIT_ASSEMBLY	-1.96549	0.00789083
POSITIVE_REGULATION_OF_VASCULATURE_DEVELOPMENT	1.73775	0.00789083
NEGATIVE_REGULATION_OF_FIBROBLAST_GROWTH_FACTOR_RECEPTOR_SIGNALING_PATHWAY	2.02155	0.00789083
LEUKOCYTE_CHEMOTAXIS	1.66041	0.00806527
CARTILAGE_DEVELOPMENT	1.72952	0.00819693
REGULATION_OF_LIPID_METABOLIC_PROCESS	-1.53012	0.00819693
POSITIVE_REGULATION_OF_CELL_CELL_ADHESION	1.63613	0.00827215
PRIMARY_ALCOHOL_METABOLIC_PROCESS	-1.8322	0.00872572
REGULATION_OF_POTASSIUM_ION_TRANSMEMBRANE_TRANSPORTER_ACTIVITY	1.91628	0.00930868
POSITIVE_REGULATION_OF_ORGANELLE_ORGANIZATION	1.51387	0.00961765
ENDODERM_DEVELOPMENT	1.88959	0.00961765
CHOLESTEROL_EFFLUX	-1.92818	0.00965811
REGULATION_OF_TRANSCRIPTION_BY_RNA_POLYMERASE_III	-1.96714	0.00972291
MITOCHONDRIAL_ELECTRON_TRANSPORT_NADH_TO_UBIQUINONE	-1.91991	0.0108305
MESODERMAL_CELL_DIFFERENTIATION	1.97726	0.0114557
POSITIVE_REGULATION_OF_LOCOMOTION	1.48562	0.0117672
COLLAGEN_ACTIVATED_SIGNALING_PATHWAY	1.93576	0.0117672
CELLULAR_RESPONSE_TO_COPPER_ION	-1.9532	0.0117714
COLLAGEN_ACTIVATED_TYROSINE_KINASE_RECEPTOR_SIGNALING_PATHWAY	1.94018	0.0118062
CELLULAR_RESPONSE_TO_ACID_CHEMICAL	1.89504	0.0121152
PROTEIN_LIPID_COMPLEX_SUBUNIT_ORGANIZATION	-1.8828	0.0125529
POSITIVE_REGULATION_OF_STEROID_METABOLIC_PROCESS	-1.90296	0.0136573
REGULATION_OF_CELL_ACTIVATION	1.48754	0.0140457
LIPID_STORAGE	-1.82374	0.0142868
BONE_DEVELOPMENT	1.64414	0.0144587
STRIATED_MUSCLE_CELL_APOPTOTIC_PROCESS	1.9863	0.0153072
T_CELL_ACTIVATION	1.49465	0.0156464
CELL_JUNCTION_DISASSEMBLY	1.98137	0.0157254
EPIBOLY	1.93934	0.016169
REGULATION_OF_EPITHELIAL_TO_MESENCHYMAL_TRANSITION	1.85669	0.016169
REGULATION_OF_POTASSIUM_ION_TRANSPORT	1.74987	0.0170784
MAINTENANCE_OF_PROTEIN_LOCALIZATION_IN_ENDOPLASMIC_RETICULUM	1.90115	0.0175859
RESPONSE_TO_ZINC_ION	-1.84226	0.0177645
LOCOMOTORY_EXPLORATION_BEHAVIOR	-1.89171	0.0182717
VIRAL_GENE_EXPRESSION	-1.62834	0.0182717
REGULATION_OF_ORGANELLE_ASSEMBLY	1.66702	0.0186422
REGULATION_OF_FIBRINOLYSIS	1.8965	0.0186422
REGULATION_OF_LYMPHOCYTE_CHEMOTAXIS	1.99624	0.0186422
TRANSFORMING_GROWTH_FACTOR_BETA_RECEPTOR_SIGNALING_PATHWAY	1.62541	0.0187833
EMBRYONIC_MORPHOGENESIS	1.46395	0.0190631
TRIGLYCERIDE_RICH_LIPOPROTEIN_PARTICLE_REMODELING	-1.90455	0.0196057
ORGANIC_HYDROXY_COMPOUND_BIOSYNTHETIC_PROCESS	-1.5371	0.0196605
POSITIVE_REGULATION_OF_STEROL_TRANSPORT	-1.86259	0.0205737
NEGATIVE_REGULATION_OF_POTASSIUM_ION_TRANSPORT	1.92142	0.0207693
MITOCHONDRIAL_RESPIRATORY_CHAIN_COMPLEX_ASSEMBLY	-1.83083	0.0208669
LAMELLIPODIUM_ASSEMBLY	1.86672	0.0208669
NEGATIVE_REGULATION_OF_EPITHELIAL_TO_MESENCHYMAL_TRANSITION	1.92118	0.02141
ACTIN_FILAMENT_ORGANIZATION	1.51863	0.0224865
CELL_MATRIX_ADHESION	1.56534	0.0233465
RESPONSE_TO_COPPER_ION	-1.82994	0.0233482
ESTABLISHMENT_OR_MAINTENANCE_OF_BIPOLAR_CELL_POLARITY	1.90247	0.0235922
OSTEOBLAST_DIFFERENTIATION	1.60701	0.0240328
CELL_CELL_ADHESION_MEDIATED_BY_INTEGRIN	1.86161	0.0251534
REGULATION_OF_VASCULAR_PERMEABILITY	-1.82816	0.0251534
CELLULAR_TRANSITION_METAL_ION_HOMEOSTASIS	-1.66689	0.0252563
REGULATION_OF_CHOLESTEROL_ESTERIFICATION	-1.85181	0.0252563
LIPID_OXIDATION	-1.72869	0.0256441
RESPONSE_TO_NUTRIENT	1.5989	0.0259463
RESPONSE_TO_ACID_CHEMICAL	1.69763	0.0259463
NEGATIVE_REGULATION_OF_TRANSCRIPTION_FROM_RNA_POLYMERASE_II_PROMOTER_IN_RESPONSE_TO_STRESS	1.87063	0.0262184
RETINOL_METABOLIC_PROCESS	-1.76576	0.0264697
ACTIVATION_OF_IMMUNE_RESPONSE	1.47586	0.0264881
FATTY_ACID_METABOLIC_PROCESS	-1.47249	0.0266529
ENDOMEMBRANE_SYSTEM_ORGANIZATION	1.46818	0.026658
ENERGY_DERIVATION_BY_OXIDATION_OF_ORGANIC_COMPOUNDS	-1.51533	0.0269157
CONNECTIVE_TISSUE_DEVELOPMENT	1.57955	0.0282094
GENERATION_OF_PRECURSOR_METABOLITES_AND_ENERGY	-1.41083	0.0282094
REGULATION_OF_WOUND_HEALING	1.66033	0.0282094
OSSIFICATION	1.51673	0.0287348
TRANSITION_METAL_ION_HOMEOSTASIS	-1.64825	0.0290934
NEGATIVE_REGULATION_OF_EPITHELIAL_CELL_PROLIFERATION	1.68636	0.0304452
POSITIVE_REGULATION_OF_MONOOXYGENASE_ACTIVITY	-1.82463	0.030952
REGULATION_OF_CELL_SUBSTRATE_ADHESION	1.58232	0.0316396
EPITHELIAL_CELL_PROLIFERATION	1.49186	0.0319997
NADH_DEHYDROGENASE_COMPLEX_ASSEMBLY	-1.78282	0.0322123
MYOBLAST_MIGRATION	1.84802	0.033107
POSITIVE_REGULATION_OF_OXIDOREDUCTASE_ACTIVITY	-1.74074	0.033107
AMEBOIDAL_TYPE_CELL_MIGRATION	1.44421	0.033107
FATTY_ACID_BETA_OXIDATION	-1.73289	0.03356
FC_RECEPTOR_SIGNALING_PATHWAY	1.5584	0.0337771
REGULATION_OF_CELL_CELL_ADHESION	1.45117	0.0338254
ANTIGEN_PROCESSING_AND_PRESENTATION_OF_PEPTIDE_OR_POLYSACCHARIDE_ANTIGEN_VIA_MHC_CLASS_II	1.67065	0.0340692
RESPONSE_TO_INTERFERON_GAMMA	1.56619	0.0340692
ZINC_ION_HOMEOSTASIS	-1.82311	0.0340692
MYELOID_LEUKOCYTE_MEDIATED_IMMUNITY	1.38662	0.0340692
CHOLESTEROL_CATABOLIC_PROCESS	-1.81545	0.0340692
PROTEIN_OXIDATION	1.83998	0.0342045
ANTIGEN_PROCESSING_AND_PRESENTATION	1.5305	0.0342045
NEGATIVE_REGULATION_OF_LIPID_BIOSYNTHETIC_PROCESS	-1.78325	0.0343579
SYNAPSE_PRUNING	1.8356	0.0348171
PEPTIDYL_TYROSINE_MODIFICATION	1.47201	0.0354194
MALE_SEX_DIFFERENTIATION	1.59719	0.0368401
HYPOTONIC_RESPONSE	1.84424	0.036942
REGULATION_OF_STEROL_TRANSPORT	-1.78307	0.0369883
POSITIVE_REGULATION_OF_CELL_ACTIVATION	1.49419	0.0376587
NEGATIVE_REGULATION_OF_PEPTIDYL_TYROSINE_PHOSPHORYLATION	1.74429	0.0376587
ALCOHOL_BIOSYNTHETIC_PROCESS	-1.6286	0.037826
STRIATED_MUSCLE_CELL_DEVELOPMENT	1.63766	0.0380968
REGULATION_OF_CHOLESTEROL_METABOLIC_PROCESS	-1.74805	0.0382099
ESTABLISHMENT_OF_CELL_POLARITY	1.66642	0.0388142
SMALL_MOLECULE_CATABOLIC_PROCESS	-1.40942	0.0389393
RESPONSE_TO_IONIZING_RADIATION	1.66227	0.0389393
REGULATION_OF_LYMPHOCYTE_ACTIVATION	1.4543	0.039803
CHAPERONE_MEDIATED_PROTEIN_FOLDING	1.79087	0.0403365
REGULATION_OF_MONOOXYGENASE_ACTIVITY	-1.74037	0.0404595
NEGATIVE_REGULATION_OF_VASCULATURE_DEVELOPMENT	1.69629	0.0411599
POSITIVE_REGULATION_OF_CELL_ADHESION_MEDIATED_BY_INTEGRIN	1.87328	0.0411599
SNARE_COMPLEX_ASSEMBLY	-1.81428	0.0411599
STEROID_ESTERIFICATION	-1.81107	0.0415022
GRANULOCYTE_CHEMOTAXIS	1.62878	0.0422315
POSTTRANSCRIPTIONAL_REGULATION_OF_GENE_EXPRESSION	1.39893	0.0422315
TOXIN_TRANSPORT	1.83945	0.0423214
MUSCLE_CELL_APOPTOTIC_PROCESS	1.75427	0.0425615
MESODERM_DEVELOPMENT	1.63717	0.0426533
CELLULAR_RESPIRATION	-1.53391	0.0427435
GLUTATHIONE_DERIVATIVE_METABOLIC_PROCESS	-1.82347	0.0427669
POSITIVE_REGULATION_OF_WNT_SIGNALING_PATHWAY	1.55105	0.0433735
PROTEIN_FOLDING	1.54046	0.0450933
TERPENOID_METABOLIC_PROCESS	-1.60271	0.0463721
CELLULAR_EXTRAVASATION	1.71295	0.0463721
REGULATION_OF_RESPONSE_TO_WOUNDING	1.57342	0.0463721
COLLAGEN_METABOLIC_PROCESS	1.6913	0.0463721
POSITIVE_REGULATION_OF_NEURON_DEATH	1.63455	0.0463721
HOMOTYPIC_CELL_CELL_ADHESION	1.68319	0.0463721
HETEROTYPIC_CELL_CELL_ADHESION	1.71928	0.0463721
REGULATION_OF_CHEMOTAXIS	1.53316	0.0463721
CHONDROCYTE_DIFFERENTIATION	1.67038	0.0463721
NEGATIVE_REGULATION_OF_POTASSIUM_ION_TRANSMEMBRANE_TRANSPORT	1.86285	0.0465966
REGULATION_OF_FATTY_ACID_OXIDATION	-1.70739	0.0467368
POSITIVE_REGULATION_OF_JUN_KINASE_ACTIVITY	-1.66201	0.0468719
CELL_CYCLE_ARREST	1.53133	0.0468719
DE_NOVO_PROTEIN_FOLDING	1.81669	0.0476144
RESPONSE_TO_CHEMOKINE	1.66143	0.0476144
REGULATION_OF_STEROID_METABOLIC_PROCESS	-1.62265	0.0489632
IRON_ION_TRANSMEMBRANE_TRANSPORT	-1.79745	0.050462
POSITIVE_REGULATION_OF_FIBROBLAST_MIGRATION	1.80327	0.0520283
REGULATION_OF_STRESS_ACTIVATED_PROTEIN_KINASE_SIGNALING_CASCADE	1.57533	0.0532527
REGULATION_OF_CYTOSKELETON_ORGANIZATION	1.43453	0.0535793
POSITIVE_REGULATION_OF_LAMELLIPODIUM_ORGANIZATION	1.80211	0.0535793
MIDBRAIN_DOPAMINERGIC_NEURON_DIFFERENTIATION	1.81413	0.0536033
NEGATIVE_REGULATION_OF_CELLULAR_RESPONSE_TO_GROWTH_FACTOR_STIMULUS	1.61846	0.0536033
CARTILAGE_DEVELOPMENT_INVOLVED_IN_ENDOCHONDRAL_BONE_MORPHOGENESIS	1.78117	0.0536033
MOVEMENT_IN_HOST_ENVIRONMENT	1.569	0.0536033
POSITIVE_REGULATION_OF_ORGANELLE_ASSEMBLY	1.69909	0.0536033
MYELOID_LEUKOCYTE_MIGRATION	1.50058	0.0536033
NEGATIVE_REGULATION_OF_INCLUSION_BODY_ASSEMBLY	1.77803	0.0541512
ENTRY_INTO_HOST	1.55213	0.0547342
POSITIVE_REGULATION_OF_ATPASE_ACTIVITY	1.66805	0.0547342
LIPID_HOMEOSTASIS	-1.52753	0.0551986
MONOCARBOXYLIC_ACID_BIOSYNTHETIC_PROCESS	-1.49134	0.0553994
CELLULAR_RESPONSE_TO_EXTERNAL_STIMULUS	1.43448	0.056465
XENOBIOTIC_TRANSPORT	1.78756	0.056465
PLATELET_AGGREGATION	1.73282	0.056465
HISTONE_H3_DEACETYLATION	-1.78	0.0587617
RETINAL_METABOLIC_PROCESS	-1.76478	0.0587617
LEUKOCYTE_ADHESION_TO_VASCULAR_ENDOTHELIAL_CELL	1.77844	0.0587617
MICROTUBULE_CYTOSKELETON_ORGANIZATION_INVOLVED_IN_MITOSIS	1.56774	0.0593864
DETOXIFICATION	-1.52596	0.0593864
SKIN_MORPHOGENESIS	1.79212	0.0593864
TROPHOBLAST_CELL_MIGRATION	1.78017	0.0595664
LACTATE_METABOLIC_PROCESS	-1.79267	0.0596866
REGULATION_OF_T_CELL_ACTIVATION	1.45408	0.0603653
REGULATION_OF_LAMELLIPODIUM_ORGANIZATION	1.76665	0.0608172
NEGATIVE_REGULATION_OF_APOPTOTIC_SIGNALING_PATHWAY	1.49713	0.0608172
REGULATION_OF_CELL_FATE_SPECIFICATION	1.77686	0.0608172
POSITIVE_REGULATION_OF_CATABOLIC_PROCESS	1.42765	0.060923
NEUTROPHIL_CHEMOTAXIS	1.62871	0.060923
POSITIVE_REGULATION_OF_DENDRITIC_SPINE_DEVELOPMENT	-1.74122	0.0611058
POSITIVE_REGULATION_OF_PLASMA_MEMBRANE_BOUNDED_CELL_PROJECTION_ASSEMBLY	1.65465	0.0619718
REGULATION_OF_ACUTE_INFLAMMATORY_RESPONSE_TO_ANTIGENIC_STIMULUS	-1.78544	0.062358
REGULATION_OF_PROTEIN_SERINE_THREONINE_KINASE_ACTIVITY	1.40299	0.0629222
POSITIVE_REGULATION_OF_BEHAVIOR	1.81493	0.0641864
REGULATION_OF_CELLULAR_AMIDE_METABOLIC_PROCESS	1.41438	0.064329
REGULATION_OF_MACROAUTOPHAGY	1.55477	0.0649002
FORELIMB_MORPHOGENESIS	-1.69961	0.0649002
REGULATION_OF_LIPID_LOCALIZATION	-1.46986	0.0649306
NEGATIVE_REGULATION_OF_PROTEIN_BINDING	-1.5978	0.0649656
COTRANSLATIONAL_PROTEIN_TARGETING_TO_MEMBRANE	-1.57675	0.0676072
CELLULAR_RESPONSE_TO_IONIZING_RADIATION	1.70578	0.0676072
IRON_ION_TRANSPORT	-1.62745	0.0681087
CELLULAR_RESPONSE_TO_CADMIUM_ION	-1.69799	0.0681946
MUSCLE_FIBER_DEVELOPMENT	1.70638	0.0696755
STRIATED_MUSCLE_CELL_DIFFERENTIATION	1.4533	0.0705918
POSITIVE_REGULATION_OF_LYMPHOCYTE_CHEMOTAXIS	1.74525	0.0705918
RESPONSE_TO_EXTRACELLULAR_STIMULUS	1.37723	0.0722132
CELLULAR_RESPONSE_TO_GLUCOSE_STARVATION	1.75566	0.0722645
TRANSMEMBRANE_RECEPTOR_PROTEIN_SERINE_THREONINE_KINASE_SIGNALING_PATHWAY	1.41939	0.0726506
POSITIVE_REGULATION_OF_RESPONSE_TO_EXTERNAL_STIMULUS	1.37036	0.073225
PROTEIN_REFOLDING	1.74342	0.073225
ACTIN_FILAMENT_BUNDLE_ORGANIZATION	1.53557	0.073225
PEPTIDE_CROSS_LINKING	1.81053	0.073225
T_CELL_CHEMOTAXIS	1.79535	0.0733361
REPRODUCTIVE_SYSTEM_DEVELOPMENT	1.3933	0.0740942
ETHANOL_METABOLIC_PROCESS	-1.74094	0.074912
POSITIVE_REGULATION_OF_LEUKOCYTE_APOPTOTIC_PROCESS	1.79497	0.0753964
DENDRITIC_SPINE_MAINTENANCE	-1.74123	0.0753964
REGULATION_OF_AMYLOID_BETA_CLEARANCE	-1.7419	0.0753964
REGULATION_OF_LIPID_BIOSYNTHETIC_PROCESS	-1.4465	0.0759715
PROTEIN_LOCALIZATION_TO_NUCLEAR_BODY	1.76965	0.0759812
ANTIGEN_PROCESSING_AND_PRESENTATION_OF_PEPTIDE_ANTIGEN	1.50014	0.076043
RENAL_WATER_HOMEOSTASIS	-1.71764	0.0762977
HIGH_DENSITY_LIPOPROTEIN_PARTICLE_REMODELING	-1.73722	0.0765269
POSITIVE_REGULATION_OF_EPITHELIAL_TO_MESENCHYMAL_TRANSITION	1.67168	0.0766702
SPINDLE_LOCALIZATION	1.70608	0.0769996
PROTEIN_LOCALIZATION_TO_NUCLEOPLASM	1.73699	0.0772526
STEROID_METABOLIC_PROCESS	-1.40481	0.0782869
STEROL_METABOLIC_PROCESS	-1.46461	0.0794996
RESPONSE_TO_HEAT	1.54538	0.0798903
LEUKOCYTE_TETHERING_OR_ROLLING	1.73104	0.0798903
RESPONSE_TO_ESTRADIOL	1.55393	0.0798903
POSITIVE_REGULATION_OF_INFLAMMATORY_RESPONSE_TO_ANTIGENIC_STIMULUS	-1.73018	0.0799878
FC_RECEPTOR_MEDIATED_STIMULATORY_SIGNALING_PATHWAY	1.61428	0.0800594
WHITE_FAT_CELL_DIFFERENTIATION	-1.72829	0.080549
REGULATION_OF_PHAGOCYTOSIS	1.61135	0.080549
EXPLORATION_BEHAVIOR	-1.70013	0.080549
COLLAGEN_CATABOLIC_PROCESS	1.64269	0.080549
MEMBRANE_INVAGINATION	1.58829	0.0808637
REGULATION_OF_LEUKOCYTE_CHEMOTAXIS	1.58065	0.0808637
REGULATION_OF_CELLULAR_RESPONSE_TO_TRANSFORMING_GROWTH_FACTOR_BETA_STIMULUS	1.56677	0.0813484
RNA_SPLICING	-1.34662	0.0813484
POSITIVE_REGULATION_OF_LEUKOCYTE_MIGRATION	1.56165	0.0813484
MATURATION_OF_SSU_RRNA_FROM_TRICISTRONIC_RRNA_TRANSCRIPT_SSU_RRNA_5_8S_RRNA_LSU_RRNA	-1.72733	0.0813484
TELENCEPHALON_DEVELOPMENT	1.44848	0.0813484
POSITIVE_REGULATION_OF_ESTABLISHMENT_OF_PROTEIN_LOCALIZATION	1.41725	0.0813484
LONG_CHAIN_FATTY_ACYL_COA_BIOSYNTHETIC_PROCESS	1.75467	0.0815304
POSITIVE_REGULATION_OF_AMINO_ACID_TRANSPORT	1.75621	0.0815304
PLATELET_ACTIVATION	1.49365	0.0815304
POSITIVE_REGULATION_OF_CELLULAR_COMPONENT_BIOGENESIS	1.35931	0.0815304
NEGATIVE_REGULATION_OF_CHONDROCYTE_DIFFERENTIATION	1.77294	0.0815304
REGULATION_OF_RECEPTOR_CATABOLIC_PROCESS	-1.69417	0.0821436
CELLULAR_RESPONSE_TO_ABIOTIC_STIMULUS	1.40803	0.0834946
RIBONUCLEOPROTEIN_COMPLEX_BIOGENESIS	-1.35651	0.0838477
ATP_METABOLIC_PROCESS	-1.41145	0.0847457
VITAMIN_TRANSMEMBRANE_TRANSPORT	-1.70957	0.0854109
REGULATION_OF_ESTABLISHMENT_OF_PROTEIN_LOCALIZATION_TO_CHROMOSOME	1.73422	0.0858913
NEGATIVE_REGULATION_OF_ALCOHOL_BIOSYNTHETIC_PROCESS	-1.74469	0.0862222
POSITIVE_REGULATION_OF_LIPID_LOCALIZATION	-1.5278	0.0863866
POSITIVE_REGULATION_OF_CELLULAR_AMIDE_METABOLIC_PROCESS	1.53964	0.0863866
CEREBRAL_CORTEX_DEVELOPMENT	1.54227	0.0863866
REGULATION_OF_PROTEIN_BINDING	-1.46686	0.0864205
BIOLOGICAL_PROCESS_INVOLVED_IN_INTERACTION_WITH_HOST	1.45323	0.0864205
RETINOIC_ACID_RECEPTOR_SIGNALING_PATHWAY	-1.65883	0.0864205
CELLULAR_RESPONSE_TO_NUTRIENT	1.63603	0.0869096
CELLULAR_DEFENSE_RESPONSE	1.65894	0.0881306
NCRNA_PROCESSING	-1.3508	0.0881306
NEGATIVE_REGULATION_OF_PHOSPHORUS_METABOLIC_PROCESS	1.36118	0.0891239
NEGATIVE_REGULATION_OF_HISTONE_MODIFICATION	-1.64851	0.089878
NEGATIVE_REGULATION_OF_CELL_GROWTH	1.48287	0.090106
CELLULAR_LIPID_CATABOLIC_PROCESS	-1.40621	0.090106
SKIN_DEVELOPMENT	1.37718	0.090106
REGULATION_OF_ACTIN_FILAMENT_BASED_PROCESS	1.3979	0.090106
REGULATION_OF_PROTEIN_CATABOLIC_PROCESS	1.39937	0.090106
CELLULAR_RESPONSE_TO_CHEMICAL_STRESS	1.39518	0.0905196
MITOTIC_SPINDLE_ASSEMBLY	1.61772	0.0905196
SPONTANEOUS_SYNAPTIC_TRANSMISSION	1.72174	0.0905196
POSITIVE_REGULATION_OF_MACROAUTOPHAGY	1.63187	0.0905196
MUSCLE_STRUCTURE_DEVELOPMENT	1.32491	0.0905196
NEGATIVE_REGULATION_OF_STRIATED_MUSCLE_CELL_APOPTOTIC_PROCESS	1.7464	0.0905196
RESPONSE_TO_PARATHYROID_HORMONE	1.70774	0.0905196
APOPTOTIC_SIGNALING_PATHWAY	1.32479	0.0919698
CHAPERONE_COFACTOR_DEPENDENT_PROTEIN_REFOLDING	1.71181	0.0919698
PODOSOME_ASSEMBLY	1.7324	0.0919698
ORGANIC_ANION_TRANSPORT	1.37645	0.0936667
N_TERMINAL_PROTEIN_AMINO_ACID_MODIFICATION	1.70472	0.0938586
TRANSITION_METAL_ION_TRANSPORT	-1.47213	0.0943727
RESPONSE_TO_HYDROGEN_PEROXIDE	1.5544	0.0949276
NEGATIVE_REGULATION_OF_TRANSFERASE_ACTIVITY	1.41274	0.0949858
NCRNA_3_END_PROCESSING	-1.66729	0.0949858
POSITIVE_REGULATION_OF_LAMELLIPODIUM_ASSEMBLY	1.75011	0.0949858
STRESS_ACTIVATED_PROTEIN_KINASE_SIGNALING_CASCADE	1.39794	0.0949858
ACTIN_CROSSLINK_FORMATION	1.70181	0.0949858
REGULATION_OF_HISTONE_MODIFICATION	-1.51649	0.0949858
ISOPRENOID_METABOLIC_PROCESS	-1.49127	0.0949858
BEHAVIORAL_RESPONSE_TO_PAIN	1.71365	0.0949858
REGULATION_OF_PODOSOME_ASSEMBLY	1.7042	0.0949858
POSITIVE_REGULATION_OF_FILOPODIUM_ASSEMBLY	1.76616	0.0949858
ACTIN_NUCLEATION	1.68399	0.0949858
REGULATION_OF_T_CELL_CHEMOTAXIS	1.71504	0.0949858
REGULATION_OF_STEROID_BIOSYNTHETIC_PROCESS	-1.48844	0.0949858
TISSUE_MIGRATION	1.36218	0.0956334
TOOTH_MINERALIZATION	1.69451	0.0956334
ACTIVATION_OF_PROTEIN_KINASE_A_ACTIVITY	-1.69489	0.0956334
MESODERMAL_CELL_FATE_SPECIFICATION	1.70036	0.0956334
REGULATION_OF_REACTIVE_OXYGEN_SPECIES_METABOLIC_PROCESS	1.49418	0.0975582
STEROID_CATABOLIC_PROCESS	-1.65844	0.0979563
GLUCOSE_IMPORT	1.60817	0.098265
ACYLGLYCEROL_HOMEOSTASIS	-1.62811	0.098658
CELLULAR_RESPONSE_TO_EXTRACELLULAR_STIMULUS	1.41925	0.098658
POSITIVE_REGULATION_OF_NITRIC_OXIDE_SYNTHASE_ACTIVITY	-1.67244	0.098658
MUSCLE_CELL_MIGRATION	1.58263	0.098658
TRANSFORMING_GROWTH_FACTOR_BETA1_PRODUCTION	1.69086	0.100343
NEGATIVE_REGULATION_OF_CIRCADIAN_RHYTHM	-1.73605	0.100343
ADENYLATE_CYCLASE_MODULATING_G_PROTEIN_COUPLED_RECEPTOR_SIGNALING_PATHWAY	-1.4091	0.101481
MICROTUBULE_ORGANIZING_CENTER_LOCALIZATION	1.73874	0.101481
ARP2_3_COMPLEX_MEDIATED_ACTIN_NUCLEATION	1.69333	0.101582
RIBOSOMAL_SMALL_SUBUNIT_BIOGENESIS	-1.57381	0.101582
NEGATIVE_REGULATION_OF_KINASE_ACTIVITY	1.43709	0.102723
GLYCEROLIPID_METABOLIC_PROCESS	-1.33072	0.102805
SEGMENT_SPECIFICATION	-1.71135	0.103067
REGULATION_OF_PHOSPHOLIPID_TRANSPORT	-1.73329	0.103067
NATURAL_KILLER_CELL_PROLIFERATION	-1.65128	0.103067
OLEFINIC_COMPOUND_METABOLIC_PROCESS	-1.51599	0.103079
POSITIVE_REGULATION_OF_CHEMOTAXIS	1.52528	0.103287
REGULATION_OF_INCLUSION_BODY_ASSEMBLY	1.70226	0.103902
EMBRYONIC_SKELETAL_SYSTEM_MORPHOGENESIS	-1.49019	0.104237
REGULATION_OF_MITOTIC_CELL_CYCLE	1.2895	0.104237
ENDOCHONDRAL_BONE_MORPHOGENESIS	1.60924	0.105204
NEGATIVE_REGULATION_OF_HISTONE_METHYLATION	-1.67124	0.105537
POSITIVE_REGULATION_OF_CANONICAL_WNT_SIGNALING_PATHWAY	1.50455	0.105537
MIDDLE_EAR_MORPHOGENESIS	-1.72272	0.105537
POSITIVE_REGULATION_OF_CELL_CYCLE_ARREST	1.56675	0.105537
REGULATION_OF_CHOLESTEROL_BIOSYNTHETIC_PROCESS	-1.60072	0.106147
TISSUE_REGENERATION	-1.56789	0.106445
INCLUSION_BODY_ASSEMBLY	1.72802	0.107684
NEGATIVE_REGULATION_OF_CELL_ADHESION_MEDIATED_BY_INTEGRIN	1.68531	0.107684
REGULATION_OF_LIPID_STORAGE	-1.61825	0.109559
REGULATION_OF_BINDING	-1.33605	0.110093
LYMPHOCYTE_CHEMOTAXIS	1.63659	0.110093
NEGATIVE_REGULATION_OF_ORGAN_GROWTH	1.67789	0.110093
REGULATION_OF_LAMELLIPODIUM_ASSEMBLY	1.677	0.110093
ETHANOL_OXIDATION	-1.7066	0.111703
NEGATIVE_REGULATION_OF_CELL_ADHESION	1.37336	0.111995
NEGATIVE_REGULATION_OF_AMYLOID_PRECURSOR_PROTEIN_CATABOLIC_PROCESS	-1.66743	0.111995
PALLIUM_DEVELOPMENT	1.50293	0.112005
POSITIVE_REGULATION_OF_TRANSCRIPTION_FROM_RNA_POLYMERASE_II_PROMOTER_INVOLVED_IN_CELLULAR_RESPONSE_TO_CHEMICAL_STIMULUS	1.72375	0.112039
REGULATION_OF_DOPAMINERGIC_NEURON_DIFFERENTIATION	1.67431	0.112039
POSITIVE_REGULATION_OF_MEIOTIC_CELL_CYCLE	-1.67663	0.112039
BONE_MORPHOGENESIS	1.56368	0.112167
ACTOMYOSIN_STRUCTURE_ORGANIZATION	1.47216	0.112167
NEGATIVE_REGULATION_OF_VASCULAR_PERMEABILITY	-1.69237	0.112167
EAR_MORPHOGENESIS	-1.4797	0.112167
POSITIVE_REGULATION_OF_INTERFERON_GAMMA_PRODUCTION	1.55231	0.112167
REGULATION_OF_ANION_TRANSMEMBRANE_TRANSPORT	1.54242	0.112167
REGULATION_OF_TUBE_SIZE	-1.46948	0.112666
NUCLEAR_TRANSCRIBED_MRNA_CATABOLIC_PROCESS_NONSENSE_MEDIATED_DECAY	-1.50207	0.112666
CELL_DIVISION	1.31967	0.113179
POSITIVE_REGULATION_OF_LEUKOCYTE_CHEMOTAXIS	1.54562	0.113735
PROTEIN_TARGETING	-1.28442	0.113776
ORGANELLE_LOCALIZATION	1.29953	0.114262
GRANULOCYTE_MIGRATION	1.49787	0.114545
POSITIVE_REGULATION_OF_PEPTIDE_HORMONE_SECRETION	1.54014	0.116846
POSITIVE_REGULATION_OF_VASCULAR_PERMEABILITY	-1.70371	0.117649
REGULATION_OF_TRANSLATIONAL_INITIATION	1.52787	0.117649
RESPONSE_TO_CADMIUM_ION	-1.54375	0.119633
ANTIGEN_RECEPTOR_MEDIATED_SIGNALING_PATHWAY	1.39776	0.119633
CEREBELLAR_GRANULAR_LAYER_DEVELOPMENT	1.64341	0.119633
POSITIVE_REGULATION_OF_VASCULAR_ENDOTHELIAL_GROWTH_FACTOR_RECEPTOR_SIGNALING_PATHWAY	1.63939	0.119633
REGULATION_OF_PROTEIN_LOCALIZATION_TO_CHROMOSOME_TELOMERIC_REGION	1.66233	0.119969
MULTICELLULAR_ORGANISMAL_HOMEOSTASIS	-1.2763	0.120308
PROGESTERONE_METABOLIC_PROCESS	-1.64528	0.121093
CDC42_PROTEIN_SIGNAL_TRANSDUCTION	-1.68909	0.122612
NEGATIVE_REGULATION_OF_BINDING	-1.44486	0.122612
NEGATIVE_REGULATION_OF_ERK1_AND_ERK2_CASCADE	1.5714	0.122612
POSITIVE_REGULATION_OF_PROTEIN_CATABOLIC_PROCESS	1.37885	0.122612
NEGATIVE_REGULATION_OF_EXTRINSIC_APOPTOTIC_SIGNALING_PATHWAY	1.50115	0.122612
SUPEROXIDE_METABOLIC_PROCESS	1.57156	0.122945
CELLULAR_RESPONSE_TO_GLUCAGON_STIMULUS	-1.58891	0.122945
CELLULAR_CARBOHYDRATE_METABOLIC_PROCESS	-1.33166	0.123802
PROTON_TRANSMEMBRANE_TRANSPORT	-1.48562	0.124554
NON_CANONICAL_WNT_SIGNALING_PATHWAY	1.41774	0.125692
REGULATION_OF_WNT_SIGNALING_PATHWAY_PLANAR_CELL_POLARITY_PATHWAY	1.66945	0.125692
RESPONSE_TO_INTERLEUKIN_18	1.63036	0.126183
REGULATION_OF_OSTEOBLAST_DIFFERENTIATION	1.48151	0.126388
POSITIVE_REGULATION_OF_CELL_GROWTH	1.42964	0.127898
NEGATIVE_REGULATION_OF_TRANSMEMBRANE_RECEPTOR_PROTEIN_SERINE_THREONINE_KINASE_SIGNALING_PATHWAY	1.47744	0.129056
REGULATION_OF_NUCLEASE_ACTIVITY	1.70037	0.129056
MICROGLIAL_CELL_ACTIVATION	1.61496	0.130236
NEGATIVE_REGULATION_OF_TISSUE_REMODELING	1.63768	0.13088
POST_ANAL_TAIL_MORPHOGENESIS	1.64169	0.13088
CD40_SIGNALING_PATHWAY	1.66114	0.132317
MESENCHYMAL_CELL_APOPTOTIC_PROCESS	-1.67917	0.13265
REGULATION_OF_OXIDOREDUCTASE_ACTIVITY	-1.49628	0.132993
CHONDROITIN_SULFATE_PROTEOGLYCAN_BIOSYNTHETIC_PROCESS	1.69549	0.132993
REGULATION_OF_PEPTIDE_TRANSPORT	1.26647	0.133635
TELOMERASE_RNA_LOCALIZATION	1.65836	0.133635
REGULATION_OF_LEUKOCYTE_MIGRATION	1.4178	0.133656
ACTIN_FILAMENT_NETWORK_FORMATION	1.65037	0.133656
AXO_DENDRITIC_TRANSPORT	1.56822	0.133656
NEGATIVE_REGULATION_OF_REPRODUCTIVE_PROCESS	1.58138	0.133656
AXIS_ELONGATION	1.65392	0.1354
NEUTROPHIL_MIGRATION	1.48402	0.135501
REGULATION_OF_DNA_BINDING	-1.46307	0.135698
POSITIVE_REGULATION_OF_HORMONE_SECRETION	1.47295	0.135781
CENTROSOME_DUPLICATION	1.59001	0.136079
REGULATION_OF_KIDNEY_DEVELOPMENT	-1.66248	0.136859
REGULATION_OF_GRANULOCYTE_DIFFERENTIATION	1.65437	0.136859
LIPID_DIGESTION	1.66607	0.136859
RESPONSE_TO_GLUCAGON	-1.57693	0.136859
MICROTUBULE_ORGANIZING_CENTER_ORGANIZATION	1.4713	0.137189
REGULATION_OF_HISTONE_PHOSPHORYLATION	-1.66973	0.137319
RENAL_FILTRATION	1.66004	0.137319
MITOCHONDRIAL_ELECTRON_TRANSPORT_CYTOCHROME_C_TO_OXYGEN	-1.61225	0.137319
CELL_CELL_SIGNALING_BY_WNT	1.31363	0.137699
INTESTINAL_LIPID_ABSORPTION	1.62673	0.138417
REGULATION_OF_STEM_CELL_PROLIFERATION	1.62411	0.140206
NEGATIVE_REGULATION_OF_CELL_FATE_COMMITMENT	1.63522	0.140634
NEGATIVE_REGULATION_OF_STEROID_METABOLIC_PROCESS	-1.59363	0.141049
MULTI_MULTICELLULAR_ORGANISM_PROCESS	1.38776	0.142038
POSITIVE_REGULATION_OF_PROTEIN_POLYMERIZATION	1.43937	0.142399
RESPONSE_TO_OXYGEN_LEVELS	1.32616	0.142399
POSITIVE_REGULATION_OF_LYMPHOCYTE_MIGRATION	1.62197	0.142399
EXTRINSIC_APOPTOTIC_SIGNALING_PATHWAY_VIA_DEATH_DOMAIN_RECEPTORS	1.51028	0.142399
RESPONSE_TO_METAL_ION	-1.30087	0.142399
REGULATION_OF_TRIGLYCERIDE_METABOLIC_PROCESS	-1.55412	0.142399
RECEPTOR_MEDIATED_ENDOCYTOSIS	1.33629	0.14307
ESTABLISHMENT_OF_PROTEIN_LOCALIZATION_TO_ENDOPLASMIC_RETICULUM	-1.39618	0.143305
REACTIVE_OXYGEN_SPECIES_METABOLIC_PROCESS	1.37575	0.143382
STEROL_HOMEOSTASIS	-1.45961	0.14365
GLYCOSIDE_METABOLIC_PROCESS	-1.61164	0.143704
LIPOPROTEIN_CATABOLIC_PROCESS	-1.65839	0.14432
POSITIVE_REGULATION_OF_GTPASE_ACTIVITY	1.29354	0.145198
CELLULAR_RESPONSE_TO_KETONE	-1.46072	0.146657
POLYOL_BIOSYNTHETIC_PROCESS	-1.52301	0.146657
STEROID_BIOSYNTHETIC_PROCESS	-1.35987	0.146657
CELLULAR_RESPONSE_TO_VITAMIN	1.61411	0.146731
NEGATIVE_REGULATION_OF_VASCULAR_ENDOTHELIAL_GROWTH_FACTOR_RECEPTOR_SIGNALING_PATHWAY	-1.62317	0.147345
POSITIVE_REGULATION_OF_INTRINSIC_APOPTOTIC_SIGNALING_PATHWAY	-1.53327	0.147538
POSITIVE_REGULATION_OF_PROTEIN_CONTAINING_COMPLEX_ASSEMBLY	1.35328	0.147549
NEGATIVE_REGULATION_OF_CELL_CYCLE	1.28279	0.147549
REGULATION_OF_PLASMINOGEN_ACTIVATION	1.60031	0.147549
POSITIVE_REGULATION_OF_EXTRINSIC_APOPTOTIC_SIGNALING_PATHWAY_VIA_DEATH_DOMAIN_RECEPTORS	1.62869	0.147549
NEGATIVE_REGULATION_OF_MUSCLE_CELL_APOPTOTIC_PROCESS	1.65779	0.147549
REGULATION_OF_DENDRITIC_SPINE_DEVELOPMENT	-1.50552	0.147549
REGULATION_OF_PHOSPHATASE_ACTIVITY	1.45835	0.147953
EOSINOPHIL_CHEMOTAXIS	1.65748	0.147975
RESPONSE_TO_EPIDERMAL_GROWTH_FACTOR	1.53486	0.147975
FIBROBLAST_GROWTH_FACTOR_RECEPTOR_SIGNALING_PATHWAY	1.46491	0.147975
REGULATION_OF_EXTRINSIC_APOPTOTIC_SIGNALING_PATHWAY_VIA_DEATH_DOMAIN_RECEPTORS	1.55549	0.148951
CGMP_MEDIATED_SIGNALING	-1.56976	0.14908
MITOTIC_CELL_CYCLE_ARREST	1.63209	0.14908
DETECTION_OF_ABIOTIC_STIMULUS	1.46496	0.14908
FIBROBLAST_MIGRATION	1.63032	0.14908
LYTIC_VACUOLE_ORGANIZATION	-1.52775	0.14908
STEM_CELL_DIVISION	1.65974	0.14908
VASCULAR_WOUND_HEALING	1.63299	0.14908
NEGATIVE_REGULATION_OF_VOLTAGE_GATED_CALCIUM_CHANNEL_ACTIVITY	-1.6328	0.14908
MITOCHONDRIAL_OUTER_MEMBRANE_PERMEABILIZATION	1.51604	0.14908
REGULATION_OF_SUBSTRATE_ADHESION_DEPENDENT_CELL_SPREADING	1.51585	0.14908
CELLULAR_RESPONSE_TO_MECHANICAL_STIMULUS	1.51429	0.14908
ORGANIC_ACID_BIOSYNTHETIC_PROCESS	-1.29189	0.14908
ER_NUCLEUS_SIGNALING_PATHWAY	1.57497	0.14908
RIBOSOME_ASSEMBLY	-1.50814	0.14908
LOW_DENSITY_LIPOPROTEIN_RECEPTOR_PARTICLE_METABOLIC_PROCESS	-1.65001	0.14908
CELLULAR_KETONE_METABOLIC_PROCESS	-1.32018	0.14908
T_CELL_ACTIVATION_INVOLVED_IN_IMMUNE_RESPONSE	1.40931	0.14908
FATTY_ACID_CATABOLIC_PROCESS	-1.49259	0.14908
REGULATION_OF_URINE_VOLUME	-1.5976	0.14908
VIRAL_LIFE_CYCLE	1.33445	0.14908
SYNAPTIC_VESICLE_LOCALIZATION	1.56979	0.14908
MUSCLE_CELL_DEVELOPMENT	1.38353	0.14908
NEGATIVE_REGULATION_OF_CARTILAGE_DEVELOPMENT	1.65985	0.14908
SPLICEOSOMAL_SNRNP_ASSEMBLY	-1.59389	0.149554
POSITIVE_REGULATION_OF_PEPTIDYL_TYROSINE_PHOSPHORYLATION	1.40012	0.150409
MUSCLE_CELL_DIFFERENTIATION	1.3133	0.150409
POSITIVE_REGULATION_OF_TRANSLATION	1.40465	0.150409
POSITIVE_REGULATION_OF_INSULIN_SECRETION_INVOLVED_IN_CELLULAR_RESPONSE_TO_GLUCOSE_STIMULUS	1.62506	0.150409
CHOLESTEROL_STORAGE	-1.60622	0.150583
CANONICAL_WNT_SIGNALING_PATHWAY	1.29249	0.150583
NEGATIVE_REGULATION_OF_PHOSPHORYLATION	1.3206	0.15065
REGULATION_OF_HOMOTYPIC_CELL_CELL_ADHESION	1.6628	0.151913
REGULATION_OF_UNSATURATED_FATTY_ACID_BIOSYNTHETIC_PROCESS	1.58593	0.151913
RESPONSE_TO_OXIDATIVE_STRESS	1.32596	0.151913
POSITIVE_REGULATION_OF_TELOMERASE_RNA_LOCALIZATION_TO_CAJAL_BODY	1.61147	0.151913
ADENYLATE_CYCLASE_INHIBITING_G_PROTEIN_COUPLED_RECEPTOR_SIGNALING_PATHWAY	-1.50458	0.15225
INTERLEUKIN_35_MEDIATED_SIGNALING_PATHWAY	1.58329	0.153534
MORPHOGENESIS_OF_AN_EPITHELIUM	1.27814	0.153534
EMBRYONIC_FORELIMB_MORPHOGENESIS	-1.55009	0.153782
POSITIVE_REGULATION_OF_PROTEOLYSIS_INVOLVED_IN_CELLULAR_PROTEIN_CATABOLIC_PROCESS	1.45659	0.154086
ESTABLISHMENT_OF_MITOTIC_SPINDLE_LOCALIZATION	1.60371	0.154117
REGULATION_OF_CELL_CYCLE_ARREST	1.44558	0.154204
FOREBRAIN_DEVELOPMENT	1.30987	0.154272
POSITIVE_REGULATION_OF_LIPID_STORAGE	-1.59503	0.154272
REGULATION_OF_EXTRACELLULAR_MATRIX_ORGANIZATION	1.59554	0.154536
AXON_EXTENSION	-1.43893	0.154536
EXTRACELLULAR_MATRIX_DISASSEMBLY	1.48992	0.154565
EYE_MORPHOGENESIS	1.37864	0.155202
DEVELOPMENT_OF_PRIMARY_SEXUAL_CHARACTERISTICS	1.35941	0.15601
MONOCYTE_CHEMOTAXIS	1.47424	0.157062
EOSINOPHIL_MIGRATION	1.64815	0.157132
ELASTIC_FIBER_ASSEMBLY	1.60528	0.157132
LATERAL_SPROUTING_FROM_AN_EPITHELIUM	1.57548	0.157132
INTERMEDIATE_FILAMENT_ORGANIZATION	1.57781	0.157132
MRNA_PROCESSING	-1.29681	0.157132
REGULATION_OF_HEMOPOIESIS	1.32303	0.157132
POSITIVE_REGULATION_OF_CYTOSKELETON_ORGANIZATION	1.37647	0.157179
MUSCLE_TISSUE_DEVELOPMENT	1.30115	0.157681
CHONDROITIN_SULFATE_BIOSYNTHETIC_PROCESS	1.62955	0.15774
POSITIVE_REGULATION_OF_SMOOTH_MUSCLE_CELL_DIFFERENTIATION	1.57455	0.15774
NEGATIVE_REGULATION_OF_INTRINSIC_APOPTOTIC_SIGNALING_PATHWAY_IN_RESPONSE_TO_DNA_DAMAGE	1.6214	0.158588
RIBONUCLEOPROTEIN_COMPLEX_SUBUNIT_ORGANIZATION	-1.39186	0.158828
INTERMEMBRANE_LIPID_TRANSFER	-1.54538	0.158851
NEGATIVE_REGULATION_OF_CELL_SUBSTRATE_ADHESION	1.55069	0.159024
NEGATIVE_REGULATION_OF_MUSCLE_TISSUE_DEVELOPMENT	-1.59618	0.159024
REGULATION_OF_HISTONE_UBIQUITINATION	-1.59377	0.159024
MUSCLE_FILAMENT_SLIDING	1.57244	0.159288
NEGATIVE_REGULATION_OF_CELL_CYCLE_G1_S_PHASE_TRANSITION	1.43853	0.159288
REGULATION_OF_UBIQUITIN_DEPENDENT_PROTEIN_CATABOLIC_PROCESS	1.3712	0.16004
MICROVILLUS_ASSEMBLY	1.59595	0.160148
CELLULAR_RESPONSE_TO_ALCOHOL	-1.39331	0.160148
NEGATIVE_REGULATION_OF_PROTEIN_MATURATION	1.64471	0.161034
REGULATION_OF_BODY_FLUID_LEVELS	1.27299	0.161633
ESTABLISHMENT_OF_ENDOTHELIAL_BARRIER	-1.46529	0.161633
POSITIVE_REGULATION_OF_INSULIN_SECRETION	1.50963	0.161803
REGULATION_OF_CELL_PROJECTION_ASSEMBLY	1.41187	0.161896
CELLULAR_RESPONSE_TO_FATTY_ACID	-1.5267	0.162079
POSITIVE_REGULATION_OF_MITOCHONDRIAL_FISSION	1.59759	0.162079
REGULATION_OF_ANTIGEN_PROCESSING_AND_PRESENTATION	1.64079	0.162079
REGULATION_OF_NITRIC_OXIDE_SYNTHASE_ACTIVITY	-1.48506	0.162102
CHRONIC_INFLAMMATORY_RESPONSE	1.57248	0.162249
POSITIVE_REGULATION_OF_AMYLOID_PRECURSOR_PROTEIN_CATABOLIC_PROCESS	1.64273	0.163264
POSITIVE_REGULATION_OF_CYTOKINE_PRODUCTION	1.32813	0.16536
ESTABLISHMENT_OF_PROTEIN_LOCALIZATION_TO_ORGANELLE	-1.25295	0.165823
REGULATION_OF_LIPID_TRANSPORT	-1.38496	0.165925
PLASMA_MEMBRANE_ORGANIZATION	1.40663	0.166389
REGULATION_OF_TRANSMEMBRANE_RECEPTOR_PROTEIN_SERINE_THREONINE_KINASE_SIGNALING_PATHWAY	1.31211	0.166389
REGULATION_OF_GLUCOSE_TRANSMEMBRANE_TRANSPORT	1.46588	0.166829
STEROL_BIOSYNTHETIC_PROCESS	-1.4486	0.166829
GASTRO_INTESTINAL_SYSTEM_SMOOTH_MUSCLE_CONTRACTION	1.56532	0.166829
REGULATION_OF_MONOCYTE_CHEMOTAXIS	1.60583	0.167227
ANGIOGENESIS_INVOLVED_IN_WOUND_HEALING	1.62647	0.167732
LONG_CHAIN_FATTY_ACYL_COA_METABOLIC_PROCESS	1.63305	0.168149
COAGULATION	1.29465	0.169506
VASCULAR_PROCESS_IN_CIRCULATORY_SYSTEM	-1.26458	0.169506
REGULATION_OF_ALCOHOL_BIOSYNTHETIC_PROCESS	-1.4464	0.169838
APOPTOTIC_MITOCHONDRIAL_CHANGES	1.37772	0.169838
CELL_REDOX_HOMEOSTASIS	1.57219	0.169941
PHOSPHATIDYLCHOLINE_CATABOLIC_PROCESS	1.59359	0.169941
HYDROGEN_PEROXIDE_CATABOLIC_PROCESS	1.55907	0.169983
DOPAMINERGIC_NEURON_DIFFERENTIATION	1.58598	0.17045
REGULATION_OF_B_CELL_ACTIVATION	1.38524	0.17045
MONOCARBOXYLIC_ACID_CATABOLIC_PROCESS	-1.41768	0.17045
RESPONSE_TO_X_RAY	1.57109	0.171902
ESTABLISHMENT_OF_PROTEIN_LOCALIZATION_TO_CHROMOSOME	1.55378	0.172699
INNERVATION	1.59866	0.172945
LEUKOCYTE_PROLIFERATION	1.27944	0.173025
REGULATION_OF_NEUTROPHIL_ACTIVATION	1.58581	0.173483
RESPONSE_TO_RADIATION	1.26227	0.174089
REGULATION_OF_CELL_MORPHOGENESIS	1.31113	0.174592
OXYGEN_TRANSPORT	1.58884	0.176072
CYTOLYSIS	1.56832	0.176522
NEGATIVE_REGULATION_OF_TRANSMEMBRANE_TRANSPORT	1.38544	0.176771
REGULATION_OF_INTEGRIN_MEDIATED_SIGNALING_PATHWAY	1.58397	0.176771
CYTOPLASMIC_SEQUESTERING_OF_PROTEIN	1.59467	0.177505
REGULATION_OF_TRANSPORTER_ACTIVITY	1.31378	0.178287
POSITIVE_REGULATION_OF_TRANSMEMBRANE_TRANSPORT	1.33713	0.178287
POSITIVE_REGULATION_OF_POTASSIUM_ION_TRANSPORT	1.54649	0.178287
TRANSFORMING_GROWTH_FACTOR_BETA_PRODUCTION	1.55302	0.178287
RESPONSE_TO_COLD	-1.52594	0.178555
NEGATIVE_REGULATION_OF_INTRACELLULAR_SIGNAL_TRANSDUCTION	1.28504	0.178555
POSITIVE_REGULATION_OF_CELL_SUBSTRATE_ADHESION	1.3913	0.178555
POSITIVE_REGULATION_OF_NEUROTRANSMITTER_TRANSPORT	1.61334	0.178555
REGULATION_OF_ASTROCYTE_DIFFERENTIATION	1.61355	0.178555
RESPONSE_TO_VITAMIN_E	1.55379	0.178555
POSITIVE_REGULATION_OF_T_CELL_PROLIFERATION	1.42225	0.178701
NUCLEOTIDE_TRANSPORT	1.58621	0.178701
NEGATIVE_REGULATION_OF_NOTCH_SIGNALING_PATHWAY	-1.57924	0.179037
MESENCHYME_DEVELOPMENT	1.2981	0.179037
MICROTUBULE_CYTOSKELETON_ORGANIZATION	1.28496	0.179037
RESPONSE_TO_FATTY_ACID	-1.46799	0.179037
BASEMENT_MEMBRANE_ORGANIZATION	1.55525	0.179037
NEGATIVE_REGULATION_OF_CELL_MORPHOGENESIS_INVOLVED_IN_DIFFERENTIATION	1.58113	0.179037
REGULATION_OF_EXTRINSIC_APOPTOTIC_SIGNALING_PATHWAY	1.40351	0.179255
REGULATION_OF_NON_CANONICAL_WNT_SIGNALING_PATHWAY	1.62627	0.179495
PHOTOTRANSDUCTION_VISIBLE_LIGHT	1.56576	0.179947
SNRNA_PROCESSING	-1.59276	0.18003
REGULATION_OF_CELLULAR_RESPONSE_TO_GROWTH_FACTOR_STIMULUS	1.30219	0.180053
NEGATIVE_REGULATION_OF_CARDIAC_MUSCLE_TISSUE_GROWTH	1.62395	0.18075
REGULATION_OF_CENTRIOLE_REPLICATION	1.5562	0.18075
CONVERGENT_EXTENSION	1.57828	0.180796
REGENERATION	-1.3296	0.181162
BASE_EXCISION_REPAIR	-1.51349	0.183371
RESPONSE_TO_TOXIC_SUBSTANCE	-1.30639	0.183371
MATERNAL_PROCESS_INVOLVED_IN_FEMALE_PREGNANCY	1.43241	0.183745
NEGATIVE_REGULATION_OF_INTRINSIC_APOPTOTIC_SIGNALING_PATHWAY	1.43242	0.183745
INTERFERON_GAMMA_MEDIATED_SIGNALING_PATHWAY	1.37916	0.183745
T_CELL_RECEPTOR_SIGNALING_PATHWAY	1.35557	0.183745
REGULATION_OF_SUPRAMOLECULAR_FIBER_ORGANIZATION	1.3006	0.183745
ESTABLISHMENT_OF_ORGANELLE_LOCALIZATION	1.29512	0.183745
REGULATION_OF_MYELOID_CELL_DIFFERENTIATION	1.34147	0.183745
NEPHRIC_DUCT_MORPHOGENESIS	-1.5462	0.184466
REGULATION_OF_CELLULAR_PROTEIN_CATABOLIC_PROCESS	1.30102	0.185016
RESPONSE_TO_DRUG	1.29252	0.186062
MACROPHAGE_ACTIVATION	1.39802	0.186062
MAINTENANCE_OF_PROTEIN_LOCALIZATION_IN_ORGANELLE	1.55398	0.186297
ETHANOL_CATABOLIC_PROCESS	-1.54413	0.187655
NEUROTRANSMITTER_METABOLIC_PROCESS	-1.51543	0.18783
REGULATION_OF_ARP2_3_COMPLEX_MEDIATED_ACTIN_NUCLEATION	1.53966	0.18783
RESPONSE_TO_XENOBIOTIC_STIMULUS	-1.39159	0.18783
NEPHRON_EPITHELIUM_DEVELOPMENT	-1.33554	0.18783
NEURON_PROJECTION_REGENERATION	-1.46296	0.18783
REGULATION_OF_DNA_BIOSYNTHETIC_PROCESS	1.40516	0.18783
PROTEIN_PHOSPHOPANTETHEINYLATION	1.28777	0.191383
CELL_JUNCTION_ASSEMBLY	1.26526	0.191478
REGULATION_OF_CHROMATIN_ORGANIZATION	-1.36649	0.191478
GLIAL_CELL_DIFFERENTIATION	1.33361	0.19152
NEUTRAL_LIPID_METABOLIC_PROCESS	-1.41034	0.19152
COVALENT_CHROMATIN_MODIFICATION	-1.25499	0.19152
REGULATION_OF_KERATINOCYTE_MIGRATION	1.55305	0.191725
GONADOTROPIN_SECRETION	1.53842	0.192146
MONOVALENT_INORGANIC_ANION_HOMEOSTASIS	1.53773	0.192813
FLAVONOID_METABOLIC_PROCESS	-1.57995	0.192813
ANATOMICAL_STRUCTURE_MATURATION	-1.31251	0.192813
MAINTENANCE_OF_PROTEIN_LOCATION	1.45818	0.193456
MICROVILLUS_ORGANIZATION	1.56774	0.193987
REGULATION_OF_MACROPHAGE_DIFFERENTIATION	1.53158	0.194287
REGULATION_OF_GLUCOSE_IMPORT	1.47466	0.194287
SEX_DIFFERENTIATION	1.27805	0.194573
POSITIVE_REGULATION_OF_MEIOTIC_NUCLEAR_DIVISION	-1.57922	0.195432
NUCLEAR_TRANSCRIBED_MRNA_CATABOLIC_PROCESS	-1.28232	0.195432
ORGANIC_ACID_CATABOLIC_PROCESS	-1.24436	0.195432
RNA_SPLICING_VIA_TRANSESTERIFICATION_REACTIONS	-1.27441	0.195432
TRIGLYCERIDE_METABOLIC_PROCESS	-1.35375	0.195432
CALCIUM_ION_IMPORT_INTO_CYTOSOL	-1.53053	0.196164
STEM_CELL_PROLIFERATION	1.497	0.196564
ESTABLISHMENT_OF_PLANAR_POLARITY_INVOLVED_IN_NEURAL_TUBE_CLOSURE	1.54708	0.196564
LIPOPROTEIN_METABOLIC_PROCESS	-1.3553	0.196809
PIGMENT_GRANULE_LOCALIZATION	-1.52738	0.196809
REGULATION_OF_APOPTOTIC_SIGNALING_PATHWAY	1.29411	0.196809
NADPH_REGENERATION	1.53235	0.196809
CELLULAR_RESPONSE_TO_STARVATION	1.41078	0.196809
NEGATIVE_REGULATION_OF_STRESS_ACTIVATED_PROTEIN_KINASE_SIGNALING_CASCADE	1.56084	0.196809
POSITIVE_REGULATION_OF_ANION_TRANSMEMBRANE_TRANSPORT	1.48981	0.196809
NEURONAL_ACTION_POTENTIAL	-1.51372	0.197133
REGULATION_OF_ACTIN_NUCLEATION	1.60961	0.197253
NEGATIVE_REGULATION_OF_CYTOKINE_PRODUCTION_INVOLVED_IN_INFLAMMATORY_RESPONSE	-1.55601	0.197727
CYTOPLASMIC_SEQUESTERING_OF_TRANSCRIPTION_FACTOR	1.56601	0.197904
EMBRYO_IMPLANTATION	1.51911	0.199022
NEGATIVE_REGULATION_OF_NEUROINFLAMMATORY_RESPONSE	1.53914	0.199623
REGULATION_OF_CELL_DIVISION	1.36555	0.199623
RESPONSE_TO_DIETARY_EXCESS	-1.52126	0.199623
POSITIVE_REGULATION_OF_MONONUCLEAR_CELL_MIGRATION	1.46785	0.199623
POSITIVE_REGULATION_OF_REACTIVE_OXYGEN_SPECIES_METABOLIC_PROCESS	1.41301	0.200638
REGULATION_OF_BRANCHING_INVOLVED_IN_URETERIC_BUD_MORPHOGENESIS	-1.51889	0.200638
REGULATION_OF_DEPHOSPHORYLATION	1.36963	0.200638
POSITIVE_REGULATION_OF_AUTOPHAGY	1.3681	0.200638
POSITIVE_REGULATION_OF_LIPID_TRANSPORT	-1.38501	0.200638
REGULATION_OF_PLASMA_LIPOPROTEIN_PARTICLE_LEVELS	-1.38371	0.200638
REGULATION_OF_ATPASE_ACTIVITY	1.45364	0.200638
POSITIVE_REGULATION_OF_MUSCLE_CELL_DIFFERENTIATION	1.4515	0.200638
PROTEIN_TARGETING_TO_MEMBRANE	-1.29806	0.201198
POSITIVE_REGULATION_OF_PEPTIDE_SECRETION	1.37352	0.201548
POSITIVE_REGULATION_OF_NEURON_APOPTOTIC_PROCESS	1.44213	0.202699
POSITIVE_REGULATION_OF_MULTI_ORGANISM_PROCESS	1.52447	0.202828
POSITIVE_REGULATION_OF_COAGULATION	1.55205	0.202986
DENDRITIC_CELL_MIGRATION	1.58771	0.203452
NEGATIVE_REGULATION_OF_PROTEIN_SERINE_THREONINE_KINASE_ACTIVITY	1.36488	0.203454
REGULATION_OF_B_CELL_DIFFERENTIATION	1.55586	0.203939
ADENYLATE_CYCLASE_ACTIVATING_G_PROTEIN_COUPLED_RECEPTOR_SIGNALING_PATHWAY	-1.39796	0.20402
POSITIVE_REGULATION_OF_LIPID_METABOLIC_PROCESS	-1.34147	0.20402
REGULATION_OF_IMMUNE_EFFECTOR_PROCESS	1.28017	0.20402
T_CELL_DIFFERENTIATION_INVOLVED_IN_IMMUNE_RESPONSE	1.40535	0.20458
REGULATION_OF_PLATELET_AGGREGATION	1.51845	0.207736
NEGATIVE_REGULATION_OF_NEURON_PROJECTION_DEVELOPMENT	-1.35682	0.207736
REGULATION_OF_ENDOTHELIAL_CELL_DIFFERENTIATION	-1.53429	0.207736
UNSATURATED_FATTY_ACID_BIOSYNTHETIC_PROCESS	1.51485	0.207736
ACTIVATION_OF_ADENYLATE_CYCLASE_ACTIVITY	-1.47549	0.207736
AUTOPHAGIC_CELL_DEATH	1.50924	0.207736
GLOMERULAR_BASEMENT_MEMBRANE_DEVELOPMENT	1.50797	0.207736
POSITIVE_REGULATION_OF_MITOCHONDRIAL_OUTER_MEMBRANE_PERMEABILIZATION_INVOLVED_IN_APOPTOTIC_SIGNALING_PATHWAY	1.54832	0.208487
REGULATION_OF_ACTIN_FILAMENT_LENGTH	1.34637	0.211565
PHOSPHATIDYLINOSITOL_3_KINASE_SIGNALING	1.3543	0.211565
NEGATIVE_REGULATION_OF_MACROPHAGE_ACTIVATION	1.53925	0.211565
POSITIVE_REGULATION_OF_ANION_TRANSPORT	1.2664	0.211565
SECOND_MESSENGER_MEDIATED_SIGNALING	-1.2579	0.211565
REGULATION_OF_MITOTIC_SPINDLE_ASSEMBLY	1.54859	0.211565
GLIOGENESIS	1.28501	0.211602
TONGUE_DEVELOPMENT	1.53794	0.212252
PLANAR_CELL_POLARITY_PATHWAY_INVOLVED_IN_NEURAL_TUBE_CLOSURE	1.53156	0.212619
ESTABLISHMENT_OR_MAINTENANCE_OF_MONOPOLAR_CELL_POLARITY	1.50644	0.212619
CELLULAR_RESPONSE_TO_TOPOLOGICALLY_INCORRECT_PROTEIN	1.37583	0.213333
HEMATOPOIETIC_STEM_CELL_PROLIFERATION	1.53204	0.218896
POSITIVE_REGULATION_OF_UBIQUITIN_DEPENDENT_PROTEIN_CATABOLIC_PROCESS	1.43551	0.219977
ESTABLISHMENT_OF_PROTEIN_LOCALIZATION_TO_TELOMERE	1.53318	0.220409
MESODERMAL_CELL_FATE_COMMITMENT	1.5344	0.220409
REPLICATION_FORK_PROCESSING	1.56471	0.220409
MORPHOGENESIS_OF_A_POLARIZED_EPITHELIUM	1.35983	0.220684
NEGATIVE_REGULATION_OF_FATTY_ACID_METABOLIC_PROCESS	-1.49992	0.221756
KIDNEY_EPITHELIUM_DEVELOPMENT	-1.33868	0.221756
NEUROINFLAMMATORY_RESPONSE	1.51926	0.221756
REGULATION_OF_SUPEROXIDE_METABOLIC_PROCESS	1.52375	0.223639
BICARBONATE_TRANSPORT	1.45294	0.223827
RIBOSOME_BIOGENESIS	-1.24348	0.224206
ENDOTHELIAL_CELL_ACTIVATION	1.52484	0.224206
POSITIVE_REGULATION_OF_MEMBRANE_PERMEABILITY	1.43734	0.224408
REGULATION_OF_FILOPODIUM_ASSEMBLY	1.50686	0.225391
VASODILATION	-1.50682	0.226643
PARENTAL_BEHAVIOR	1.52032	0.226643
ANIMAL_ORGAN_FORMATION	1.4631	0.227421
EPITHELIAL_TO_MESENCHYMAL_TRANSITION	1.3151	0.228177
NEGATIVE_REGULATION_OF_NEURON_DEATH	-1.30016	0.229668
PLATELET_MORPHOGENESIS	1.49642	0.229668
INTERLEUKIN_1_PRODUCTION	1.38998	0.229668
REGULATION_OF_CELLULAR_KETONE_METABOLIC_PROCESS	-1.29895	0.232297
NEGATIVE_REGULATION_OF_BMP_SIGNALING_PATHWAY	1.43646	0.234166
POSITIVE_REGULATION_OF_SMOOTH_MUSCLE_CELL_MIGRATION	1.50779	0.235387
RESPONSE_TO_CAMP	1.38195	0.235387
NEGATIVE_REGULATION_OF_VASCULAR_ASSOCIATED_SMOOTH_MUSCLE_CELL_PROLIFERATION	1.49279	0.235474
REGULATION_OF_PRESYNAPTIC_CYTOSOLIC_CALCIUM_ION_CONCENTRATION	-1.5355	0.236249
REGULATION_OF_INTRINSIC_APOPTOTIC_SIGNALING_PATHWAY_IN_RESPONSE_TO_DNA_DAMAGE	1.52046	0.236249
REGULATION_OF_CENTROSOME_CYCLE	1.50274	0.239166
REGULATION_OF_COMPLEMENT_ACTIVATION	1.43552	0.239534
REGULATION_OF_ENDOPLASMIC_RETICULUM_UNFOLDED_PROTEIN_RESPONSE	1.56743	0.239534
RESPONSE_TO_ISOQUINOLINE_ALKALOID	1.49687	0.239652
POSITIVE_REGULATION_OF_MONOCYTE_CHEMOTAXIS	1.50954	0.239782
NEGATIVE_REGULATION_OF_SMALL_MOLECULE_METABOLIC_PROCESS	-1.39279	0.240296
REGULATION_OF_VACUOLE_ORGANIZATION	1.47785	0.244555
PROTEIN_CONTAINING_COMPLEX_REMODELING	-1.48468	0.244555
POSITIVE_REGULATION_OF_T_CELL_MIGRATION	1.48928	0.245663
MYOFIBRIL_ASSEMBLY	1.46146	0.246271
REGULATION_OF_MITOCHONDRIAL_OUTER_MEMBRANE_PERMEABILIZATION_INVOLVED_IN_APOPTOTIC_SIGNALING_PATHWAY	1.48392	0.250342
POSITIVE_REGULATION_OF_MYELOID_LEUKOCYTE_MEDIATED_IMMUNITY	1.51478	0.252195
REGULATION_OF_ENDOCRINE_PROCESS	1.4941	0.252195
RENAL_SYSTEM_PROCESS	-1.37075	0.254087
BRANCHING_INVOLVED_IN_BLOOD_VESSEL_MORPHOGENESIS	1.52016	0.254087
KERATINOCYTE_MIGRATION	1.51415	0.255215
POSITIVE_REGULATION_OF_PROTEASOMAL_UBIQUITIN_DEPENDENT_PROTEIN_CATABOLIC_PROCESS	1.44066	0.255375
NEGATIVE_REGULATION_OF_ANOIKIS	1.50029	0.258634
POSITIVE_REGULATION_OF_CELLULAR_PROTEIN_CATABOLIC_PROCESS	1.35678	0.258634
EXTRINSIC_APOPTOTIC_SIGNALING_PATHWAY	1.30626	0.26009
REGULATION_OF_VESICLE_FUSION	1.50004	0.2604
REGULATION_OF_LYMPHOCYTE_MIGRATION	1.43464	0.263756
CELLULAR_RESPONSE_TO_INORGANIC_SUBSTANCE	-1.27265	0.26538
MITOCHONDRION_ORGANIZATION	-1.2159	0.26538
RESPONSE_TO_INCREASED_OXYGEN_LEVELS	1.51513	0.273222
ANTERIOR_POSTERIOR_PATTERN_SPECIFICATION	-1.28104	0.273834
RESPONSE_TO_REACTIVE_OXYGEN_SPECIES	1.31408	0.273834
REGULATION_OF_TRANSMEMBRANE_TRANSPORT	1.23418	0.273834
INORGANIC_ION_IMPORT_ACROSS_PLASMA_MEMBRANE	-1.35107	0.276201
NEGATIVE_REGULATION_OF_TRANSFORMING_GROWTH_FACTOR_BETA_RECEPTOR_SIGNALING_PATHWAY	1.38712	0.276242
NEGATIVE_REGULATION_OF_SMOOTHENED_SIGNALING_PATHWAY	1.48613	0.276868
NEGATIVE_REGULATION_OF_MAPK_CASCADE	1.34336	0.276868
ESTABLISHMENT_OF_TISSUE_POLARITY	1.35109	0.277676
POSITIVE_REGULATION_OF_LEUKOCYTE_PROLIFERATION	1.33945	0.278476
DENDRITIC_CELL_ANTIGEN_PROCESSING_AND_PRESENTATION	1.49705	0.278476
REGULATION_OF_CELL_CYCLE_G1_S_PHASE_TRANSITION	1.35818	0.280644
REGULATION_OF_JNK_CASCADE	1.34581	0.282957
POSITIVE_REGULATION_OF_PHAGOCYTOSIS	1.40933	0.285158
REGULATION_OF_DNA_BINDING_TRANSCRIPTION_FACTOR_ACTIVITY	1.23448	0.28938
CELL_SUBSTRATE_JUNCTION_ORGANIZATION	1.37469	0.290599
REGULATION_OF_CATION_TRANSMEMBRANE_TRANSPORT	1.26537	0.290599
POSITIVE_REGULATION_OF_MITOCHONDRION_ORGANIZATION	1.38871	0.292419
DIGESTIVE_SYSTEM_PROCESS	1.35511	0.295054
REGULATION_OF_COLLAGEN_METABOLIC_PROCESS	1.49632	0.295331
POSITIVE_REGULATION_OF_ACTIN_FILAMENT_POLYMERIZATION	1.35324	0.295331
ESTABLISHMENT_OF_SPINDLE_ORIENTATION	1.48599	0.296175
DETECTION_OF_MECHANICAL_STIMULUS	1.4439	0.296182
NEGATIVE_REGULATION_OF_HYDROLASE_ACTIVITY	1.24412	0.296182
CELLULAR_RESPONSE_TO_HEAT	1.35567	0.29806
VESICLE_MEDIATED_TRANSPORT_TO_THE_PLASMA_MEMBRANE	1.38733	0.300144
INSULIN_SECRETION_INVOLVED_IN_CELLULAR_RESPONSE_TO_GLUCOSE_STIMULUS	1.41432	0.300164
NEGATIVE_REGULATION_OF_CARDIAC_MUSCLE_CELL_PROLIFERATION	1.50369	0.30053
ESTABLISHMENT_OF_MITOTIC_SPINDLE_ORIENTATION	1.49917	0.30053
REGULATION_OF_CYCLIN_DEPENDENT_PROTEIN_KINASE_ACTIVITY	1.39121	0.301949
RESPONSE_TO_VITAMIN	1.3502	0.302026
POSITIVE_REGULATION_OF_INTRACELLULAR_PROTEIN_TRANSPORT	1.33402	0.302026
CELLULAR_RESPONSE_TO_OXYGEN_RADICAL	1.47338	0.303842
PHOSPHORYLATED_CARBOHYDRATE_DEPHOSPHORYLATION	-1.50945	0.305055
COLLAGEN_BIOSYNTHETIC_PROCESS	1.45056	0.305091
CELLULAR_RESPONSE_TO_REACTIVE_OXYGEN_SPECIES	1.31288	0.305091
EMBRYONIC_EYE_MORPHOGENESIS	1.47396	0.305091
LEUKOCYTE_DIFFERENTIATION	1.22132	0.305091
MONONUCLEAR_CELL_MIGRATION	1.32205	0.305091
CELLULAR_RESPONSE_TO_LOW_DENSITY_LIPOPROTEIN_PARTICLE_STIMULUS	1.51346	0.306027
URETER_DEVELOPMENT	-1.51529	0.306027
POSITIVE_REGULATION_OF_CELL_DIVISION	1.35243	0.306027
REGULATION_OF_VASCULAR_ASSOCIATED_SMOOTH_MUSCLE_CELL_PROLIFERATION	1.39914	0.306867
NEGATIVE_REGULATION_OF_PEPTIDYL_SERINE_PHOSPHORYLATION	1.47735	0.306867
POSITIVE_REGULATION_OF_IMMUNE_EFFECTOR_PROCESS	1.2888	0.306867
REGULATION_OF_SMALL_MOLECULE_METABOLIC_PROCESS	-1.22448	0.306867
ENDOPLASMIC_RETICULUM_ORGANIZATION	1.41692	0.306867
REGULATION_OF_MEMBRANE_PERMEABILITY	1.35845	0.307424
PROTEIN_STABILIZATION	1.31041	0.307424
CARDIAC_VENTRICLE_MORPHOGENESIS	1.40857	0.307987
CARDIAC_MYOFIBRIL_ASSEMBLY	1.48972	0.308029
CLATHRIN_COAT_ASSEMBLY	1.48047	0.308029
FC_EPSILON_RECEPTOR_SIGNALING_PATHWAY	1.32411	0.308029
NEGATIVE_REGULATION_OF_JNK_CASCADE	1.46232	0.308032
POSITIVE_REGULATION_OF_AMINE_TRANSPORT	1.45805	0.308032
REGULATION_OF_WNT_SIGNALING_PATHWAY	1.26184	0.308206
INTERLEUKIN_6_PRODUCTION	1.30057	0.308206
BIOMINERALIZATION	1.32454	0.309099
MUSCLE_SYSTEM_PROCESS	1.22922	0.309099
REGULATION_OF_MICROGLIAL_CELL_ACTIVATION	1.49097	0.311345
RESPONSE_TO_VIRUS	1.26826	0.311657
NEGATIVE_REGULATION_OF_STEM_CELL_DIFFERENTIATION	1.48935	0.31413
SUPEROXIDE_ANION_GENERATION	1.45328	0.31432
POSITIVE_REGULATION_OF_SECRETION	1.27257	0.314342
NEGATIVE_REGULATION_OF_IMMUNE_SYSTEM_PROCESS	1.23618	0.31476
REGULATION_OF_ERYTHROCYTE_DIFFERENTIATION	1.47061	0.31476
VASCULAR_ENDOTHELIAL_GROWTH_FACTOR_RECEPTOR_SIGNALING_PATHWAY	1.3382	0.31476
PROTEIN_TRIMERIZATION	1.50278	0.31476
ANION_TRANSMEMBRANE_TRANSPORT	1.20977	0.31476
HEART_DEVELOPMENT	1.21866	0.314785
CARBOHYDRATE_TRANSMEMBRANE_TRANSPORT	1.34629	0.315307
POSITIVE_REGULATION_OF_INTERLEUKIN_1_PRODUCTION	1.40025	0.315307
RUFFLE_ORGANIZATION	1.41987	0.316529
ASPARTATE_FAMILY_AMINO_ACID_BIOSYNTHETIC_PROCESS	1.49453	0.318318
REGULATION_OF_CELL_CYCLE_PHASE_TRANSITION	1.22817	0.318318
POSITIVE_REGULATION_OF_MUSCLE_CELL_APOPTOTIC_PROCESS	1.47304	0.318318
CELLULAR_HORMONE_METABOLIC_PROCESS	-1.32598	0.318318
CELLULAR_RESPONSE_TO_X_RAY	1.47788	0.319098
POSITIVE_REGULATION_OF_MYELOID_CELL_DIFFERENTIATION	1.35367	0.320063
NEUROEPITHELIAL_CELL_DIFFERENTIATION	1.49196	0.320063
RESPONSE_TO_HYPEROXIA	1.49125	0.320063
RAS_PROTEIN_SIGNAL_TRANSDUCTION	1.24638	0.322091
POLYAMINE_BIOSYNTHETIC_PROCESS	1.50133	0.322091
ENDOTHELIAL_CELL_MIGRATION	1.27046	0.322091
POST_TRANSLATIONAL_PROTEIN_MODIFICATION	1.2443	0.322091
REGULATION_OF_DNA_TEMPLATED_TRANSCRIPTION_IN_RESPONSE_TO_STRESS	1.35089	0.322284
POSITIVE_REGULATION_OF_VIRAL_TRANSCRIPTION	-1.48313	0.322284
MITOCHONDRIAL_TRANSLATIONAL_TERMINATION	-1.34715	0.322284
TRANSLATIONAL_ELONGATION	-1.32119	0.322284
NEGATIVE_REGULATION_OF_RECEPTOR_BINDING	-1.51332	0.322284
EMBRYONIC_CAMERA_TYPE_EYE_DEVELOPMENT	-1.46918	0.322284
LEUKOCYTE_MIGRATION_INVOLVED_IN_INFLAMMATORY_RESPONSE	1.46331	0.322284
KETONE_CATABOLIC_PROCESS	-1.52694	0.322284
GAS_TRANSPORT	1.45929	0.322284
NEGATIVE_REGULATION_OF_MEMBRANE_POTENTIAL	1.46841	0.322284
MAINTENANCE_OF_BLOOD_BRAIN_BARRIER	1.44391	0.322284
RESPONSE_TO_INTERLEUKIN_12	1.40408	0.322284
ORGAN_GROWTH	1.32559	0.322284
CELL_CYCLE_PHASE_TRANSITION	1.20492	0.322284
HETEROPHILIC_CELL_CELL_ADHESION_VIA_PLASMA_MEMBRANE_CELL_ADHESION_MOLECULES	1.45347	0.322952
MEMBRANE_BIOGENESIS	1.44583	0.322952
SYNAPTIC_VESICLE_TRANSPORT	1.44407	0.322952
GOLGI_TO_VACUOLE_TRANSPORT	-1.47897	0.322952
RESPONSE_TO_INTERLEUKIN_7	1.48277	0.323192
MORPHOGENESIS_OF_AN_EPITHELIAL_BUD	1.47138	0.323286
NCRNA_METABOLIC_PROCESS	-1.23218	0.323614
REGULATION_OF_SYNAPTIC_TRANSMISSION_GLUTAMATERGIC	1.40551	0.323764
REGULATION_OF_NAD_P_H_OXIDASE_ACTIVITY	-1.52121	0.324544
REGULATION_OF_MEIOTIC_CELL_CYCLE	-1.44592	0.325603
PRESYNAPSE_ORGANIZATION	1.38787	0.326343
NEGATIVE_REGULATION_OF_CATION_TRANSMEMBRANE_TRANSPORT	1.34998	0.326343
CELLULAR_RESPONSE_TO_LITHIUM_ION	-1.5028	0.326918
PROTEIN_HYDROXYLATION	1.45565	0.326918
POSITIVE_REGULATION_OF_MACROPHAGE_DIFFERENTIATION	1.45864	0.327085
GOLGI_VESICLE_TRANSPORT	1.2517	0.32752
NEGATIVE_REGULATION_OF_CELL_PROJECTION_ORGANIZATION	-1.26685	0.327732
CARDIAC_VENTRICLE_DEVELOPMENT	1.30758	0.327732
REGULATION_OF_PHOSPHOLIPID_METABOLIC_PROCESS	1.4249	0.32807
VACUOLE_ORGANIZATION	-1.28819	0.328246
ESTABLISHMENT_OF_PLANAR_POLARITY_OF_EMBRYONIC_EPITHELIUM	1.46784	0.328246
ENDOTHELIAL_CELL_CHEMOTAXIS	1.4413	0.328462
NEGATIVE_REGULATION_OF_KERATINOCYTE_PROLIFERATION	1.4989	0.328805
REGULATION_OF_GLUCOSE_METABOLIC_PROCESS	-1.30789	0.32906
REGULATION_OF_RECEPTOR_MEDIATED_ENDOCYTOSIS	1.35022	0.329299
CYTOSOLIC_TRANSPORT	1.28608	0.329421
NEGATIVE_REGULATION_OF_PHAGOCYTOSIS	1.46759	0.33055
RESPONSE_TO_TEMPERATURE_STIMULUS	1.29319	0.33198
REPLACEMENT_OSSIFICATION	1.46803	0.33198
POSITIVE_REGULATION_OF_PHOSPHOLIPID_METABOLIC_PROCESS	1.45156	0.332342
REGULATION_OF_PROTEIN_POLYMERIZATION	1.29578	0.333607
ESTABLISHMENT_OF_EPITHELIAL_CELL_POLARITY	1.4575	0.334201
ANIMAL_ORGAN_MATURATION	-1.44393	0.334201
FATTY_ACID_HOMEOSTASIS	-1.47598	0.334201
NEGATIVE_REGULATION_OF_RESPONSE_TO_EXTERNAL_STIMULUS	1.23373	0.334201
MESONEPHROS_DEVELOPMENT	-1.3262	0.334236
CENTRIOLE_CENTRIOLE_COHESION	1.49286	0.334412
REGULATION_OF_MONONUCLEAR_CELL_MIGRATION	1.32713	0.334595
POSITIVE_REGULATION_OF_INFLAMMATORY_RESPONSE	-1.29564	0.334856
CHEMOSENSORY_BEHAVIOR	-1.51447	0.334856
MONOACYLGLYCEROL_METABOLIC_PROCESS	-1.51892	0.334856
ACTIN_CYTOSKELETON_REORGANIZATION	1.30816	0.334856
AMINO_ACID_TRANSPORT	1.30091	0.334856
POSITIVE_REGULATION_OF_AMYLOID_BETA_FORMATION	1.43539	0.336202
CHONDROITIN_SULFATE_PROTEOGLYCAN_METABOLIC_PROCESS	1.42372	0.336202
CELLULAR_RESPONSE_TO_ANTIBIOTIC	-1.49568	0.336202
REGULATION_OF_LEUKOCYTE_PROLIFERATION	1.26178	0.336202
AMINO_ACID_TRANSMEMBRANE_TRANSPORT	1.32048	0.336202
EPITHELIAL_CELL_CELL_ADHESION	1.47973	0.337326
REGULATION_OF_RAC_PROTEIN_SIGNAL_TRANSDUCTION	1.47779	0.337326
REGULATION_OF_ACTIN_FILAMENT_ORGANIZATION	1.25243	0.340009
REGULATION_OF_RESPONSE_TO_DNA_DAMAGE_STIMULUS	1.2877	0.340929
MYOTUBE_DIFFERENTIATION	1.32051	0.341217
PROTEIN_ACYLATION	-1.24916	0.341712
MESONEPHRIC_TUBULE_MORPHOGENESIS	-1.3976	0.341829
MAINTENANCE_OF_PROTEIN_LOCATION_IN_CELL	1.37585	0.345051
POSITIVE_REGULATION_OF_LIPID_BIOSYNTHETIC_PROCESS	-1.36467	0.345051
PROTEIN_INSERTION_INTO_MITOCHONDRIAL_MEMBRANE_INVOLVED_IN_APOPTOTIC_SIGNALING_PATHWAY	1.4165	0.346213
METANEPHRIC_EPITHELIUM_DEVELOPMENT	-1.43794	0.346213
AGING	1.24996	0.346213
RESPONSE_TO_TUMOR_NECROSIS_FACTOR	1.25316	0.346469
REGULATION_OF_VASOCONSTRICTION	-1.38901	0.346469
REGULATION_OF_MITOCHONDRIAL_MEMBRANE_PERMEABILITY	1.37361	0.347427
REGULATION_OF_MITOCHONDRIAL_FISSION	1.44985	0.347623
PRIMARY_ALCOHOL_CATABOLIC_PROCESS	-1.47396	0.34783
NEURAL_TUBE_FORMATION	1.31768	0.34783
SKELETAL_MUSCLE_TISSUE_REGENERATION	-1.42909	0.348019
MUSCLE_ORGAN_DEVELOPMENT	1.25995	0.348885
SULFUR_COMPOUND_METABOLIC_PROCESS	-1.22437	0.349397
MEMBRANE_FISSION	1.46771	0.349429
POSITIVE_REGULATION_OF_DNA_TEMPLATED_TRANSCRIPTION_INITIATION	1.46471	0.349429
VASCULAR_ENDOTHELIAL_CELL_PROLIFERATION	1.46736	0.349429
VASCULAR_ENDOTHELIAL_GROWTH_FACTOR_PRODUCTION	1.40863	0.349429
REGULATION_OF_LEUKOCYTE_DIFFERENTIATION	1.23664	0.349925
LIPOPOLYSACCHARIDE_MEDIATED_SIGNALING_PATHWAY	1.36366	0.350402
CARDIAC_LEFT_VENTRICLE_MORPHOGENESIS	1.4457	0.350402
REGULATION_OF_FATTY_ACID_METABOLIC_PROCESS	-1.31113	0.350515
NEGATIVE_REGULATION_OF_SIGNALING_RECEPTOR_ACTIVITY	-1.41078	0.351274
NEGATIVE_REGULATION_OF_ION_TRANSPORT	1.25219	0.352004
ALPHA_BETA_T_CELL_ACTIVATION	1.28193	0.352004
REGULATION_OF_GTPASE_ACTIVITY	1.19833	0.352004
NEGATIVE_REGULATION_OF_SMOOTH_MUSCLE_CONTRACTION	-1.5054	0.352542
RESPONSE_TO_MOLECULE_OF_BACTERIAL_ORIGIN	1.23346	0.353002
SMALL_GTPASE_MEDIATED_SIGNAL_TRANSDUCTION	1.20978	0.353317
REGULATION_OF_PATTERN_RECOGNITION_RECEPTOR_SIGNALING_PATHWAY	1.32713	0.353317
SPINDLE_ASSEMBLY	1.33035	0.353317
PURINE_NUCLEOTIDE_TRANSPORT	1.46657	0.353317
REGULATION_OF_CELLULAR_PROTEIN_LOCALIZATION	1.19747	0.353317
REGULATION_OF_MAP_KINASE_ACTIVITY	1.25069	0.353317
ENDOPLASMIC_RETICULUM_CALCIUM_ION_HOMEOSTASIS	-1.44302	0.353317
LOW_DENSITY_LIPOPROTEIN_PARTICLE_REMODELING	-1.44763	0.354096
REGULATION_OF_PROTEASOMAL_UBIQUITIN_DEPENDENT_PROTEIN_CATABOLIC_PROCESS	1.32953	0.354444
ANTEROGRADE_AXONAL_TRANSPORT	1.38762	0.354444
NEUTRAL_AMINO_ACID_TRANSPORT	1.381	0.354444
POSITIVE_REGULATION_OF_HEMOPOIESIS	1.29076	0.354444
HISTONE_DEACETYLATION	-1.37683	0.354672
REGULATION_OF_ANOIKIS	1.45152	0.354761
POLYOL_METABOLIC_PROCESS	-1.30041	0.35589
MICROTUBULE_NUCLEATION	1.44014	0.356587
POSITIVE_REGULATION_OF_OSTEOBLAST_DIFFERENTIATION	1.36364	0.357184
ENDOPLASMIC_RETICULUM_TUBULAR_NETWORK_ORGANIZATION	1.47373	0.359267
POSITIVE_REGULATION_OF_LEUKOCYTE_ADHESION_TO_VASCULAR_ENDOTHELIAL_CELL	1.44645	0.359267
NEGATIVE_REGULATION_OF_TRANSPORT	1.19653	0.359671
CORTICAL_CYTOSKELETON_ORGANIZATION	1.35616	0.361033
T_CELL_PROLIFERATION	1.27361	0.361033
REGULATION_OF_AMYLOID_PRECURSOR_PROTEIN_CATABOLIC_PROCESS	-1.39426	0.361179
PROTEIN_HETEROOLIGOMERIZATION	1.4281	0.362551
IRON_IMPORT_INTO_CELL	-1.46943	0.362551
NEURONAL_ION_CHANNEL_CLUSTERING	-1.46978	0.362551
APPENDAGE_DEVELOPMENT	1.28631	0.363127
ACTIN_FILAMENT_BASED_MOVEMENT	1.28707	0.363482
RENAL_VESICLE_DEVELOPMENT	-1.4403	0.364181
PHOSPHATIDYLINOSITOL_ACYL_CHAIN_REMODELING	1.43886	0.365323
REGULATION_OF_MRNA_CATABOLIC_PROCESS	1.25906	0.365323
POSITIVE_REGULATION_OF_INTRACELLULAR_TRANSPORT	1.27661	0.365571
REGULATION_OF_HUMORAL_IMMUNE_RESPONSE	1.33054	0.365571
POSITIVE_REGULATION_OF_PATTERN_RECOGNITION_RECEPTOR_SIGNALING_PATHWAY	1.4048	0.365571
REGULATION_OF_NEURONAL_SYNAPTIC_PLASTICITY	-1.39858	0.365571
ATRIOVENTRICULAR_VALVE_DEVELOPMENT	1.4346	0.365571
MONOCARBOXYLIC_ACID_TRANSPORT	1.26761	0.365571
REGULATION_OF_DNA_METABOLIC_PROCESS	1.24457	0.365927
REGULATION_OF_PROTEIN_LOCALIZATION_TO_MEMBRANE	1.26179	0.365969
POSITIVE_REGULATION_OF_ERYTHROCYTE_DIFFERENTIATION	1.44027	0.366753
ACTIVATION_OF_PROTEIN_KINASE_B_ACTIVITY	-1.40736	0.366753
NEGATIVE_REGULATION_OF_LIPID_STORAGE	-1.45585	0.366753
QUINONE_METABOLIC_PROCESS	-1.4052	0.366753
RESPONSE_TO_CARBOHYDRATE	1.25572	0.367048
HEPATOCYTE_APOPTOTIC_PROCESS	1.45625	0.367498
REGULATION_OF_DEOXYRIBONUCLEASE_ACTIVITY	1.46042	0.368079
REGULATION_OF_DOPAMINE_RECEPTOR_SIGNALING_PATHWAY	1.46778	0.368079
REGULATION_OF_NUCLEOTIDE_BINDING_OLIGOMERIZATION_DOMAIN_CONTAINING_SIGNALING_PATHWAY	1.45724	0.368079
SYNAPTIC_TRANSMISSION_CHOLINERGIC	-1.39872	0.368079
MONOVALENT_INORGANIC_CATION_HOMEOSTASIS	-1.24832	0.368701
POSITIVE_REGULATION_OF_VASCULAR_ENDOTHELIAL_GROWTH_FACTOR_PRODUCTION	1.43049	0.370398
POLYAMINE_METABOLIC_PROCESS	1.45008	0.372544
SENSORY_PERCEPTION_OF_TEMPERATURE_STIMULUS	1.43045	0.372544
BODY_FLUID_SECRETION	1.3064	0.372544
REGULATION_OF_FIBROBLAST_MIGRATION	1.40732	0.372648
RESPONSE_TO_PROSTAGLANDIN	-1.4001	0.373136
NEGATIVE_REGULATION_OF_GLIAL_CELL_DIFFERENTIATION	1.42103	0.377206
NEUROMUSCULAR_PROCESS_CONTROLLING_POSTURE	-1.45529	0.377206
ORGANIC_ACID_TRANSMEMBRANE_TRANSPORT	1.27712	0.377206
ESTABLISHMENT_OF_EPITHELIAL_CELL_APICAL_BASAL_POLARITY	1.44247	0.377206
NEGATIVE_REGULATION_OF_RESPONSE_TO_OXIDATIVE_STRESS	1.42026	0.377206
PEPTIDYL_SERINE_DEPHOSPHORYLATION	1.42525	0.377206
POSITIVE_REGULATION_OF_INTERLEUKIN_4_PRODUCTION	1.41438	0.377206
REGULATION_OF_ENDOTHELIAL_CELL_CHEMOTAXIS	1.41861	0.377206
POSITIVE_REGULATION_OF_SMALL_GTPASE_MEDIATED_SIGNAL_TRANSDUCTION	1.32107	0.377206
POSITIVE_REGULATION_OF_RECEPTOR_MEDIATED_ENDOCYTOSIS	1.35555	0.377206
REGULATION_OF_GASTRULATION	-1.47624	0.377206
DECIDUALIZATION	1.41661	0.377206
SODIUM_ION_HOMEOSTASIS	-1.38729	0.377206
REGULATION_OF_EPITHELIAL_CELL_DIFFERENTIATION_INVOLVED_IN_KIDNEY_DEVELOPMENT	-1.43072	0.377206
POSITIVE_REGULATION_OF_INTERLEUKIN_6_PRODUCTION	1.3166	0.377614
RELAXATION_OF_CARDIAC_MUSCLE	-1.42667	0.377774
GANGLION_DEVELOPMENT	1.42384	0.3788
CORONARY_VASCULATURE_DEVELOPMENT	1.39748	0.380784
AMYLOID_PRECURSOR_PROTEIN_METABOLIC_PROCESS	-1.3376	0.380803
REGULATION_OF_MYELOID_CELL_APOPTOTIC_PROCESS	1.40124	0.380803
DRUG_METABOLIC_PROCESS	-1.37901	0.380803
NEGATIVE_REGULATION_OF_TRANSCRIPTION_REGULATORY_REGION_DNA_BINDING	-1.44474	0.380803
NEUTRAL_LIPID_CATABOLIC_PROCESS	-1.38743	0.380803
PHENOL_CONTAINING_COMPOUND_CATABOLIC_PROCESS	-1.4659	0.380803
REGULATION_OF_SENSORY_PERCEPTION	-1.39506	0.380803
HUMORAL_IMMUNE_RESPONSE_MEDIATED_BY_CIRCULATING_IMMUNOGLOBULIN	1.3536	0.380803
INTERFERON_GAMMA_PRODUCTION	1.28552	0.380803
MITOTIC_SPINDLE_ORGANIZATION	1.29193	0.380803
REGULATION_OF_MUSCLE_CELL_DIFFERENTIATION	1.25703	0.381067
NEPHRON_TUBULE_EPITHELIAL_CELL_DIFFERENTIATION	-1.42115	0.381067
SODIUM_ION_EXPORT_ACROSS_PLASMA_MEMBRANE	-1.42452	0.381067
ARTERY_DEVELOPMENT	1.28849	0.381067
POSITIVE_REGULATION_OF_ALPHA_BETA_T_CELL_ACTIVATION	1.34117	0.381067
VESICLE_CYTOSKELETAL_TRAFFICKING	1.33888	0.381067
POSITIVE_REGULATION_OF_TUMOR_NECROSIS_FACTOR_SUPERFAMILY_CYTOKINE_PRODUCTION	1.29892	0.381067
VESICLE_MEDIATED_TRANSPORT_BETWEEN_ENDOSOMAL_COMPARTMENTS	1.3905	0.381067
NEGATIVE_REGULATION_OF_NEURON_APOPTOTIC_PROCESS	-1.2713	0.381067
ACTIN_POLYMERIZATION_OR_DEPOLYMERIZATION	1.24783	0.381067
SKELETAL_MUSCLE_ORGAN_DEVELOPMENT	1.2608	0.381067
DEVELOPMENTAL_MATURATION	-1.19533	0.381469
PROTEIN_POLYMERIZATION	1.23124	0.381469
INTESTINAL_ABSORPTION	1.3862	0.381469
NEGATIVE_REGULATION_OF_ENDOTHELIAL_CELL_PROLIFERATION	1.39333	0.381469
AUTOPHAGY_OF_MITOCHONDRION	-1.2982	0.381469
NEGATIVE_REGULATION_OF_CELLULAR_RESPONSE_TO_INSULIN_STIMULUS	1.41335	0.381469
MITOCHONDRIAL_FISSION	1.41797	0.381469
POLARIZED_EPITHELIAL_CELL_DIFFERENTIATION	1.41365	0.381469
ADAPTIVE_IMMUNE_RESPONSE_BASED_ON_SOMATIC_RECOMBINATION_OF_IMMUNE_RECEPTORS_BUILT_FROM_IMMUNOGLOBULIN_SUPERFAMILY_DOMAINS	1.22673	0.381469
JNK_CASCADE	1.24203	0.381469
ATRIAL_SEPTUM_DEVELOPMENT	1.39199	0.381469
DERMATAN_SULFATE_PROTEOGLYCAN_METABOLIC_PROCESS	1.44694	0.381469
NEGATIVE_REGULATION_OF_DNA_BIOSYNTHETIC_PROCESS	1.38885	0.381469
TOLL_LIKE_RECEPTOR_7_SIGNALING_PATHWAY	1.44573	0.381469
CELLULAR_RESPONSE_TO_RADIATION	1.24533	0.381469
NEGATIVE_REGULATION_OF_PROTEIN_MODIFICATION_PROCESS	1.18421	0.381469
RRNA_METABOLIC_PROCESS	-1.23976	0.381469
NEGATIVE_REGULATION_OF_CHROMATIN_ORGANIZATION	-1.37491	0.381897
BLOOD_VESSEL_ENDOTHELIAL_CELL_MIGRATION	-1.25735	0.382112
TERTIARY_ALCOHOL_METABOLIC_PROCESS	-1.42349	0.382112
GOLGI_TO_PLASMA_MEMBRANE_PROTEIN_TRANSPORT	1.38772	0.382392
LIPOPROTEIN_BIOSYNTHETIC_PROCESS	-1.30774	0.382392
UNSATURATED_FATTY_ACID_METABOLIC_PROCESS	-1.26512	0.382911
STEROL_TRANSPORT	-1.24688	0.383222
ADAPTIVE_IMMUNE_RESPONSE	1.1841	0.383222
REGULATION_OF_FATTY_ACID_BETA_OXIDATION	-1.43572	0.383279
REGULATION_OF_RETINOIC_ACID_RECEPTOR_SIGNALING_PATHWAY	-1.42608	0.383279
MITOCHONDRIAL_DEPOLARIZATION	1.39005	0.384075
EPITHELIAL_CELL_MORPHOGENESIS	1.40368	0.384075
EXCRETION	-1.31875	0.38426
GOLGI_TO_PLASMA_MEMBRANE_TRANSPORT	1.3479	0.384331
ARACHIDONIC_ACID_SECRETION	1.39509	0.384331
CELL_FATE_COMMITMENT_INVOLVED_IN_FORMATION_OF_PRIMARY_GERM_LAYER	1.39128	0.384331
REGULATION_OF_REACTIVE_OXYGEN_SPECIES_BIOSYNTHETIC_PROCESS	1.3029	0.384502
REGULATION_OF_PROTEIN_CONTAINING_COMPLEX_ASSEMBLY	1.18602	0.385331
TERPENOID_BIOSYNTHETIC_PROCESS	-1.46504	0.385331
REGULATION_OF_CELLULAR_RESPONSE_TO_HEAT	1.30366	0.389247
PEPTIDYL_THREONINE_MODIFICATION	1.25364	0.389247
POSITIVE_REGULATION_OF_PROTEIN_LOCALIZATION_TO_MEMBRANE	1.25863	0.389247
REGULATION_OF_PHOSPHATIDYLINOSITOL_3_KINASE_SIGNALING	1.25288	0.389247
MORPHOGENESIS_OF_AN_EPITHELIAL_FOLD	1.39334	0.389247
RETROGRADE_AXONAL_TRANSPORT	1.40642	0.389247
MITOCHONDRIAL_RNA_PROCESSING	-1.43858	0.391273
LONG_CHAIN_FATTY_ACID_TRANSPORT	-1.31405	0.391844
NEGATIVE_REGULATION_OF_EPITHELIAL_CELL_DIFFERENTIATION	-1.35375	0.393974
MUSCLE_CELL_CELLULAR_HOMEOSTASIS	1.41204	0.394727
GLUCOSE_METABOLIC_PROCESS	-1.22137	0.394727
RESPONSE_TO_PAIN	1.39064	0.394727
ORGANIC_HYDROXY_COMPOUND_TRANSPORT	-1.18787	0.394804
RESPONSE_TO_ORGANOPHOSPHORUS	1.24791	0.394838
POSITIVE_REGULATION_OF_CAMP_MEDIATED_SIGNALING	1.44171	0.394838
POSITIVE_REGULATION_OF_PRI_MIRNA_TRANSCRIPTION_BY_RNA_POLYMERASE_II	1.3666	0.394838
REGULATION_OF_DEACETYLASE_ACTIVITY	1.44156	0.394838
REGULATION_OF_ANIMAL_ORGAN_MORPHOGENESIS	1.24648	0.396404
PRI_MIRNA_TRANSCRIPTION_BY_RNA_POLYMERASE_II	1.34477	0.396404
INTEGRATED_STRESS_RESPONSE_SIGNALING	1.39766	0.396404
CELL_AGGREGATION	-1.40567	0.396404
RETINOIC_ACID_METABOLIC_PROCESS	-1.37821	0.396404
ENDOTHELIAL_CELL_PROLIFERATION	1.25059	0.396404
REGULATION_OF_PROTEIN_ACETYLATION	-1.29422	0.396404
GLUTATHIONE_METABOLIC_PROCESS	-1.34868	0.396404
REGULATION_OF_VESICLE_MEDIATED_TRANSPORT	1.17213	0.396587
POSITIVE_REGULATION_OF_CELLULAR_RESPONSE_TO_TRANSFORMING_GROWTH_FACTOR_BETA_STIMULUS	1.4022	0.396587
REGULATION_OF_LONG_TERM_SYNAPTIC_POTENTIATION	-1.35138	0.397322
NOTCH_SIGNALING_PATHWAY	-1.23138	0.397322
POSITIVE_REGULATION_OF_EXTRACELLULAR_MATRIX_ORGANIZATION	1.38404	0.397322
RESPONSE_TO_MONOSACCHARIDE	1.23631	0.397322
RESPONSE_TO_PURINE_CONTAINING_COMPOUND	1.25029	0.397614
VESICLE_LOCALIZATION	1.25789	0.397614
POSITIVE_REGULATION_OF_OXIDATIVE_STRESS_INDUCED_CELL_DEATH	-1.44849	0.397614
RESPONSE_TO_MERCURY_ION	-1.43286	0.397614
LIPID_DROPLET_ORGANIZATION	-1.40661	0.398124
EMBRYONIC_ORGAN_MORPHOGENESIS	-1.19406	0.399671
DNA_DAMAGE_RESPONSE_SIGNAL_TRANSDUCTION_BY_P53_CLASS_MEDIATOR	1.27051	0.399671
VIRION_ASSEMBLY	-1.35641	0.399819
POSITIVE_REGULATION_OF_PEPTIDYL_THREONINE_PHOSPHORYLATION	1.38328	0.400284
REGULATION_OF_CHROMOSOME_SEGREGATION	1.29732	0.400415
PROTEIN_CONTAINING_COMPLEX_DISASSEMBLY	-1.18689	0.401196
DETECTION_OF_LIGHT_STIMULUS	1.29683	0.401196
ACIDIC_AMINO_ACID_TRANSPORT	1.30467	0.402997
PURINE_DEOXYRIBONUCLEOTIDE_METABOLIC_PROCESS	-1.44143	0.402997
NEGATIVE_REGULATION_OF_HORMONE_METABOLIC_PROCESS	-1.42677	0.402997
ANION_HOMEOSTASIS	1.36973	0.403435
PROTEIN_DEGLYCOSYLATION	-1.38348	0.404114
LYMPHOCYTE_MIGRATION	1.25435	0.404914
REGULATION_OF_DOUBLE_STRAND_BREAK_REPAIR_VIA_HOMOLOGOUS_RECOMBINATION	1.38013	0.404914
ORGANELLE_FISSION	1.18249	0.405023
REGULATION_OF_PHOSPHOPROTEIN_PHOSPHATASE_ACTIVITY	1.2675	0.405616
CELLULAR_RESPONSE_TO_CHOLESTEROL	-1.42605	0.406106
POSITIVE_REGULATION_OF_RESPONSE_TO_BIOTIC_STIMULUS	1.23419	0.406106
RNA_3_END_PROCESSING	-1.22991	0.406765
SMOOTH_MUSCLE_CELL_MIGRATION	1.31548	0.409418
REGULATION_OF_CARDIAC_MUSCLE_CONTRACTION	-1.29668	0.409418
REGULATION_OF_MUSCLE_CONTRACTION	-1.22308	0.409418
EMBRYONIC_ORGAN_DEVELOPMENT	-1.17334	0.409418
MODULATION_OF_PROCESS_OF_OTHER_ORGANISM	-1.23878	0.409418
REGULATION_OF_SYNAPSE_ASSEMBLY	1.26719	0.409418
MYOBLAST_DIFFERENTIATION	1.29675	0.409466
REGULATION_OF_INSULIN_RECEPTOR_SIGNALING_PATHWAY	1.31592	0.411131
NEGATIVE_REGULATION_OF_JUN_KINASE_ACTIVITY	1.43248	0.411535
MUSCLE_CONTRACTION	1.18938	0.412047
NEGATIVE_REGULATION_OF_EXTRINSIC_APOPTOTIC_SIGNALING_PATHWAY_VIA_DEATH_DOMAIN_RECEPTORS	1.35433	0.412047
REGULATION_OF_DNA_TEMPLATED_TRANSCRIPTION_INITIATION	1.37348	0.412047
RESPONSE_TO_STARVATION	1.23177	0.412736
REGULATION_OF_AUTOPHAGY_OF_MITOCHONDRION_IN_RESPONSE_TO_MITOCHONDRIAL_DEPOLARIZATION	-1.4182	0.413028
PHYSIOLOGICAL_CARDIAC_MUSCLE_HYPERTROPHY	1.39659	0.413028
RESPONSE_TO_LEPTIN	1.40194	0.413028
REGULATION_OF_GLIOGENESIS	1.28833	0.413028
HEAD_MORPHOGENESIS	1.36096	0.413028
NEGATIVE_REGULATION_OF_MUSCLE_CONTRACTION	-1.40168	0.413028
REGULATION_OF_ACTOMYOSIN_STRUCTURE_ORGANIZATION	1.27574	0.413028
INTERLEUKIN_7_MEDIATED_SIGNALING_PATHWAY	1.38754	0.413028
LACTATION	1.33811	0.413028
CELL_FATE_COMMITMENT	1.21936	0.413028
ESTABLISHMENT_OF_PROTEIN_LOCALIZATION_TO_PLASMA_MEMBRANE	1.32658	0.413028
OUTFLOW_TRACT_MORPHOGENESIS	1.29117	0.413067
POSITIVE_REGULATION_OF_VIRAL_RELEASE_FROM_HOST_CELL	1.43033	0.414429
RNA_PHOSPHODIESTER_BOND_HYDROLYSIS	-1.23207	0.414429
NEGATIVE_REGULATION_OF_BLOOD_VESSEL_ENDOTHELIAL_CELL_MIGRATION	-1.3374	0.414429
NEGATIVE_REGULATION_OF_CELL_CYCLE_PHASE_TRANSITION	1.22851	0.414429
REGULATION_OF_PROTEIN_MATURATION	1.32428	0.414591
PRIMARY_NEURAL_TUBE_FORMATION	1.27393	0.417984
POSITIVE_REGULATION_OF_PROTEOLYSIS	1.18522	0.419223
POSITIVE_REGULATION_OF_HAIR_FOLLICLE_DEVELOPMENT	1.42398	0.419485
DETECTION_OF_TEMPERATURE_STIMULUS	1.38197	0.419485
REGULATION_OF_TRANSLATIONAL_ELONGATION	1.42983	0.419749
T_CELL_DIFFERENTIATION	1.22253	0.421135
REGULATION_OF_MACROPHAGE_ACTIVATION	1.30698	0.421135
POSITIVE_REGULATION_OF_MEMBRANE_PROTEIN_ECTODOMAIN_PROTEOLYSIS	-1.41142	0.421135
ANTIGEN_PROCESSING_AND_PRESENTATION_OF_EXOGENOUS_PEPTIDE_ANTIGEN_VIA_MHC_CLASS_I	1.27784	0.421135
CELL_MATURATION	-1.2227	0.421135
NITRIC_OXIDE_MEDIATED_SIGNAL_TRANSDUCTION	-1.36618	0.421135
DEPHOSPHORYLATION	1.17032	0.421135
AORTA_DEVELOPMENT	1.31147	0.421135
DNA_DEPENDENT_DNA_REPLICATION_MAINTENANCE_OF_FIDELITY	1.35383	0.421135
NEGATIVE_REGULATION_OF_DIGESTIVE_SYSTEM_PROCESS	1.41415	0.421135
ANTIBACTERIAL_HUMORAL_RESPONSE	-1.30848	0.42125
NEGATIVE_REGULATION_OF_DNA_BINDING	-1.34564	0.42125
INSULIN_SECRETION	1.23621	0.424473
REGULATION_OF_PEPTIDYL_THREONINE_PHOSPHORYLATION	1.33964	0.424872
REGULATION_OF_VOLTAGE_GATED_CALCIUM_CHANNEL_ACTIVITY	-1.35065	0.424872
ENDOPLASMIC_RETICULUM_UNFOLDED_PROTEIN_RESPONSE	1.24354	0.424872
NEGATIVE_REGULATION_OF_CATION_CHANNEL_ACTIVITY	-1.34926	0.424872
MORPHOGENESIS_OF_AN_EPITHELIAL_SHEET	1.30983	0.424872
MYELIN_MAINTENANCE	1.39705	0.424872
POSITIVE_REGULATION_OF_ENDOTHELIAL_CELL_CHEMOTAXIS	1.4025	0.424872
LIPID_GLYCOSYLATION	-1.40206	0.424872
SEROTONIN_SECRETION	-1.41559	0.424872
CELL_DIFFERENTIATION_INVOLVED_IN_METANEPHROS_DEVELOPMENT	-1.37849	0.425104
BONE_GROWTH	1.36096	0.425104
REGULATION_OF_CARDIOCYTE_DIFFERENTIATION	1.36251	0.425104
POSITIVE_REGULATION_OF_TRANSFORMING_GROWTH_FACTOR_BETA_PRODUCTION	1.36116	0.425104
RENAL_SODIUM_EXCRETION	-1.38972	0.425104
STEROID_HORMONE_SECRETION	-1.38911	0.425104
NEGATIVE_REGULATION_OF_PEPTIDASE_ACTIVITY	1.22125	0.425104
BILE_ACID_METABOLIC_PROCESS	-1.33436	0.425104
CARDIOLIPIN_METABOLIC_PROCESS	-1.40913	0.425321
PIGMENT_METABOLIC_PROCESS	-1.26105	0.425321
POSITIVE_REGULATION_OF_CHROMATIN_ORGANIZATION	-1.26505	0.425348
P38MAPK_CASCADE	1.32718	0.426158
REPLICATIVE_SENESCENCE	1.39624	0.426841
CYTOCHROME_COMPLEX_ASSEMBLY	-1.40417	0.426988
ANTIGEN_PROCESSING_AND_PRESENTATION_OF_PEPTIDE_ANTIGEN_VIA_MHC_CLASS_I	1.26341	0.427033
ASTROCYTE_ACTIVATION	1.35375	0.427033
REGULATION_OF_INTRACELLULAR_PROTEIN_TRANSPORT	1.22557	0.427033
INTERLEUKIN_4_PRODUCTION	1.36603	0.427033
MYOTUBE_CELL_DEVELOPMENT	1.36619	0.427033
REGULATION_OF_AUTOPHAGY	1.20914	0.427033
DNA_TEMPLATED_TRANSCRIPTION_TERMINATION	-1.26581	0.429145
REGULATION_OF_CELL_JUNCTION_ASSEMBLY	1.22402	0.429145
HYDROGEN_PEROXIDE_METABOLIC_PROCESS	1.30349	0.429145
CYCLIC_NUCLEOTIDE_METABOLIC_PROCESS	-1.35058	0.429231
MODULATION_OF_PROCESS_OF_OTHER_ORGANISM_INVOLVED_IN_SYMBIOTIC_INTERACTION	-1.23693	0.429326
LONG_CHAIN_FATTY_ACID_METABOLIC_PROCESS	-1.23876	0.429326
PROTEIN_LOCALIZATION_TO_CHROMOSOME_CENTROMERIC_REGION	1.39529	0.429326
GRANULOCYTE_DIFFERENTIATION	1.34681	0.429599
TRIGLYCERIDE_CATABOLIC_PROCESS	-1.33566	0.42968
POSITIVE_REGULATION_OF_INSULIN_LIKE_GROWTH_FACTOR_RECEPTOR_SIGNALING_PATHWAY	-1.40153	0.429952
PIGMENT_GRANULE_ORGANIZATION	1.34883	0.43098
SYNAPTIC_VESICLE_CLUSTERING	1.41259	0.43098
RETROGRADE_VESICLE_MEDIATED_TRANSPORT_GOLGI_TO_ENDOPLASMIC_RETICULUM	1.27003	0.431064
ESTABLISHMENT_OF_PIGMENT_GRANULE_LOCALIZATION	-1.37589	0.431645
CELLULAR_COMPONENT_ASSEMBLY_INVOLVED_IN_MORPHOGENESIS	1.27063	0.431645
PROTEIN_ACETYLATION	-1.21176	0.431953
RESPONSE_TO_OSMOTIC_STRESS	1.2621	0.431953
T_CELL_MIGRATION	1.30628	0.431953
CARDIAC_CHAMBER_MORPHOGENESIS	1.23392	0.432165
REGULATION_OF_PROTEIN_STABILITY	1.19408	0.43233
ACTIVATION_OF_JUN_KINASE_ACTIVITY	-1.32714	0.432397
POSITIVE_REGULATION_OF_FAT_CELL_DIFFERENTIATION	1.29846	0.432819
RESPONSE_TO_STEROID_HORMONE	1.18857	0.433945
NEGATIVE_REGULATION_OF_DOUBLE_STRAND_BREAK_REPAIR_VIA_HOMOLOGOUS_RECOMBINATION	1.41648	0.433945
MITOCHONDRIAL_GENE_EXPRESSION	-1.23186	0.433945
REGULATION_OF_GLIAL_CELL_DIFFERENTIATION	1.31384	0.433945
EMBRYONIC_DIGESTIVE_TRACT_DEVELOPMENT	-1.35074	0.436659
NEGATIVE_REGULATION_OF_ERBB_SIGNALING_PATHWAY	1.29613	0.436891
REGULATION_OF_STEM_CELL_DIFFERENTIATION	1.24746	0.436891
SYNAPSE_ASSEMBLY	1.23111	0.436891
NEGATIVE_REGULATION_OF_CHEMOTAXIS	1.29563	0.437386
ACTIVATION_OF_NF_KAPPAB_INDUCING_KINASE_ACTIVITY	-1.39338	0.438884
DNA_PACKAGING	-1.22889	0.438884
POST_EMBRYONIC_ANIMAL_MORPHOGENESIS	1.39359	0.439166
PROTEIN_DEPHOSPHORYLATION	1.19457	0.43918
DNA_CONFORMATION_CHANGE	-1.17974	0.43918
REACTIVE_OXYGEN_SPECIES_BIOSYNTHETIC_PROCESS	1.25008	0.439811
REGULATION_OF_ENDOTHELIAL_CELL_DEVELOPMENT	-1.37913	0.43995
CD4_POSITIVE_ALPHA_BETA_T_CELL_DIFFERENTIATION	1.25977	0.43995
REGULATION_OF_STRIATED_MUSCLE_CONTRACTION	-1.24625	0.440152
CENTRIOLE_ASSEMBLY	1.34192	0.440495
POSITIVE_REGULATION_OF_POTASSIUM_ION_TRANSMEMBRANE_TRANSPORT	1.33826	0.440495
NEUTROPHIL_EXTRAVASATION	-1.39618	0.44214
CELL_GROWTH	1.15613	0.44241
NEGATIVE_REGULATION_OF_MONOOXYGENASE_ACTIVITY	-1.37231	0.44241
SYNAPSE_ORGANIZATION	1.15572	0.442552
POSITIVE_REGULATION_OF_SIGNAL_TRANSDUCTION_BY_P53_CLASS_MEDIATOR	-1.36204	0.443149
AMYLOID_PRECURSOR_PROTEIN_CATABOLIC_PROCESS	-1.28481	0.443335
NEGATIVE_REGULATION_OF_CYCLIN_DEPENDENT_PROTEIN_KINASE_ACTIVITY	1.35173	0.443335
DENDRITIC_CELL_CHEMOTAXIS	1.34507	0.443335
POSITIVE_REGULATION_OF_POTASSIUM_ION_TRANSMEMBRANE_TRANSPORTER_ACTIVITY	1.34373	0.443335
REGULATION_OF_LEUKOCYTE_ADHESION_TO_VASCULAR_ENDOTHELIAL_CELL	1.35739	0.443335
REGULATION_OF_VASCULAR_ENDOTHELIAL_GROWTH_FACTOR_RECEPTOR_SIGNALING_PATHWAY	-1.36331	0.443335
BODY_MORPHOGENESIS	1.30596	0.443335
REGULATION_OF_EXTENT_OF_CELL_GROWTH	-1.21658	0.443335
TRANSLATIONAL_TERMINATION	-1.22412	0.443335
DEFENSE_RESPONSE_TO_FUNGUS	-1.31509	0.444319
REGULATION_OF_CARDIAC_MUSCLE_CONTRACTION_BY_CALCIUM_ION_SIGNALING	-1.35309	0.444319
NEPHRON_MORPHOGENESIS	-1.27436	0.44442
HEART_GROWTH	1.25003	0.44442
REGULATION_OF_CALCINEURIN_MEDIATED_SIGNALING	-1.32761	0.444763
TRANSMISSION_OF_NERVE_IMPULSE	-1.24759	0.44607
ICOSANOID_TRANSPORT	1.26311	0.446158
ACTIN_MEDIATED_CELL_CONTRACTION	1.21412	0.446727
NEGATIVE_REGULATION_OF_WOUND_HEALING	1.28994	0.448449
FATTY_ACID_BIOSYNTHETIC_PROCESS	-1.1884	0.449059
AMINOGLYCOSIDE_ANTIBIOTIC_METABOLIC_PROCESS	-1.38505	0.449059
RESPONSE_TO_INORGANIC_SUBSTANCE	1.13321	0.449059
EMBRYONIC_APPENDAGE_MORPHOGENESIS	1.2396	0.449684
MONOCYTE_CHEMOTACTIC_PROTEIN_1_PRODUCTION	-1.3874	0.449684
NEGATIVE_REGULATION_OF_PLATELET_ACTIVATION	-1.37757	0.449684
REGULATION_OF_CELL_FATE_COMMITMENT	1.35165	0.450549
CELL_PROLIFERATION_INVOLVED_IN_HEART_MORPHOGENESIS	1.38597	0.450926
MYELOID_LEUKOCYTE_DIFFERENTIATION	1.21738	0.450926
ERK1_AND_ERK2_CASCADE	1.1924	0.451444
ATP_TRANSPORT	1.37952	0.452957
REGULATION_OF_BICELLULAR_TIGHT_JUNCTION_ASSEMBLY	1.3639	0.453491
NEURON_PROJECTION_EXTENSION	-1.20443	0.453491
ODONTOGENESIS	1.22193	0.453491
NEGATIVE_REGULATION_OF_MITOTIC_CELL_CYCLE	1.18119	0.453491
NEGATIVE_REGULATION_OF_LIPID_LOCALIZATION	-1.29524	0.456446
REGULATION_OF_GROWTH_HORMONE_SECRETION	1.39951	0.456588
SIGNAL_TRANSDUCTION_IN_RESPONSE_TO_DNA_DAMAGE	1.21881	0.459177
CYTOSKELETON_DEPENDENT_INTRACELLULAR_TRANSPORT	1.21629	0.459788
BEHAVIOR	1.13711	0.459788
REGULATION_OF_SYNAPTIC_VESICLE_ENDOCYTOSIS	1.37473	0.459788
CELLULAR_COMPONENT_DISASSEMBLY	1.14203	0.459854
AEROBIC_RESPIRATION	-1.25564	0.459854
AUTOPHAGOSOME_MATURATION	-1.32643	0.459854
METANEPHRIC_TUBULE_DEVELOPMENT	-1.34647	0.459854
NERVE_DEVELOPMENT	1.28871	0.459982
L_ASCORBIC_ACID_METABOLIC_PROCESS	1.38759	0.459982
REGULATION_OF_DENDRITIC_CELL_ANTIGEN_PROCESSING_AND_PRESENTATION	1.38996	0.459982
REGULATION_OF_IRE1_MEDIATED_UNFOLDED_PROTEIN_RESPONSE	1.38974	0.459982
RAC_PROTEIN_SIGNAL_TRANSDUCTION	1.33466	0.460661
REGULATION_OF_NERVOUS_SYSTEM_PROCESS	-1.21386	0.461497
PINOCYTOSIS	-1.38251	0.461497
POSITIVE_REGULATION_OF_CD4_POSITIVE_ALPHA_BETA_T_CELL_DIFFERENTIATION	1.32528	0.461497
POSITIVE_REGULATION_OF_TRANSLATIONAL_INITIATION	1.32646	0.461497
MIDBRAIN_DEVELOPMENT	1.24664	0.461497
REGULATION_OF_SODIUM_ION_TRANSPORT	1.24778	0.461497
DNA_LIGATION	-1.36049	0.461716
POSITIVE_REGULATION_OF_REGULATORY_T_CELL_DIFFERENTIATION	1.37072	0.461716
INOSITOL_PHOSPHATE_CATABOLIC_PROCESS	-1.3423	0.46267
POST_GOLGI_VESICLE_MEDIATED_TRANSPORT	1.24301	0.463072
C21_STEROID_HORMONE_METABOLIC_PROCESS	-1.31648	0.463072
PEPTIDE_HORMONE_SECRETION	1.20714	0.463269
EXTRACELLULAR_MATRIX_ASSEMBLY	1.27832	0.463269
MORPHOGENESIS_OF_EMBRYONIC_EPITHELIUM	1.20627	0.463412
REGULATION_OF_CELL_SHAPE	1.20723	0.463412
PROTEOGLYCAN_METABOLIC_PROCESS	1.24286	0.463412
REGULATION_OF_DEFENSE_RESPONSE_TO_BACTERIUM	1.39337	0.463412
MATERNAL_PLACENTA_DEVELOPMENT	1.32329	0.463412
NEGATIVE_REGULATION_OF_TUMOR_NECROSIS_FACTOR_MEDIATED_SIGNALING_PATHWAY	-1.38001	0.463412
CELLULAR_OXIDANT_DETOXIFICATION	-1.21576	0.463412
WATER_HOMEOSTASIS	-1.24131	0.463412
CARDIAC_MUSCLE_CELL_PROLIFERATION	1.28679	0.463412
OUTFLOW_TRACT_SEPTUM_MORPHOGENESIS	1.34664	0.463412
ENDOTHELIAL_CELL_DEVELOPMENT	-1.2624	0.463431
SKELETAL_SYSTEM_MORPHOGENESIS	1.20661	0.463431
INOSITOL_LIPID_MEDIATED_SIGNALING	1.19206	0.463431
CEREBELLAR_CORTEX_MORPHOGENESIS	1.32359	0.463755
HEMATOPOIETIC_STEM_CELL_DIFFERENTIATION	1.232	0.465743
MESENCHYMAL_CELL_PROLIFERATION	-1.2949	0.466532
REGULATION_OF_CHONDROCYTE_DIFFERENTIATION	1.27495	0.466532
CARBOXYLIC_ACID_TRANSPORT	1.18042	0.466856
EMBRYONIC_SKELETAL_JOINT_MORPHOGENESIS	-1.36409	0.467656
REGULATION_OF_RELEASE_OF_SEQUESTERED_CALCIUM_ION_INTO_CYTOSOL	1.26313	0.467752
CELLULAR_CARBOHYDRATE_BIOSYNTHETIC_PROCESS	-1.23777	0.467752
REGULATION_OF_OSSIFICATION	1.22022	0.467986
POSITIVE_REGULATION_OF_TRANSCRIPTION_INITIATION_FROM_RNA_POLYMERASE_II_PROMOTER	1.32774	0.467986
RESPONSE_TO_MAGNESIUM_ION	1.3482	0.467986
REGULATION_OF_CARDIAC_MUSCLE_CONTRACTION_BY_REGULATION_OF_THE_RELEASE_OF_SEQUESTERED_CALCIUM_ION	-1.33355	0.467986
VENTRICULAR_CARDIAC_MUSCLE_CELL_ACTION_POTENTIAL	-1.31724	0.467986
TOLL_LIKE_RECEPTOR_4_SIGNALING_PATHWAY	1.31274	0.467986
RNA_DESTABILIZATION	1.32961	0.46809
REGULATION_OF_MYELOID_LEUKOCYTE_DIFFERENTIATION	1.2189	0.46809
POSITIVE_REGULATION_OF_SMOOTH_MUSCLE_CELL_PROLIFERATION	1.22995	0.468616
NEGATIVE_REGULATION_OF_MUSCLE_CELL_DIFFERENTIATION	-1.27296	0.468616
POSITIVE_REGULATION_OF_RHO_PROTEIN_SIGNAL_TRANSDUCTION	1.31063	0.468616
RESPONSE_TO_AMINO_ACID_STARVATION	1.32114	0.468616
NEGATIVE_REGULATION_OF_MAP_KINASE_ACTIVITY	1.24605	0.468616
CHROMATIN_REMODELING	-1.2054	0.468616
DENDRITE_SELF_AVOIDANCE	1.36265	0.468616
GROOMING_BEHAVIOR	1.36275	0.468616
MULTICELLULAR_ORGANISMAL_RESPONSE_TO_STRESS	1.28003	0.468616
POSITIVE_REGULATION_OF_ENDOTHELIAL_CELL_PROLIFERATION	1.23369	0.469533
REGULATION_OF_SPINDLE_ORGANIZATION	1.30693	0.470514
SARCOMERE_ORGANIZATION	1.31268	0.471141
REGULATION_OF_RESPONSE_TO_OXIDATIVE_STRESS	1.24055	0.471687
CELLULAR_COMPONENT_MAINTENANCE	-1.28268	0.471687
CELLULAR_RESPONSE_TO_OSMOTIC_STRESS	1.32061	0.471687
ENDOTHELIUM_DEVELOPMENT	-1.19325	0.471687
NEGATIVE_REGULATION_OF_RECEPTOR_SIGNALING_PATHWAY_VIA_JAK_STAT	1.31995	0.471687
RESPONSE_TO_VITAMIN_D	1.30354	0.471687
REGULATION_OF_EXECUTION_PHASE_OF_APOPTOSIS	1.34196	0.471752
POSITIVE_REGULATION_OF_MYELOID_LEUKOCYTE_DIFFERENTIATION	1.2545	0.471752
POSTSYNAPTIC_MEMBRANE_ORGANIZATION	-1.29278	0.472101
HEMIDESMOSOME_ASSEMBLY	1.38903	0.472101
LOCOMOTOR_RHYTHM	1.39317	0.472101
L_ASPARTATE_TRANSMEMBRANE_TRANSPORT	1.37244	0.472101
CELL_CYCLE_G1_S_PHASE_TRANSITION	1.1726	0.472101
CELL_AGING	1.21878	0.472192
MEMBRANE_LIPID_CATABOLIC_PROCESS	-1.29824	0.472556
REGULATION_OF_PROTEIN_DEPHOSPHORYLATION	1.20636	0.472556
MORPHOGENESIS_OF_AN_ENDOTHELIUM	1.31656	0.472772
AMINO_ACID_IMPORT	1.26171	0.472772
NUCLEOSIDE_BISPHOSPHATE_METABOLIC_PROCESS	-1.20261	0.472772
GLYCEROPHOSPHOLIPID_METABOLIC_PROCESS	-1.14342	0.472828
DETECTION_OF_TEMPERATURE_STIMULUS_INVOLVED_IN_SENSORY_PERCEPTION	1.35803	0.472828
MONONUCLEAR_CELL_DIFFERENTIATION	1.14831	0.472828
REGULATION_OF_ESTABLISHMENT_OF_PROTEIN_LOCALIZATION_TO_MITOCHONDRION	1.26383	0.472828
PROSTANOID_BIOSYNTHETIC_PROCESS	1.338	0.472828
CELLULAR_RESPONSE_TO_PH	-1.34705	0.473347
CELLULAR_RESPONSE_TO_MOLECULE_OF_BACTERIAL_ORIGIN	1.20574	0.473347
IMP_BIOSYNTHETIC_PROCESS	1.36854	0.473461
NEGATIVE_REGULATION_OF_CELLULAR_RESPONSE_TO_VASCULAR_ENDOTHELIAL_GROWTH_FACTOR_STIMULUS	1.37072	0.473461
SECRETORY_GRANULE_LOCALIZATION	1.3698	0.473461
POSITIVE_REGULATION_OF_RELEASE_OF_SEQUESTERED_CALCIUM_ION_INTO_CYTOSOL	1.30245	0.47447
TRANSPORT_ALONG_MICROTUBULE	1.20164	0.474477
REGULATION_OF_PLASMA_MEMBRANE_ORGANIZATION	1.36162	0.474477
PROTEIN_IMPORT	-1.18581	0.474477
REGULATION_OF_CARBOHYDRATE_METABOLIC_PROCESS	-1.17668	0.474477
VESICLE_TRANSPORT_ALONG_MICROTUBULE	1.28724	0.474477
NEGATIVE_REGULATION_OF_PROTEOLYSIS	1.16199	0.474625
PHOSPHATIDYLSERINE_METABOLIC_PROCESS	-1.29771	0.475942
LIPID_IMPORT_INTO_CELL	1.29743	0.476007
MITOCHONDRIAL_TRANSLATION	-1.18186	0.476007
REGULATION_OF_MEMBRANE_PROTEIN_ECTODOMAIN_PROTEOLYSIS	-1.33187	0.47633
REGULATION_OF_LONG_TERM_SYNAPTIC_DEPRESSION	-1.34398	0.477264
PHOSPHATIDIC_ACID_METABOLIC_PROCESS	-1.26417	0.477264
CELL_PROJECTION_ASSEMBLY	1.13654	0.477357
REGULATION_OF_INTRACELLULAR_TRANSPORT	1.16567	0.477653
PHAGOSOME_MATURATION	1.26724	0.478915
REGULATION_OF_GLOMERULAR_FILTRATION	1.3625	0.478915
RNA_DECAPPING	1.36453	0.478915
MODULATION_BY_HOST_OF_VIRAL_PROCESS	-1.28715	0.478915
UBIQUITIN_DEPENDENT_ERAD_PATHWAY	-1.2307	0.478915
POSITIVE_REGULATION_OF_APOPTOTIC_SIGNALING_PATHWAY	-1.18024	0.478915
SMOOTH_MUSCLE_CELL_PROLIFERATION	1.20073	0.478915
PYRIMIDINE_NUCLEOTIDE_CATABOLIC_PROCESS	-1.32856	0.478915
POSITIVE_REGULATION_OF_REACTIVE_OXYGEN_SPECIES_BIOSYNTHETIC_PROCESS	1.25253	0.478915
HEART_VALVE_DEVELOPMENT	1.26544	0.478915
REGULATION_OF_BMP_SIGNALING_PATHWAY	1.24393	0.478915
CELLULAR_RESPONSE_TO_PROSTAGLANDIN_STIMULUS	-1.31639	0.478945
EMBRYO_DEVELOPMENT_ENDING_IN_BIRTH_OR_EGG_HATCHING	-1.10867	0.480434
DRUG_TRANSMEMBRANE_TRANSPORT	1.35908	0.481463
POSITIVE_REGULATION_OF_ENDOPLASMIC_RETICULUM_STRESS_INDUCED_INTRINSIC_APOPTOTIC_SIGNALING_PATHWAY	1.36138	0.481463
AMYLOID_BETA_METABOLIC_PROCESS	-1.25147	0.481463
NEGATIVE_REGULATION_OF_BONE_RESORPTION	1.34711	0.481817
POSITIVE_REGULATION_OF_CD4_POSITIVE_ALPHA_BETA_T_CELL_ACTIVATION	1.29628	0.481825
PROTEIN_DNA_COMPLEX_SUBUNIT_ORGANIZATION	-1.1732	0.48251
REGULATION_OF_PROTEIN_KINASE_A_SIGNALING	-1.30534	0.483589
NEPHRIC_DUCT_DEVELOPMENT	-1.33985	0.483589
RESPONSE_TO_BMP	1.19777	0.483858
POSITIVE_REGULATION_OF_CELLULAR_PROTEIN_LOCALIZATION	1.16134	0.484411
POSITIVE_REGULATION_OF_BONE_RESORPTION	-1.34593	0.48562
REGULATION_OF_PEPTIDE_HORMONE_SECRETION	1.19167	0.48562
REGULATION_OF_CD4_POSITIVE_ALPHA_BETA_T_CELL_ACTIVATION	1.26491	0.485947
TRANSCRIPTION_INITIATION_FROM_RNA_POLYMERASE_I_PROMOTER	-1.278	0.485947
POSITIVE_REGULATION_OF_ALPHA_BETA_T_CELL_DIFFERENTIATION	1.2416	0.487251
POSITIVE_REGULATION_OF_STEM_CELL_PROLIFERATION	1.34068	0.487609
REGULATION_OF_AMINO_ACID_TRANSPORT	1.28967	0.487609
DIACYLGLYCEROL_METABOLIC_PROCESS	-1.31074	0.487609
NEGATIVE_REGULATION_OF_RECEPTOR_SIGNALING_PATHWAY_VIA_STAT	1.3057	0.487609
REGULATION_OF_MEIOTIC_NUCLEAR_DIVISION	-1.29061	0.48762
BONE_TRABECULA_MORPHOGENESIS	1.38092	0.488116
GOLGI_RIBBON_FORMATION	1.37766	0.488116
PEPTIDYL_ARGININE_METHYLATION	1.37705	0.488116
GABAERGIC_NEURON_DIFFERENTIATION	-1.34684	0.489267
MESENCHYMAL_CELL_DIFFERENTIATION	1.18653	0.490459
TOLL_LIKE_RECEPTOR_2_SIGNALING_PATHWAY	1.33889	0.490459
KILLING_OF_CELLS_IN_OTHER_ORGANISM_INVOLVED_IN_SYMBIOTIC_INTERACTION	-1.29713	0.490885
PHOTOTRANSDUCTION	1.26356	0.490997
POSITIVE_REGULATION_OF_CILIUM_ASSEMBLY	1.37526	0.49197
MEMBRANE_PROTEIN_PROTEOLYSIS	-1.22534	0.492127
OOCYTE_MATURATION	-1.33082	0.492127
CALCIUM_MEDIATED_SIGNALING	-1.16483	0.493168
CIRCADIAN_REGULATION_OF_GENE_EXPRESSION	-1.24402	0.493168
POSITIVE_REGULATION_OF_LYMPHOCYTE_APOPTOTIC_PROCESS	1.36399	0.494152
INTERLEUKIN_1_BETA_PRODUCTION	1.20747	0.494357
POSITIVE_REGULATION_OF_G1_S_TRANSITION_OF_MITOTIC_CELL_CYCLE	1.29198	0.494357
PEPTIDYL_LYSINE_ACETYLATION	-1.18506	0.494357
POSITIVE_REGULATION_OF_T_CELL_APOPTOTIC_PROCESS	1.36701	0.494357
REGULATION_OF_TAU_PROTEIN_KINASE_ACTIVITY	1.36995	0.494357
MYELOID_CELL_DIFFERENTIATION	1.15687	0.494357
REGULATION_OF_EPITHELIAL_CELL_MIGRATION	1.17661	0.494357
POSITIVE_REGULATION_OF_STRESS_FIBER_ASSEMBLY	1.24271	0.49505
PROTEIN_K63_LINKED_DEUBIQUITINATION	1.31778	0.49505
NEGATIVE_REGULATION_OF_MUSCLE_ORGAN_DEVELOPMENT	-1.33743	0.495496
BRANCHING_INVOLVED_IN_PROSTATE_GLAND_MORPHOGENESIS	1.34396	0.49578
VASCULAR_ASSOCIATED_SMOOTH_MUSCLE_CELL_MIGRATION	1.30213	0.495892
ENDOCRINE_HORMONE_SECRETION	1.23832	0.495991
MATURATION_OF_SSU_RRNA	-1.28069	0.495991
REGULATION_OF_AUTOPHAGOSOME_ASSEMBLY	1.2894	0.495991
RESPONSE_TO_INSULIN	1.15087	0.495991
CELLULAR_RESPONSE_TO_VITAMIN_D	1.27835	0.495991
REGULATION_OF_CLATHRIN_DEPENDENT_ENDOCYTOSIS	1.27762	0.495991
HEME_METABOLIC_PROCESS	-1.27138	0.495991
MOTOR_NEURON_AXON_GUIDANCE	-1.27459	0.495991
REGULATION_OF_RHO_PROTEIN_SIGNAL_TRANSDUCTION	-1.22304	0.495991
RENAL_TUBULE_DEVELOPMENT	-1.19227	0.495991
ICOSANOID_METABOLIC_PROCESS	-1.18613	0.49623
CD4_POSITIVE_ALPHA_BETA_T_CELL_ACTIVATION	1.21577	0.49623
REGULATION_OF_B_CELL_APOPTOTIC_PROCESS	1.31773	0.496318
SYNAPTIC_TRANSMISSION_GLUTAMATERGIC	1.20407	0.496945
REGULATION_OF_LIPID_CATABOLIC_PROCESS	-1.23929	0.498336
DEVELOPMENT_OF_PRIMARY_FEMALE_SEXUAL_CHARACTERISTICS	1.19414	0.498372
POLYOL_CATABOLIC_PROCESS	-1.30691	0.498379
CHAPERONE_MEDIATED_PROTEIN_TRANSPORT	1.34675	0.498657
NEGATIVE_REGULATION_OF_PHOSPHATIDYLINOSITOL_3_KINASE_SIGNALING	1.34412	0.498657
CARDIAC_CHAMBER_DEVELOPMENT	1.18214	0.498657
MONOAMINE_TRANSPORT	-1.20939	0.498971
REGULATION_OF_VIRAL_INDUCED_CYTOPLASMIC_PATTERN_RECOGNITION_RECEPTOR_SIGNALING_PATHWAY	1.32735	0.499017
REGULATION_OF_SMOOTH_MUSCLE_CONTRACTION	-1.23517	0.499017
RESPONSE_TO_ALCOHOL	-1.13895	0.49918
VESICLE_ORGANIZATION	1.15452	0.499388
RESPONSE_TO_FUNGUS	-1.2478	0.499388
POSITIVE_REGULATION_OF_NF_KAPPAB_TRANSCRIPTION_FACTOR_ACTIVITY	1.18678	0.500482
COMPLEMENT_ACTIVATION	1.24157	0.500482
ICOSANOID_BIOSYNTHETIC_PROCESS	1.2364	0.500482
POSITIVE_REGULATION_OF_ACTIN_NUCLEATION	1.36286	0.500482
POSTSYNAPTIC_MEMBRANE_ASSEMBLY	1.36068	0.500482
RESPONSE_TO_LAMINAR_FLUID_SHEAR_STRESS	-1.34943	0.500482
METANEPHRIC_GLOMERULUS_DEVELOPMENT	-1.30003	0.500482
SULFUR_COMPOUND_BIOSYNTHETIC_PROCESS	-1.16781	0.500858
CARDIAC_MUSCLE_TISSUE_DEVELOPMENT	1.17661	0.501139
CELLULAR_RESPONSE_TO_LEPTIN_STIMULUS	1.29092	0.502531
CHONDROITIN_SULFATE_CATABOLIC_PROCESS	1.34095	0.502531
CYCLIC_NUCLEOTIDE_BIOSYNTHETIC_PROCESS	-1.31122	0.502531
RHODOPSIN_MEDIATED_SIGNALING_PATHWAY	1.27833	0.503425
MITOTIC_G1_S_TRANSITION_CHECKPOINT	1.24858	0.503425
RECEPTOR_LOCALIZATION_TO_SYNAPSE	1.23867	0.503869
POSITIVE_REGULATION_OF_DEFENSE_RESPONSE_TO_VIRUS_BY_HOST	-1.28773	0.504108
REGULATION_OF_INSULIN_LIKE_GROWTH_FACTOR_RECEPTOR_SIGNALING_PATHWAY	-1.29121	0.504108
POSITIVE_REGULATION_OF_CELL_CYCLE	1.14943	0.504379
STEM_CELL_DIFFERENTIATION	1.15513	0.505175
DEOXYRIBOSE_PHOSPHATE_CATABOLIC_PROCESS	-1.27503	0.505175
INNER_EAR_AUDITORY_RECEPTOR_CELL_DIFFERENTIATION	-1.27378	0.505175
NEGATIVE_REGULATION_OF_SODIUM_ION_TRANSPORT	1.28349	0.50549
REGIONALIZATION	-1.11113	0.50549
PROTEOGLYCAN_BIOSYNTHETIC_PROCESS	1.2332	0.505756
RESPIRATORY_SYSTEM_PROCESS	-1.25264	0.506257
DRUG_TRANSPORT	1.35423	0.506257
PRODUCTION_OF_SMALL_RNA_INVOLVED_IN_GENE_SILENCING_BY_RNA	1.25091	0.506257
POSITIVE_REGULATION_OF_PROTEIN_SERINE_THREONINE_KINASE_ACTIVITY	1.14852	0.506257
RESPONSE_TO_RETINOIC_ACID	1.19722	0.506257
NEGATIVE_REGULATION_OF_RESPONSE_TO_DNA_DAMAGE_STIMULUS	1.24308	0.506257
REGULATION_OF_MITOCHONDRIAL_MEMBRANE_POTENTIAL	1.24239	0.506257
RRNA_CATABOLIC_PROCESS	-1.29512	0.506257
APOPTOTIC_CELL_CLEARANCE	1.22773	0.506257
ACETYL_COA_METABOLIC_PROCESS	-1.26191	0.506257
BILE_ACID_BIOSYNTHETIC_PROCESS	-1.26408	0.506257
IRON_ION_HOMEOSTASIS	-1.20452	0.506257
POSITIVE_REGULATION_OF_MICROTUBULE_POLYMERIZATION_OR_DEPOLYMERIZATION	1.2721	0.506982
MACROMOLECULE_DEACYLATION	-1.17895	0.507204
POSITIVE_REGULATION_OF_T_CELL_RECEPTOR_SIGNALING_PATHWAY	-1.30115	0.507276
REGULATION_OF_ALPHA_BETA_T_CELL_ACTIVATION	1.19632	0.50783
NEGATIVE_REGULATION_OF_DNA_BINDING_TRANSCRIPTION_FACTOR_ACTIVITY	1.16886	0.50783
PROSTAGLANDIN_SECRETION	-1.31268	0.50783
RESPONSE_TO_FOLLICLE_STIMULATING_HORMONE	-1.31081	0.50783
REGULATION_OF_NEUROTROPHIN_TRK_RECEPTOR_SIGNALING_PATHWAY	-1.33923	0.508344
PLASMA_MEMBRANE_TUBULATION	1.30598	0.508925
REGULATION_OF_VIRAL_TRANSCRIPTION	-1.25679	0.508925
REGULATION_OF_MICROTUBULE_BASED_PROCESS	1.17425	0.508945
NEGATIVE_REGULATION_OF_TRANSPORTER_ACTIVITY	1.21628	0.509929
REGULATION_OF_MRNA_METABOLIC_PROCESS	1.1415	0.509975
RESPONSE_TO_FORSKOLIN	-1.31726	0.509975
MICROTUBULE_ANCHORING_AT_MICROTUBULE_ORGANIZING_CENTER	1.33758	0.510191
NEGATIVE_REGULATION_OF_DENDRITIC_SPINE_DEVELOPMENT	1.33814	0.510191
POSITIVE_REGULATION_OF_CYSTEINE_TYPE_ENDOPEPTIDASE_ACTIVITY_INVOLVED_IN_APOPTOTIC_SIGNALING_PATHWAY	1.34231	0.510191
CLEAVAGE_INVOLVED_IN_RRNA_PROCESSING	-1.29516	0.510191
NEGATIVE_REGULATION_OF_GROWTH	1.16343	0.511178
SIGNAL_TRANSDUCTION_INVOLVED_IN_CELL_CYCLE_CHECKPOINT	1.23624	0.511178
DIVALENT_INORGANIC_CATION_HOMEOSTASIS	-1.11059	0.5122
POSITIVE_REGULATION_OF_GLUCOSE_IMPORT	1.2577	0.51249
POSITIVE_REGULATION_OF_TELOMERE_MAINTENANCE_VIA_TELOMERE_LENGTHENING	1.26371	0.51249
PATTERN_RECOGNITION_RECEPTOR_SIGNALING_PATHWAY	1.16967	0.512633
CYTOPLASMIC_TRANSLATIONAL_INITIATION	1.2971	0.512633
MEMBRANE_PROTEIN_ECTODOMAIN_PROTEOLYSIS	-1.24823	0.512633
HISTONE_ARGININE_METHYLATION	1.33442	0.512999
ALPHA_BETA_T_CELL_DIFFERENTIATION	1.18257	0.512999
DNA_STRAND_ELONGATION	-1.3014	0.513921
PROSTATE_GLAND_DEVELOPMENT	1.25375	0.514007
PROXIMAL_DISTAL_PATTERN_FORMATION	-1.26866	0.514271
RESPONSE_TO_EPINEPHRINE	-1.30317	0.514271
REGULATION_OF_ANIMAL_ORGAN_FORMATION	1.28859	0.514302
POSITIVE_REGULATION_OF_SPROUTING_ANGIOGENESIS	1.27836	0.514915
REGULATION_OF_JUN_KINASE_ACTIVITY	-1.20315	0.514964
REGULATION_OF_SPROUTING_ANGIOGENESIS	1.26284	0.514964
HOMEOSTASIS_OF_NUMBER_OF_CELLS	1.15851	0.514964
RECEPTOR_METABOLIC_PROCESS	1.16354	0.514964
REGULATION_OF_NEURON_DIFFERENTIATION	1.17693	0.514964
SECONDARY_METABOLIC_PROCESS	-1.2282	0.514964
ENDOCARDIUM_DEVELOPMENT	1.34135	0.514964
RESPONSE_TO_ENDOPLASMIC_RETICULUM_STRESS	1.14372	0.51499
REGULATION_OF_MYELOID_LEUKOCYTE_MEDIATED_IMMUNITY	1.21835	0.515491
PRODUCTION_OF_MOLECULAR_MEDIATOR_INVOLVED_IN_INFLAMMATORY_RESPONSE	-1.20812	0.515882
NEGATIVE_REGULATION_OF_CALCINEURIN_MEDIATED_SIGNALING	-1.32724	0.515882
POSITIVE_REGULATION_OF_EPITHELIAL_CELL_PROLIFERATION	1.16439	0.516959
AXONAL_FASCICULATION	-1.30661	0.516959
INOSITOL_PHOSPHATE_MEDIATED_SIGNALING	-1.22469	0.5171
REGULATION_OF_CD4_POSITIVE_ALPHA_BETA_T_CELL_DIFFERENTIATION	1.21825	0.5171
HISTONE_H3_K9_ACETYLATION	1.32925	0.5171
NADP_METABOLIC_PROCESS	1.26237	0.5171
NEGATIVE_REGULATION_OF_CARDIOCYTE_DIFFERENTIATION	1.33779	0.5171
POSITIVE_REGULATION_OF_MACROPHAGE_MIGRATION	1.26143	0.5171
REGULATION_OF_MEMBRANE_DEPOLARIZATION	1.23977	0.5171
POSITIVE_REGULATION_OF_COLD_INDUCED_THERMOGENESIS	-1.16128	0.517148
RECEPTOR_CATABOLIC_PROCESS	-1.26945	0.517865
REGULATION_OF_LYMPHOCYTE_DIFFERENTIATION	1.17704	0.517865
POSITIVE_REGULATION_OF_GLIAL_CELL_DIFFERENTIATION	1.28314	0.518022
NEGATIVE_REGULATION_OF_RESPONSE_TO_WOUNDING	1.20764	0.518901
TRICARBOXYLIC_ACID_CYCLE	1.24284	0.518901
CARDIAC_RIGHT_VENTRICLE_MORPHOGENESIS	1.27366	0.518901
REGULATION_OF_LEUKOCYTE_TETHERING_OR_ROLLING	1.3297	0.518901
NEGATIVE_REGULATION_OF_CHEMOKINE_PRODUCTION	-1.30104	0.518901
CATECHOLAMINE_UPTAKE_INVOLVED_IN_SYNAPTIC_TRANSMISSION	-1.29124	0.520629
NEGATIVE_REGULATION_OF_LONG_TERM_SYNAPTIC_POTENTIATION	-1.28948	0.520629
NEGATIVE_REGULATION_OF_GLYCOLYTIC_PROCESS	-1.30122	0.521197
POSITIVE_REGULATION_OF_CYCLIN_DEPENDENT_PROTEIN_KINASE_ACTIVITY	1.24605	0.522343
PROTEASOMAL_PROTEIN_CATABOLIC_PROCESS	-1.10883	0.522467
TUMOR_NECROSIS_FACTOR_SUPERFAMILY_CYTOKINE_PRODUCTION	1.16782	0.522467
ATRIAL_SEPTUM_MORPHOGENESIS	1.32236	0.522467
PURINE_NUCLEOSIDE_METABOLIC_PROCESS	1.22158	0.522467
NUCLEOTIDE_EXCISION_REPAIR_DNA_GAP_FILLING	-1.26554	0.522919
POSITIVE_REGULATION_OF_CHEMOKINE_PRODUCTION	1.23512	0.522919
REGULATION_OF_SYSTEMIC_ARTERIAL_BLOOD_PRESSURE_BY_RENIN_ANGIOTENSIN	-1.2851	0.523968
GLAND_DEVELOPMENT	1.11481	0.523968
ENDOPLASMIC_RETICULUM_TO_GOLGI_VESICLE_MEDIATED_TRANSPORT	1.16346	0.523968
POTASSIUM_ION_TRANSPORT	1.15081	0.523968
CHAPERONE_MEDIATED_PROTEIN_COMPLEX_ASSEMBLY	1.30692	0.523968
DNA_STRAND_ELONGATION_INVOLVED_IN_DNA_REPLICATION	-1.3109	0.523968
DNA_REPAIR	-1.1108	0.523968
PLACENTA_BLOOD_VESSEL_DEVELOPMENT	1.27632	0.523968
MRNA_TRANSCRIPTION	1.29723	0.523968
POST_EMBRYONIC_ANIMAL_ORGAN_DEVELOPMENT	1.29919	0.523968
T_CELL_ACTIVATION_VIA_T_CELL_RECEPTOR_CONTACT_WITH_ANTIGEN_BOUND_TO_MHC_MOLECULE_ON_ANTIGEN_PRESENTING_CELL	1.32572	0.526115
ESTABLISHMENT_OF_PROTEIN_LOCALIZATION_TO_MEMBRANE	-1.10573	0.527385
RESPONSE_TO_TESTOSTERONE	1.22438	0.528115
NEGATIVE_REGULATION_OF_ORGANELLE_ASSEMBLY	1.23532	0.528115
NEGATIVE_REGULATION_OF_PROTEIN_ACETYLATION	-1.27602	0.528115
RRNA_TRANSCRIPTION	-1.27681	0.528115
FACE_DEVELOPMENT	1.21749	0.528115
REGULATION_OF_STRIATED_MUSCLE_CELL_DIFFERENTIATION	1.20904	0.528115
STRESS_FIBER_ASSEMBLY	1.1809	0.528115
NEGATIVE_REGULATION_OF_UBIQUITIN_PROTEIN_TRANSFERASE_ACTIVITY	-1.27169	0.528115
TEMPERATURE_HOMEOSTASIS	-1.15673	0.528115
REGULATION_OF_HORMONE_SECRETION	1.13892	0.528115
PEPTIDYL_LYSINE_MODIFICATION	-1.10837	0.528115
INOSITOL_PHOSPHATE_METABOLIC_PROCESS	-1.17955	0.52827
NEGATIVE_REGULATION_OF_PEPTIDE_SECRETION	-1.18045	0.52827
ENDOPLASMIC_RETICULUM_MANNOSE_TRIMMING	-1.28384	0.529049
EAR_DEVELOPMENT	-1.14611	0.530572
MACROAUTOPHAGY	1.13255	0.530572
DENDRITE_EXTENSION	1.24664	0.530572
CELLULAR_MODIFIED_AMINO_ACID_METABOLIC_PROCESS	-1.14365	0.530572
REGULATION_OF_BLOOD_CIRCULATION	-1.10723	0.530572
NEGATIVE_REGULATION_OF_REACTIVE_OXYGEN_SPECIES_METABOLIC_PROCESS	1.21099	0.530572
PIGMENT_BIOSYNTHETIC_PROCESS	-1.21085	0.530713
RNA_DEPENDENT_DNA_BIOSYNTHETIC_PROCESS	1.22639	0.531762
MICROTUBULE_BASED_TRANSPORT	1.15584	0.531762
REGULATION_OF_CARDIAC_MUSCLE_CELL_PROLIFERATION	1.26244	0.531762
NEGATIVE_REGULATION_OF_LIPID_CATABOLIC_PROCESS	-1.27388	0.532202
REGULATION_OF_HIGH_VOLTAGE_GATED_CALCIUM_CHANNEL_ACTIVITY	-1.28546	0.532202
TRNA_THREONYLCARBAMOYLADENOSINE_METABOLIC_PROCESS	-1.30125	0.532638
GROWTH_PLATE_CARTILAGE_DEVELOPMENT	1.29292	0.532638
HYALURONAN_CATABOLIC_PROCESS	-1.28016	0.532638
PROGRAMMED_NECROTIC_CELL_DEATH	-1.22807	0.532638
ENDOSOME_TRANSPORT_VIA_MULTIVESICULAR_BODY_SORTING_PATHWAY	1.28133	0.532709
HYPOTHALAMUS_DEVELOPMENT	1.28111	0.532709
POSITIVE_REGULATION_OF_MEMBRANE_DEPOLARIZATION	1.31599	0.532805
POSITIVE_REGULATION_OF_VOLTAGE_GATED_POTASSIUM_CHANNEL_ACTIVITY	1.31445	0.532805
NEURAL_PRECURSOR_CELL_PROLIFERATION	1.16106	0.533116
NEGATIVE_REGULATION_OF_CELL_CYCLE_PROCESS	1.13781	0.533116
REGULATION_OF_PEPTIDE_SECRETION	1.12335	0.533116
ANOIKIS	1.23524	0.533116
NEURON_CELLULAR_HOMEOSTASIS	-1.23585	0.533116
REGULATION_OF_PHOSPHOLIPASE_ACTIVITY	1.21067	0.533116
PEPTIDYL_SERINE_MODIFICATION	1.12789	0.533337
RESPONSE_TO_OXYGEN_RADICAL	1.26625	0.533337
B_CELL_MEDIATED_IMMUNITY	1.16823	0.533472
BIOLOGICAL_PROCESS_INVOLVED_IN_INTERACTION_WITH_SYMBIONT	-1.18691	0.533869
REGULATION_OF_ASPARTIC_TYPE_ENDOPEPTIDASE_ACTIVITY_INVOLVED_IN_AMYLOID_PRECURSOR_PROTEIN_CATABOLIC_PROCESS	1.30717	0.534304
EPITHELIAL_TUBE_FORMATION	1.17448	0.534304
REGULATION_OF_PRESYNAPSE_ORGANIZATION	1.23126	0.535608
POSITIVE_REGULATION_OF_KERATINOCYTE_DIFFERENTIATION	-1.28433	0.535608
PLASMA_LIPOPROTEIN_PARTICLE_CLEARANCE	-1.20384	0.535608
NUCLEOSOME_ORGANIZATION	-1.1757	0.535608
BONE_MINERALIZATION	1.1686	0.535608
REGULATION_OF_KERATINOCYTE_PROLIFERATION	1.25424	0.535608
FAT_CELL_DIFFERENTIATION	1.15467	0.535608
POSITIVE_REGULATION_OF_TRANSCRIPTION_FROM_RNA_POLYMERASE_II_PROMOTER_IN_RESPONSE_TO_ENDOPLASMIC_RETICULUM_STRESS	1.30224	0.535608
SMAD_PROTEIN_COMPLEX_ASSEMBLY	1.30626	0.535608
POSITIVE_REGULATION_OF_PROTEIN_DEPHOSPHORYLATION	-1.21613	0.535608
DNA_REPLICATION_INITIATION	-1.24374	0.535608
REGULATION_OF_NEUROTRANSMITTER_LEVELS	-1.15288	0.535608
OSTEOBLAST_PROLIFERATION	1.25209	0.535608
LIMBIC_SYSTEM_DEVELOPMENT	1.17583	0.537115
REGULATION_OF_LIPOPOLYSACCHARIDE_MEDIATED_SIGNALING_PATHWAY	1.25509	0.537115
ISOPRENOID_BIOSYNTHETIC_PROCESS	-1.24201	0.537115
RESPONSE_TO_GAMMA_RADIATION	1.20061	0.537115
SPINDLE_ORGANIZATION	1.15344	0.537115
BONE_CELL_DEVELOPMENT	1.26927	0.537232
NCRNA_TRANSCRIPTION	-1.16111	0.537232
CELLULAR_RESPONSE_TO_TOXIC_SUBSTANCE	-1.15984	0.537232
NEUROTRANSMITTER_RECEPTOR_TRANSPORT	1.22662	0.537232
NEGATIVE_REGULATION_OF_PROTEIN_DEPHOSPHORYLATION	-1.20082	0.537375
VIRAL_GENOME_REPLICATION	1.15492	0.537958
DEFINITIVE_HEMOPOIESIS	1.27474	0.538957
CELLULAR_IRON_ION_HOMEOSTASIS	-1.18148	0.538957
CARTILAGE_MORPHOGENESIS	-1.2837	0.539348
CELLULAR_RESPONSE_TO_SALT_STRESS	-1.28212	0.539348
DNA_METHYLATION_DEPENDENT_HETEROCHROMATIN_ASSEMBLY	-1.26187	0.539348
NEPHRON_TUBULE_FORMATION	-1.26027	0.539348
CARDIAC_MUSCLE_CELL_DIFFERENTIATION	1.1657	0.540123
GLYCEROPHOSPHOLIPID_CATABOLIC_PROCESS	1.27417	0.540183
POSITIVE_REGULATION_OF_STRIATED_MUSCLE_CELL_DIFFERENTIATION	1.23972	0.540717
NCRNA_CATABOLIC_PROCESS	-1.23767	0.540812
RECEPTOR_SIGNALING_PATHWAY_VIA_STAT	1.14883	0.540882
FOCAL_ADHESION_ASSEMBLY	1.17451	0.541122
EXPORT_ACROSS_PLASMA_MEMBRANE	-1.19942	0.541355
MIDGUT_DEVELOPMENT	-1.27874	0.541556
LYMPHOCYTE_ACTIVATION_INVOLVED_IN_IMMUNE_RESPONSE	1.14632	0.541556
POSITIVE_REGULATION_OF_STRIATED_MUSCLE_CONTRACTION	-1.27497	0.541677
AXO_DENDRITIC_PROTEIN_TRANSPORT	1.30218	0.542002
REGULATION_OF_CELL_GROWTH_INVOLVED_IN_CARDIAC_MUSCLE_CELL_DEVELOPMENT	1.26863	0.542071
POSITIVE_REGULATION_OF_NECROTIC_CELL_DEATH	1.29561	0.542135
POSITIVE_REGULATION_OF_STRESS_ACTIVATED_PROTEIN_KINASE_SIGNALING_CASCADE	1.16642	0.543316
BONE_MATURATION	-1.24533	0.543316
CARDIAC_EPITHELIAL_TO_MESENCHYMAL_TRANSITION	-1.2299	0.543316
ASTROCYTE_DIFFERENTIATION	1.2011	0.543364
POSITIVE_REGULATION_OF_SIGNALING_RECEPTOR_ACTIVITY	1.20843	0.544107
POSITIVE_REGULATION_OF_MITOTIC_CELL_CYCLE	1.16245	0.544107
UREA_CYCLE	-1.27313	0.544628
HORMONE_METABOLIC_PROCESS	-1.12728	0.544699
REGULATION_OF_SYNAPTIC_VESICLE_RECYCLING	1.25352	0.544972
REGULATION_OF_PHOSPHOLIPID_BIOSYNTHETIC_PROCESS	1.305	0.544972
CAMP_METABOLIC_PROCESS	-1.24882	0.545004
REGULATION_OF_AMPA_RECEPTOR_ACTIVITY	-1.24953	0.545004
POSITIVE_REGULATION_OF_DEFENSE_RESPONSE	1.12211	0.545004
CELL_CYCLE_DNA_REPLICATION	-1.18792	0.545035
CENTROMERE_COMPLEX_ASSEMBLY	1.24826	0.546065
NEGATIVE_REGULATION_OF_DNA_DAMAGE_RESPONSE_SIGNAL_TRANSDUCTION_BY_P53_CLASS_MEDIATOR	1.29675	0.546553
FEVER_GENERATION	-1.2717	0.546553
NEGATIVE_REGULATION_OF_PROTEIN_SUMOYLATION	-1.27153	0.546553
REGULATION_OF_AUTOPHAGOSOME_MATURATION	-1.26943	0.546553
VASOCONSTRICTION	-1.17017	0.547674
L_ALPHA_AMINO_ACID_TRANSMEMBRANE_TRANSPORT	1.19676	0.547693
CALCINEURIN_MEDIATED_SIGNALING	-1.19918	0.547693
MONOSACCHARIDE_METABOLIC_PROCESS	-1.11187	0.547693
FATTY_ACID_TRANSPORT	-1.13709	0.547866
INTERFERON_BETA_PRODUCTION	1.20552	0.548203
RESPONSE_TO_ACTIVITY	1.19646	0.548203
POSITIVE_REGULATION_OF_B_CELL_DIFFERENTIATION	1.28443	0.548203
POSITIVE_REGULATION_OF_MACROPHAGE_DERIVED_FOAM_CELL_DIFFERENTIATION	1.24417	0.548203
PYRIMIDINE_NUCLEOBASE_METABOLIC_PROCESS	1.28158	0.548203
REGULATION_OF_HAIR_FOLLICLE_DEVELOPMENT	1.25343	0.548203
NLRP3_INFLAMMASOME_COMPLEX_ASSEMBLY	1.28777	0.548203
REGULATION_OF_AMINO_ACID_IMPORT_ACROSS_PLASMA_MEMBRANE	1.28585	0.548203
ORGANELLE_TRANSPORT_ALONG_MICROTUBULE	1.20445	0.548374
INNATE_IMMUNE_RESPONSE_ACTIVATING_SIGNAL_TRANSDUCTION	1.15616	0.548622
SENSORY_SYSTEM_DEVELOPMENT	1.11318	0.549829
REGULATION_OF_SPINDLE_ASSEMBLY	1.23513	0.549829
CELLULAR_RESPONSE_TO_ESTRADIOL_STIMULUS	-1.23605	0.549829
REGULATION_OF_HEART_GROWTH	1.19701	0.549829
ERAD_PATHWAY	-1.17318	0.549829
REGULATION_OF_TRANSCRIPTION_REGULATORY_REGION_DNA_BINDING	-1.18937	0.549829
NUCLEAR_MEMBRANE_ORGANIZATION	1.28191	0.549829
AROMATIC_AMINO_ACID_TRANSPORT	1.27488	0.549829
ZYMOGEN_ACTIVATION	1.19361	0.549829
HEPARIN_METABOLIC_PROCESS	-1.25192	0.549829
MITOTIC_DNA_REPLICATION	-1.25156	0.549829
OLIGOPEPTIDE_TRANSPORT	1.29721	0.550039
CEREBELLAR_CORTEX_DEVELOPMENT	1.22441	0.55068
PROTEIN_LOCALIZATION_TO_CELL_JUNCTION	1.15386	0.55068
ORGANELLE_DISASSEMBLY	-1.16871	0.55068
REGULATION_OF_DEFENSE_RESPONSE_TO_VIRUS_BY_HOST	-1.22863	0.55068
RESPONSE_TO_INTERLEUKIN_1	1.14248	0.55068
NEGATIVE_REGULATION_OF_DEPHOSPHORYLATION	1.16517	0.55068
REGULATION_OF_REPRODUCTIVE_PROCESS	1.14198	0.55068
CALCIUM_ION_TRANSPORT	1.11844	0.55068
INTERMEDIATE_FILAMENT_BASED_PROCESS	1.22957	0.55068
OOCYTE_DIFFERENTIATION	-1.2033	0.55068
POSITIVE_REGULATION_OF_ENDOPLASMIC_RETICULUM_UNFOLDED_PROTEIN_RESPONSE	1.27005	0.55068
REGULATION_OF_OSTEOBLAST_PROLIFERATION	1.24138	0.55068
BRANCHING_INVOLVED_IN_SALIVARY_GLAND_MORPHOGENESIS	-1.2618	0.550867
REGULATION_OF_POSTSYNAPTIC_DENSITY_ORGANIZATION	1.29398	0.550867
REGULATION_OF_CELLULAR_RESPONSE_TO_INSULIN_STIMULUS	1.18289	0.552851
PROTEIN_K48_LINKED_UBIQUITINATION	1.19982	0.552915
REGULATION_OF_CALCIUM_ION_TRANSMEMBRANE_TRANSPORTER_ACTIVITY	-1.17483	0.552915
NEGATIVE_REGULATION_OF_SIGNAL_TRANSDUCTION_BY_P53_CLASS_MEDIATOR	1.24887	0.553671
PROTEIN_LOCALIZATION_TO_ENDOPLASMIC_RETICULUM	-1.1302	0.553671
RESPONSE_TO_MITOCHONDRIAL_DEPOLARISATION	-1.26254	0.554275
CELLULAR_PROTEIN_COMPLEX_DISASSEMBLY	-1.13302	0.554275
MITOCHONDRIAL_MEMBRANE_ORGANIZATION	1.14793	0.554563
PROTEIN_KINASE_A_SIGNALING	-1.20884	0.556114
RESPONSE_TO_INTERLEUKIN_4	-1.22483	0.556114
B_CELL_HOMEOSTASIS	1.24877	0.556114
NEGATIVE_REGULATION_OF_ANION_TRANSMEMBRANE_TRANSPORT	1.25343	0.556114
REGULATION_OF_MICROTUBULE_BINDING	1.27871	0.556114
REGULATION_OF_PEPTIDYL_LYSINE_ACETYLATION	-1.18056	0.557694
REGULATION_OF_CARDIAC_MUSCLE_CELL_DIFFERENTIATION	1.27225	0.557694
NEGATIVE_REGULATION_OF_COAGULATION	-1.18482	0.558297
ARACHIDONIC_ACID_METABOLIC_PROCESS	-1.18814	0.558297
REGULATION_OF_TELOMERE_MAINTENANCE	1.19351	0.558298
APOPTOTIC_PROCESS_INVOLVED_IN_MORPHOGENESIS	1.23733	0.558298
ASPARTATE_FAMILY_AMINO_ACID_CATABOLIC_PROCESS	-1.22792	0.558298
NEGATIVE_REGULATION_OF_COLLAGEN_METABOLIC_PROCESS	1.27026	0.558298
REGULATION_OF_MYOTUBE_DIFFERENTIATION	1.21991	0.558298
NEGATIVE_REGULATION_OF_GLIAL_CELL_PROLIFERATION	-1.25352	0.558298
POSITIVE_REGULATION_OF_BLOOD_VESSEL_ENDOTHELIAL_CELL_MIGRATION	1.18052	0.558298
REGULATION_OF_CELLULAR_COMPONENT_SIZE	1.1156	0.558298
HISTONE_H4_DEACETYLATION	-1.25818	0.558298
POSITIVE_REGULATION_OF_MYELOID_LEUKOCYTE_CYTOKINE_PRODUCTION_INVOLVED_IN_IMMUNE_RESPONSE	1.2642	0.558298
POSTSYNAPTIC_SIGNAL_TRANSDUCTION	1.1991	0.558298
REGULATION_OF_INFLAMMATORY_RESPONSE	-1.0889	0.558298
RESPONSE_TO_KETONE	-1.13208	0.558298
EPHRIN_RECEPTOR_SIGNALING_PATHWAY	1.15157	0.560336
THIOESTER_BIOSYNTHETIC_PROCESS	-1.18762	0.560336
CEREBELLAR_PURKINJE_CELL_LAYER_MORPHOGENESIS	-1.24096	0.560336
CELLULAR_RESPONSE_TO_OXYGEN_LEVELS	1.14014	0.560336
NUCLEOSIDE_BISPHOSPHATE_BIOSYNTHETIC_PROCESS	-1.15065	0.560336
NEGATIVE_REGULATION_OF_WNT_SIGNALING_PATHWAY	-1.12983	0.560336
POSITIVE_REGULATION_OF_POSTTRANSCRIPTIONAL_GENE_SILENCING	1.23362	0.560336
VESICLE_BUDDING_FROM_MEMBRANE	1.15108	0.560336
CHROMOSOME_CONDENSATION	-1.22165	0.560336
PEPTIDYL_THREONINE_DEPHOSPHORYLATION	1.22519	0.560336
REGULATION_OF_PROTEIN_TYROSINE_KINASE_ACTIVITY	1.1517	0.560336
REGULATION_OF_TRANSCRIPTION_INITIATION_FROM_RNA_POLYMERASE_II_PROMOTER	1.23295	0.561455
REGULATION_OF_HAIR_CYCLE	1.23407	0.562072
RETROGRADE_TRANSPORT_ENDOSOME_TO_PLASMA_MEMBRANE	1.2238	0.562072
REGULATION_OF_FEEDING_BEHAVIOR	1.23107	0.5631
RESPONSE_TO_CORTICOSTEROID	1.13264	0.563209
CYTOPLASMIC_PATTERN_RECOGNITION_RECEPTOR_SIGNALING_PATHWAY	1.19263	0.563209
REGULATION_OF_MUSCLE_SYSTEM_PROCESS	-1.11825	0.563209
REGULATION_OF_METAL_ION_TRANSPORT	1.13044	0.564747
REGULATION_OF_HEMATOPOIETIC_STEM_CELL_DIFFERENTIATION	1.17144	0.564951
HEART_FORMATION	1.22017	0.564951
BUNDLE_OF_HIS_CELL_TO_PURKINJE_MYOCYTE_COMMUNICATION	-1.23582	0.564951
APPENDAGE_MORPHOGENESIS	1.13311	0.564951
EXTRACELLULAR_VESICLE_BIOGENESIS	1.22606	0.564951
ASSOCIATIVE_LEARNING	-1.1479	0.564951
ADRENAL_GLAND_DEVELOPMENT	1.2176	0.565558
PROTEIN_LOCALIZATION_TO_PLASMA_MEMBRANE	1.11963	0.565558
MATURE_B_CELL_DIFFERENTIATION_INVOLVED_IN_IMMUNE_RESPONSE	-1.22072	0.565658
B_CELL_ACTIVATION	1.11169	0.565878
REGULATION_OF_PROTEIN_CATABOLIC_PROCESS_IN_THE_VACUOLE	1.26937	0.566668
CELLULAR_RESPONSE_TO_LIPID	-1.08169	0.566682
I_KAPPAB_KINASE_NF_KAPPAB_SIGNALING	1.11022	0.567127
NEGATIVE_REGULATION_OF_CELL_DEVELOPMENT	1.13229	0.567127
POSITIVE_REGULATION_OF_DNA_TEMPLATED_TRANSCRIPTION_ELONGATION	-1.23822	0.568168
PHOSPHATIDYLETHANOLAMINE_METABOLIC_PROCESS	1.2146	0.568168
SA_NODE_CELL_TO_ATRIAL_CARDIAC_MUSCLE_CELL_COMMUNICATION	-1.2316	0.56842
PROTEIN_ACTIVATION_CASCADE	-1.19995	0.56842
MYELOID_LEUKOCYTE_CYTOKINE_PRODUCTION	1.21388	0.56842
NEGATIVE_REGULATION_OF_DNA_RECOMBINATION	1.21257	0.56842
DETECTION_OF_MECHANICAL_STIMULUS_INVOLVED_IN_SENSORY_PERCEPTION	1.22989	0.56842
DNA_TEMPLATED_TRANSCRIPTION_INITIATION	-1.1182	0.56842
METAPHASE_ANAPHASE_TRANSITION_OF_CELL_CYCLE	1.16633	0.568793
MICROTUBULE_BASED_MOVEMENT	1.10418	0.569441
REGULATION_OF_RESPONSE_TO_CYTOKINE_STIMULUS	1.12958	0.569441
POSITIVE_REGULATION_BY_HOST_OF_VIRAL_PROCESS	-1.24597	0.569441
REGULATION_OF_NITRIC_OXIDE_METABOLIC_PROCESS	1.17592	0.569513
RIBOSE_PHOSPHATE_BIOSYNTHETIC_PROCESS	-1.12436	0.569513
MODIFIED_AMINO_ACID_TRANSPORT	1.21232	0.570018
ONE_CARBON_METABOLIC_PROCESS	1.21273	0.570172
CELL_PROLIFERATION_IN_FOREBRAIN	1.2275	0.570558
CD8_POSITIVE_ALPHA_BETA_T_CELL_DIFFERENTIATION	1.24594	0.570731
RESPIRATORY_BURST	1.18572	0.571454
HISTONE_H3_K27_METHYLATION	-1.24017	0.572007
PHOSPHOLIPID_HOMEOSTASIS	-1.23983	0.572007
TRANSFERRIN_TRANSPORT	-1.18148	0.57243
REGULATION_OF_DENDRITE_EXTENSION	1.21577	0.572778
SODIUM_ION_IMPORT_ACROSS_PLASMA_MEMBRANE	-1.23838	0.572778
AXONAL_TRANSPORT_OF_MITOCHONDRION	1.24066	0.572778
CARDIAC_CHAMBER_FORMATION	1.24307	0.572778
REGULATION_OF_METALLOPEPTIDASE_ACTIVITY	1.24251	0.572778
REGULATION_OF_RIG_I_SIGNALING_PATHWAY	1.24082	0.572778
RESPONSE_TO_PEPTIDE	-1.08221	0.57298
REGULATION_OF_MITOCHONDRION_ORGANIZATION	1.13105	0.57298
NEGATIVE_REGULATION_OF_CELL_DIVISION	-1.22386	0.57298
RNA_SURVEILLANCE	-1.22382	0.57298
POSITIVE_REGULATION_OF_LIPASE_ACTIVITY	1.17483	0.57298
2_OXOGLUTARATE_METABOLIC_PROCESS	-1.23348	0.57298
POSITIVE_REGULATION_OF_EPITHELIAL_CELL_MIGRATION	1.11768	0.57298
CALCIUM_MEDIATED_SIGNALING_USING_INTRACELLULAR_CALCIUM_SOURCE	-1.22538	0.57298
SECONDARY_METABOLITE_BIOSYNTHETIC_PROCESS	-1.22526	0.57298
REGULATION_OF_SULFUR_METABOLIC_PROCESS	-1.22327	0.573324
RETROGRADE_TRANSPORT_ENDOSOME_TO_GOLGI	1.18616	0.573324
PHOSPHOLIPID_TRANSPORT	-1.14528	0.573324
TETRAPYRROLE_BIOSYNTHETIC_PROCESS	-1.20655	0.573889
REGULATION_OF_T_CELL_DIFFERENTIATION	1.12899	0.574787
PURINE_NUCLEOSIDE_BIOSYNTHETIC_PROCESS	1.19995	0.577141
SUCKLING_BEHAVIOR	1.26432	0.577141
ESTROUS_CYCLE	1.23696	0.577524
LYSOSOMAL_PROTEIN_CATABOLIC_PROCESS	1.23616	0.577524
NEGATIVE_REGULATION_OF_PROTEIN_LOCALIZATION_TO_CELL_SURFACE	1.2289	0.577524
POSITIVE_REGULATION_OF_VIRAL_PROCESS	-1.13263	0.577852
RESPONSE_TO_STEROL_DEPLETION	1.25637	0.57818
NEGATIVE_REGULATION_OF_G_PROTEIN_COUPLED_RECEPTOR_SIGNALING_PATHWAY	1.1754	0.57848
NEGATIVE_REGULATION_OF_DEVELOPMENTAL_GROWTH	1.13402	0.578662
REGULATION_OF_RESPONSE_TO_BIOTIC_STIMULUS	1.09277	0.578662
SIGNAL_TRANSDUCTION_IN_ABSENCE_OF_LIGAND	1.17115	0.578662
GLUCOCORTICOID_METABOLIC_PROCESS	-1.19126	0.578662
VESICLE_TARGETING	1.14703	0.578662
REGULATION_OF_DEVELOPMENTAL_GROWTH	-1.07536	0.578662
RESPONSE_TO_PEPTIDE_HORMONE	1.08307	0.578662
REGULATION_OF_CELLULAR_RESPIRATION	1.20401	0.578662
NEGATIVE_REGULATION_OF_CALCIUM_ION_TRANSPORT	1.16112	0.578662
POSITIVE_REGULATION_OF_RESPONSE_TO_CYTOKINE_STIMULUS	1.16212	0.578662
MAMMARY_GLAND_ALVEOLUS_DEVELOPMENT	1.22007	0.580315
REGULATION_OF_CELLULAR_CARBOHYDRATE_METABOLIC_PROCESS	-1.1241	0.580315
REGULATION_OF_LIPID_KINASE_ACTIVITY	1.17649	0.580315
REGULATION_OF_BIOLOGICAL_PROCESS_INVOLVED_IN_SYMBIOTIC_INTERACTION	1.12567	0.580315
SIGNAL_TRANSDUCTION_INVOLVED_IN_REGULATION_OF_GENE_EXPRESSION	-1.23179	0.580315
RESPONSE_TO_AMPHETAMINE	1.19851	0.580315
POSITIVE_REGULATION_OF_NEURON_DIFFERENTIATION	1.1506	0.580315
INSULIN_LIKE_GROWTH_FACTOR_RECEPTOR_SIGNALING_PATHWAY	-1.18788	0.580315
MRNA_CLEAVAGE_INVOLVED_IN_MRNA_PROCESSING	-1.21673	0.580315
SEQUESTERING_OF_CALCIUM_ION	1.13135	0.58042
POSITIVE_REGULATION_OF_GLUCOSE_TRANSMEMBRANE_TRANSPORT	1.18746	0.581297
RESPONSE_TO_MUSCLE_STRETCH	1.19138	0.581297
RESPIRATORY_GASEOUS_EXCHANGE_BY_RESPIRATORY_SYSTEM	-1.14362	0.581437
GROWTH_HORMONE_RECEPTOR_SIGNALING_PATHWAY_VIA_JAK_STAT	-1.21591	0.581817
LOCALIZATION_WITHIN_MEMBRANE	1.1703	0.582038
POSITIVE_REGULATION_OF_GLIAL_CELL_MIGRATION	1.24861	0.582038
RECEPTOR_INTERNALIZATION	1.11987	0.582038
DNA_BIOSYNTHETIC_PROCESS	1.12834	0.582327
ESTABLISHMENT_OF_LYMPHOCYTE_POLARITY	1.2217	0.582447
CARDIAC_MUSCLE_CONTRACTION	-1.10737	0.584741
PHOSPHOLIPID_CATABOLIC_PROCESS	1.18964	0.584804
PEPTIDYL_LYSINE_DIMETHYLATION	-1.22364	0.584804
REGULATION_OF_CARTILAGE_DEVELOPMENT	1.16311	0.58524
NEURON_PROJECTION_ORGANIZATION	-1.13175	0.585292
MULTI_ORGANISM_CELLULAR_PROCESS	1.21826	0.585317
CELLULAR_RESPONSE_TO_DRUG	1.16983	0.58574
PEPTIDE_SECRETION	1.10475	0.586573
CARDIOCYTE_DIFFERENTIATION	1.12505	0.586671
POSITIVE_REGULATION_OF_GLIOGENESIS	1.15933	0.586755
EMBRYONIC_HINDLIMB_MORPHOGENESIS	-1.18732	0.586755
DNA_MODIFICATION	-1.11142	0.586755
CELLULAR_RESPONSE_TO_ALDEHYDE	-1.20301	0.586755
INOSITOL_TRISPHOSPHATE_METABOLIC_PROCESS	-1.2313	0.586755
MACROPHAGE_PROLIFERATION	-1.22871	0.586755
MACROPHAGE_MIGRATION	1.17295	0.586755
REGULATION_OF_EMBRYONIC_DEVELOPMENT	1.15743	0.586755
CORTICAL_ACTIN_CYTOSKELETON_ORGANIZATION	1.18579	0.586755
ANAPHASE_PROMOTING_COMPLEX_DEPENDENT_CATABOLIC_PROCESS	-1.13019	0.586755
OLIGOSACCHARIDE_CATABOLIC_PROCESS	-1.2044	0.586755
NEGATIVE_REGULATION_OF_SMOOTH_MUSCLE_CELL_PROLIFERATION	-1.16775	0.586755
NEUROBLAST_PROLIFERATION	1.1556	0.586755
CORPUS_CALLOSUM_DEVELOPMENT	1.23742	0.586755
NEGATIVE_REGULATION_OF_GLUCOSE_TRANSMEMBRANE_TRANSPORT	1.23668	0.586755
REGULATION_OF_TOLL_LIKE_RECEPTOR_2_SIGNALING_PATHWAY	1.24566	0.586755
POSITIVE_REGULATION_OF_CALCIUM_ION_IMPORT	-1.21429	0.586755
REGULATION_OF_T_HELPER_CELL_DIFFERENTIATION	1.18281	0.586755
REGULATION_OF_LEUKOCYTE_APOPTOTIC_PROCESS	1.15448	0.586755
CELLULAR_RESPONSE_TO_ALKALOID	-1.18551	0.586755
GOLGI_ORGANIZATION	1.11965	0.586993
PLASMINOGEN_ACTIVATION	1.19975	0.587137
STRIATED_MUSCLE_CELL_PROLIFERATION	1.14964	0.587195
INSULIN_RECEPTOR_SIGNALING_PATHWAY	1.12095	0.58763
FEAR_RESPONSE	-1.17326	0.58793
REGULATION_OF_TELOMERE_MAINTENANCE_VIA_TELOMERE_LENGTHENING	1.15922	0.588005
HETEROCHROMATIN_ORGANIZATION	-1.15292	0.588005
INACTIVATION_OF_MAPK_ACTIVITY	1.19934	0.588141
NUCLEOTIDE_SUGAR_TRANSMEMBRANE_TRANSPORT	-1.2218	0.588141
T_CELL_CYTOKINE_PRODUCTION	-1.1636	0.589441
REGULATION_OF_CELL_COMMUNICATION_BY_ELECTRICAL_COUPLING	1.21176	0.589712
EPITHELIAL_CELL_APOPTOTIC_PROCESS	1.12633	0.590446
ESTABLISHMENT_OR_MAINTENANCE_OF_TRANSMEMBRANE_ELECTROCHEMICAL_GRADIENT	-1.20106	0.590733
MULTI_ORGANISM_LOCALIZATION	-1.1411	0.590733
PORPHYRIN_CONTAINING_COMPOUND_METABOLIC_PROCESS	-1.17246	0.590733
METAL_ION_EXPORT	-1.16384	0.590769
POSITIVE_REGULATION_OF_TELOMERE_MAINTENANCE	1.15587	0.592069
REACTIVE_NITROGEN_SPECIES_METABOLIC_PROCESS	1.1556	0.592069
INTERLEUKIN_13_PRODUCTION	-1.20666	0.592069
NEGATIVE_REGULATION_OF_PLATELET_DERIVED_GROWTH_FACTOR_RECEPTOR_SIGNALING_PATHWAY	-1.1997	0.592069
PROGRAMMED_CELL_DEATH_INVOLVED_IN_CELL_DEVELOPMENT	-1.20021	0.592069
NEGATIVE_REGULATION_OF_EPITHELIAL_CELL_MIGRATION	1.1569	0.59226
NEGATIVE_REGULATION_OF_VIRAL_RELEASE_FROM_HOST_CELL	-1.19999	0.592894
MATURATION_OF_5_8S_RRNA	-1.18661	0.592894
NEGATIVE_REGULATION_OF_B_CELL_PROLIFERATION	1.20609	0.593414
SKIN_EPIDERMIS_DEVELOPMENT	-1.13376	0.593816
MAMMARY_GLAND_EPITHELIAL_CELL_PROLIFERATION	1.18144	0.594456
MITOPHAGY	-1.20105	0.594456
PLATELET_DEGRANULATION	-1.12134	0.594456
VENTRICULAR_SEPTUM_DEVELOPMENT	1.15113	0.594456
RESPONSE_TO_ARSENIC_CONTAINING_SUBSTANCE	1.18013	0.594456
NEGATIVE_T_CELL_SELECTION	1.23739	0.594505
POSITIVE_REGULATION_OF_SYNAPTIC_TRANSMISSION_GABAERGIC	1.21957	0.594505
NEGATIVE_REGULATION_OF_I_KAPPAB_KINASE_NF_KAPPAB_SIGNALING	1.1802	0.594505
REGULATION_OF_DNA_RECOMBINATION	1.15104	0.594505
RNA_CATABOLIC_PROCESS	1.09802	0.594505
CELL_CELL_ADHESION_VIA_PLASMA_MEMBRANE_ADHESION_MOLECULES	1.0917	0.594505
LYMPH_VESSEL_MORPHOGENESIS	-1.18474	0.594505
PEPTIDYL_L_CYSTEINE_S_PALMITOYLATION	-1.18359	0.594505
CYCLIC_NUCLEOTIDE_MEDIATED_SIGNALING	-1.12322	0.594616
NEGATIVE_REGULATION_OF_T_CELL_RECEPTOR_SIGNALING_PATHWAY	1.18716	0.594766
PEPTIDYL_GLUTAMIC_ACID_MODIFICATION	1.18674	0.594766
REGULATION_OF_GLIAL_CELL_MIGRATION	1.20474	0.594766
SYNAPSE_MATURATION	1.18081	0.595005
RESPONSE_TO_LEAD_ION	1.17549	0.595075
REGULATION_OF_PROSTAGLANDIN_SECRETION	-1.19696	0.595505
HORMONE_TRANSPORT	1.08873	0.59564
POSITIVE_REGULATION_OF_VASCULAR_ENDOTHELIAL_CELL_PROLIFERATION	1.21745	0.596978
DEOXYRIBONUCLEOSIDE_TRIPHOSPHATE_METABOLIC_PROCESS	-1.20899	0.596978
REGULATION_OF_VENTRICULAR_CARDIAC_MUSCLE_CELL_ACTION_POTENTIAL	-1.21031	0.596978
RESPONSE_TO_CALCIUM_ION	-1.1086	0.597489
RESPONSE_TO_UV_B	-1.2065	0.597489
EPIDERMAL_GROWTH_FACTOR_RECEPTOR_SIGNALING_PATHWAY	1.11723	0.597489
ERBB_SIGNALING_PATHWAY	1.12214	0.598843
NEGATIVE_REGULATION_OF_ACTIN_FILAMENT_POLYMERIZATION	-1.14612	0.598843
[truncated: 2,762 more rows]
