# Supplementary material for: Comprehensive bioinformatics analysis reveals biomarkers of DNA methylation-related genes in varicose veins
Source: Front Genet. 2022 Nov 25;13:1013803. doi: 10.3389/fgene.2022.1013803 (PMC9732536; doi:10.3389/fgene.2022.1013803)
Supplement: Supplementary file 1 [file DataSheet1.ZIP › Supplementary Material (2022.10.31)/Supplementary Table 5/WISP2.GOCC.xlsx]

## Sheet: WISP2.GOCC
ID	NES	p.adjust
COLLAGEN_CONTAINING_EXTRACELLULAR_MATRIX	2.06804	1.56e-07
EXTERNAL_ENCAPSULATING_STRUCTURE	1.96091	1.56e-07
CELL_SUBSTRATE_JUNCTION	1.90016	6.96e-06
COLLAGEN_TRIMER	2.28146	1.97e-05
CELL_LEADING_EDGE	1.83512	2.29e-05
COMPLEX_OF_COLLAGEN_TRIMERS	2.2248	0.000177147
ORGANELLE_INNER_MEMBRANE	-1.70464	0.000268256
MITOCHONDRIAL_MATRIX	-1.6589	0.000383382
ACTIN_FILAMENT_BUNDLE	2.13465	0.000552203
LAMELLIPODIUM	1.88237	0.000650475
ENDOPLASMIC_RETICULUM_LUMEN	1.75792	0.000896811
RESPIRASOME	-2.03602	0.00122288
ACTOMYOSIN	2.03429	0.00152564
BASEMENT_MEMBRANE	1.96023	0.00276061
FIBRILLAR_COLLAGEN_TRIMER	2.01605	0.00300062
LAMELLIPODIUM_MEMBRANE	2.08376	0.00349136
RESPIRATORY_CHAIN_COMPLEX	-1.97692	0.00440571
RUFFLE	1.78518	0.00462196
LEADING_EDGE_MEMBRANE	1.7708	0.0106082
MHC_CLASS_II_PROTEIN_COMPLEX	1.9957	0.0114365
RIBOSOME	-1.61375	0.0135684
TRIGLYCERIDE_RICH_PLASMA_LIPOPROTEIN_PARTICLE	-1.93846	0.0144587
ACTIN_FILAMENT	1.73279	0.0149494
CYTOSOLIC_RIBOSOME	-1.77031	0.0180178
PROTEIN_COMPLEX_INVOLVED_IN_CELL_ADHESION	1.93953	0.0186145
ACTIN_CYTOSKELETON	1.49501	0.0186422
RIBOSOMAL_SUBUNIT	-1.59465	0.0196145
CYTOCHROME_COMPLEX	-1.87461	0.0208669
CHYLOMICRON	-1.91609	0.0212855
LIPID_DROPLET	-1.74505	0.0240328
MHC_PROTEIN_COMPLEX	1.93577	0.0266529
SIDE_OF_MEMBRANE	1.43254	0.0266529
INNER_MITOCHONDRIAL_MEMBRANE_PROTEIN_COMPLEX	-1.68802	0.0303508
NADH_DEHYDROGENASE_COMPLEX	-1.82791	0.0335362
FILOPODIUM	1.67903	0.0337771
MITOCHONDRIAL_PROTEIN_CONTAINING_COMPLEX	-1.51835	0.0388142
HIGH_DENSITY_LIPOPROTEIN_PARTICLE	-1.76909	0.0427669
FICOLIN_1_RICH_GRANULE	1.53227	0.0486232
CELL_PROJECTION_MEMBRANE	1.43004	0.0536033
PROTEASOME_CORE_COMPLEX_BETA_SUBUNIT_COMPLEX	-1.74908	0.0649002
SYNAPTIC_CLEFT	-1.72718	0.0676072
EARLY_PHAGOSOME	1.76836	0.0759812
ENDOCYTIC_VESICLE	1.40862	0.0798903
RUFFLE_MEMBRANE	1.59209	0.0842051
ER_TO_GOLGI_TRANSPORT_VESICLE_MEMBRANE	1.66705	0.0860379
RESPIRATORY_CHAIN_COMPLEX_IV	-1.6824	0.0865324
LARGE_RIBOSOMAL_SUBUNIT	-1.50391	0.0943727
PHOSPHATASE_COMPLEX	1.65512	0.098658
PODOSOME	1.75157	0.0998094
SECRETORY_GRANULE_MEMBRANE	1.38487	0.104578
CHAPERONE_COMPLEX	1.7283	0.112167
TRANS_GOLGI_NETWORK	1.37556	0.113735
FICOLIN_1_RICH_GRANULE_LUMEN	1.50653	0.116435
ROUGH_ENDOPLASMIC_RETICULUM_MEMBRANE	1.6902	0.119633
LUMENAL_SIDE_OF_MEMBRANE	1.68689	0.121473
INTERCELLULAR_BRIDGE	-1.56101	0.126388
COPI_COATED_VESICLE_MEMBRANE	1.66977	0.128966
U5_SNRNP	-1.66398	0.132625
SARCOPLASM	1.49716	0.133133
STRIATED_MUSCLE_THIN_FILAMENT	1.66902	0.1354
HISTONE_DEACETYLASE_COMPLEX	-1.52239	0.139477
SITE_OF_POLARIZED_GROWTH	1.43763	0.147994
PLATELET_ALPHA_GRANULE	1.50176	0.14908
COPI_COATED_VESICLE	1.63559	0.14908
CONTRACTILE_FIBER	1.38954	0.14908
I_BAND	1.46047	0.14908
SPECIFIC_GRANULE_MEMBRANE	1.50692	0.14908
TRANSPORT_VESICLE	1.3189	0.151524
PROTEIN_PHOSPHATASE_TYPE_2A_COMPLEX	1.5841	0.153538
SWI_SNF_SUPERFAMILY_TYPE_COMPLEX	-1.46073	0.154536
COATED_VESICLE_MEMBRANE	1.39252	0.157132
U2_TYPE_SPLICEOSOMAL_COMPLEX	-1.45462	0.15774
AXON_CYTOPLASM	1.53911	0.15774
CLATHRIN_COATED_ENDOCYTIC_VESICLE_MEMBRANE	1.51464	0.159024
PRESYNAPTIC_ACTIVE_ZONE_CYTOPLASMIC_COMPONENT	-1.5703	0.159024
ENDOLYSOSOME_MEMBRANE	1.60069	0.162079
G_PROTEIN_BETA_GAMMA_SUBUNIT_COMPLEX	1.56595	0.166829
ENDOCYTIC_VESICLE_MEMBRANE	1.38968	0.169838
OUTER_MEMBRANE	1.37015	0.170809
GOLGI_ASSOCIATED_VESICLE	1.46406	0.1752
SMALL_RIBOSOMAL_SUBUNIT	-1.42381	0.179255
MYOFILAMENT	1.61108	0.180796
CYTOSOLIC_LARGE_RIBOSOMAL_SUBUNIT	-1.49348	0.18783
OXIDOREDUCTASE_COMPLEX	-1.38523	0.18783
EXTERNAL_SIDE_OF_PLASMA_MEMBRANE	1.28297	0.18783
APICAL_PART_OF_CELL	1.28068	0.201198
LUMENAL_SIDE_OF_ENDOPLASMIC_RETICULUM_MEMBRANE	1.54976	0.20458
ATPASE_COMPLEX	-1.41268	0.206435
ACTIN_BASED_CELL_PROJECTION	1.33446	0.208379
AGGRESOME	1.51672	0.211065
BLOOD_MICROPARTICLE	1.38411	0.211527
POSTSYNAPTIC_ENDOSOME	1.51809	0.216195
HEMOGLOBIN_COMPLEX	1.52692	0.219237
MICROVILLUS	1.40669	0.23822
SARCOLEMMA	1.38024	0.239534
GTPASE_COMPLEX	1.52318	0.240148
IMMUNOLOGICAL_SYNAPSE	1.47296	0.26538
CLATHRIN_COATED_ENDOCYTIC_VESICLE	1.41861	0.273834
TERTIARY_GRANULE_MEMBRANE	1.42943	0.276398
COPII_COATED_ER_TO_GOLGI_TRANSPORT_VESICLE	1.38765	0.284805
GOLGI_ASSOCIATED_VESICLE_MEMBRANE	1.45441	0.293283
ENDOLYSOSOME	1.53113	0.30053
SPLICEOSOMAL_TRI_SNRNP_COMPLEX	-1.47409	0.314882
INTERCALATED_DISC	1.39195	0.322284
SPLICEOSOMAL_COMPLEX	-1.29714	0.322284
TRANS_GOLGI_NETWORK_TRANSPORT_VESICLE_MEMBRANE	-1.51106	0.326977
LATE_ENDOSOME_MEMBRANE	-1.31759	0.327085
RETROMER_COMPLEX	1.47033	0.33055
POLYSOMAL_RIBOSOME	-1.48027	0.330838
TRANS_GOLGI_NETWORK_MEMBRANE	1.32836	0.33198
CYTOSOLIC_SMALL_RIBOSOMAL_SUBUNIT	-1.43203	0.334509
TERTIARY_GRANULE	1.30986	0.336202
SMALL_NUCLEAR_RIBONUCLEOPROTEIN_COMPLEX	-1.37549	0.348885
MIDBODY	1.28378	0.349925
INTRACILIARY_TRANSPORT_PARTICLE	-1.4618	0.350664
MITOCHONDRIAL_RESPIRATORY_CHAIN_COMPLEX_IV	-1.49002	0.352542
HAPTOGLOBIN_HEMOGLOBIN_COMPLEX	1.4715	0.354408
NEURON_PROJECTION_CYTOPLASM	1.32055	0.354444
BASAL_PART_OF_CELL	1.25253	0.354444
PLASMA_MEMBRANE_SIGNALING_RECEPTOR_COMPLEX	1.28147	0.354444
ADA2_GCN5_ADA3_TRANSCRIPTION_ACTIVATOR_COMPLEX	-1.47967	0.35589
INCLUSION_BODY	1.33576	0.365571
PHAGOCYTIC_CUP	1.43224	0.365571
NEUROMUSCULAR_JUNCTION	1.33494	0.371727
SPECIFIC_GRANULE	1.2723	0.371727
STEREOCILIUM_BUNDLE	-1.38479	0.372648
POLYSOME	-1.32949	0.376613
SWR1_COMPLEX	-1.48412	0.377206
RNA_POLYMERASE_III_COMPLEX	-1.43607	0.377206
PHAGOCYTIC_VESICLE	1.26099	0.377206
CIS_GOLGI_NETWORK	1.37826	0.378899
NADPH_OXIDASE_COMPLEX	1.41883	0.389247
KINESIN_COMPLEX	1.3451	0.394727
CELL_CELL_JUNCTION	1.17283	0.396587
CATALYTIC_STEP_2_SPLICEOSOME	-1.3049	0.397614
MULTIVESICULAR_BODY_MEMBRANE	-1.43226	0.397614
CYTOPLASMIC_EXOSOME_RNASE_COMPLEX	-1.42406	0.409418
PHAGOCYTIC_VESICLE_MEMBRANE	1.31733	0.409418
AXONAL_GROWTH_CONE	1.38842	0.413028
HOPS_COMPLEX	-1.41554	0.417231
EXTRINSIC_COMPONENT_OF_PLASMA_MEMBRANE	1.2301	0.422701
FILAMENTOUS_ACTIN	1.38175	0.424872
LAMININ_COMPLEX	-1.41231	0.424872
SYNAPTIC_VESICLE_MEMBRANE	-1.2172	0.425104
LATE_ENDOSOME	1.20492	0.426401
DNA_REPLICATION_FACTOR_A_COMPLEX	-1.4041	0.427033
RNA_POLYMERASE_COMPLEX	-1.25831	0.429231
SM_LIKE_PROTEIN_FAMILY_COMPLEX	-1.28084	0.433139
ADHERENS_JUNCTION	1.21637	0.43995
SMOOTH_ENDOPLASMIC_RETICULUM	1.34101	0.442215
REPLICATION_FORK	-1.30113	0.44255
CYCLIN_DEPENDENT_PROTEIN_KINASE_HOLOENZYME_COMPLEX	1.33272	0.443149
CLATHRIN_COATED_VESICLE_MEMBRANE	1.2283	0.443268
U2_TYPE_CATALYTIC_STEP_2_SPLICEOSOME	-1.35613	0.443335
INTRINSIC_COMPONENT_OF_SYNAPTIC_VESICLE_MEMBRANE	-1.29571	0.443683
CHROMOCENTER	-1.36758	0.44607
INTEGRAL_COMPONENT_OF_SYNAPTIC_VESICLE_MEMBRANE	-1.33233	0.453316
NURD_COMPLEX	-1.34444	0.46267
INTRINSIC_COMPONENT_OF_MITOCHONDRIAL_OUTER_MEMBRANE	1.32528	0.463412
GLIAL_CELL_PROJECTION	1.3193	0.467986
PIGMENT_GRANULE	1.21941	0.467986
CYTOPLASMIC_SIDE_OF_MEMBRANE	1.19256	0.469197
CELL_BODY_MEMBRANE	1.30335	0.471687
COATED_VESICLE	1.16657	0.472101
TERMINAL_BOUTON	-1.26955	0.474477
VACUOLAR_LUMEN	1.20674	0.474477
ENDOPLASMIC_RETICULUM_TUBULAR_NETWORK	1.32897	0.476007
CELL_CORTEX	1.16794	0.477653
U12_TYPE_SPLICEOSOMAL_COMPLEX	-1.32174	0.478915
AXOLEMMA	1.35265	0.478915
CLEAVAGE_FURROW	1.24717	0.487609
BASOLATERAL_PLASMA_MEMBRANE	1.18196	0.490885
PRP19_COMPLEX	-1.36363	0.490997
ORGANELLAR_RIBOSOME	-1.21451	0.494357
PRECATALYTIC_SPLICEOSOME	-1.25958	0.494794
PCG_PROTEIN_COMPLEX	-1.26256	0.495536
CAJAL_BODY	-1.2444	0.496318
INTRINSIC_COMPONENT_OF_ORGANELLE_MEMBRANE	-1.12495	0.502531
AZUROPHIL_GRANULE	1.17355	0.503421
INTRINSIC_COMPONENT_OF_PEROXISOMAL_MEMBRANE	-1.34029	0.506257
EARLY_ENDOSOME_MEMBRANE	1.17495	0.507276
CILIARY_PLASM	-1.19903	0.508108
COSTAMERE	-1.29025	0.508379
PROTEASOME_ACCESSORY_COMPLEX	1.30782	0.509975
T_TUBULE	-1.23841	0.51119
MICROBODY_LUMEN	-1.23115	0.51249
MICROFIBRIL	1.31924	0.522467
NODE_OF_RANVIER	-1.3153	0.523968
AZUROPHIL_GRANULE_LUMEN	1.18255	0.528525
CUL3_RING_UBIQUITIN_LIGASE_COMPLEX	-1.2633	0.530572
MALE_GERM_CELL_NUCLEUS	-1.30193	0.532638
VESICLE_TETHERING_COMPLEX	-1.20217	0.532638
PERIKARYON	1.15073	0.533116
INTRINSIC_COMPONENT_OF_GOLGI_MEMBRANE	-1.20559	0.533116
PLATELET_DENSE_GRANULE_LUMEN	-1.28275	0.535608
FILOPODIUM_MEMBRANE	1.26033	0.535608
PHOSPHATIDYLINOSITOL_3_KINASE_COMPLEX	1.27715	0.535608
EARLY_ENDOSOME	1.13307	0.535608
EXTRINSIC_COMPONENT_OF_CYTOPLASMIC_SIDE_OF_PLASMA_MEMBRANE	1.16695	0.540123
VACUOLAR_MEMBRANE	1.11444	0.544107
COPI_VESICLE_COAT	1.29432	0.544917
MEMBRANE_MICRODOMAIN	1.1221	0.545004
ENDOPLASMIC_RETICULUM_PROTEIN_CONTAINING_COMPLEX	1.16624	0.545035
INHIBITORY_SYNAPSE	1.29024	0.548203
SPINDLE_POLE_CENTROSOME	-1.26681	0.548203
FLEMMING_BODY	1.23282	0.549829
RNA_POLYMERASE_II_CORE_COMPLEX	-1.25844	0.549829
CULLIN_RING_UBIQUITIN_LIGASE_COMPLEX	-1.14172	0.55068
HOST_CELLULAR_COMPONENT	-1.18884	0.554275
CALCIUM_CHANNEL_COMPLEX	1.18497	0.555249
MESSENGER_RIBONUCLEOPROTEIN_COMPLEX	1.27983	0.556114
PROTEASOME_REGULATORY_PARTICLE_BASE_SUBCOMPLEX	1.26493	0.558298
ENDOSOME_MEMBRANE	1.09267	0.558298
PROTEIN_KINASE_COMPLEX	1.15299	0.55861
NUCLEAR_REPLICATION_FORK	-1.20598	0.560336
GEMINI_OF_COILED_BODIES	-1.24941	0.563209
ROUGH_ENDOPLASMIC_RETICULUM	1.19653	0.564951
PORE_COMPLEX	1.23079	0.566306
COP9_SIGNALOSOME	1.21163	0.572665
SMN_SM_PROTEIN_COMPLEX	-1.24064	0.572778
CLATHRIN_COATED_VESICLE	1.12055	0.57298
CELL_DIVISION_SITE	1.17508	0.574787
MITOTIC_SPINDLE_POLE	1.21326	0.578662
CLATHRIN_COAT_OF_ENDOCYTIC_VESICLE	1.25572	0.578662
SODIUM_CHANNEL_COMPLEX	-1.18883	0.578662
MITOCHONDRIAL_LARGE_RIBOSOMAL_SUBUNIT	-1.16611	0.578662
NUCLEOID	-1.19089	0.58019
PLATELET_DENSE_GRANULE	-1.2049	0.582029
PRC1_COMPLEX	-1.2151	0.586755
INTRINSIC_COMPONENT_OF_MITOCHONDRIAL_MEMBRANE	1.16798	0.586755
REPLISOME	-1.20054	0.586755
EXTRINSIC_COMPONENT_OF_ORGANELLE_MEMBRANE	-1.1618	0.587137
MITOCHONDRIA_ASSOCIATED_ENDOPLASMIC_RETICULUM_MEMBRANE	1.20966	0.58793
FICOLIN_1_RICH_GRANULE_MEMBRANE	1.15151	0.592894
PLATELET_ALPHA_GRANULE_MEMBRANE	1.22188	0.593585
RECYCLING_ENDOSOME_MEMBRANE	1.14067	0.59564
ORGANELLE_MEMBRANE_CONTACT_SITE	1.18022	0.598843
POSTSYNAPTIC_SPECIALIZATION_MEMBRANE	1.11927	0.599171
AUTOPHAGOSOME	-1.12287	0.599334
APICAL_PLASMA_MEMBRANE	1.08729	0.602278
NEURON_TO_NEURON_SYNAPSE	1.08305	0.607914
MICROBODY	-1.11235	0.608371
PSEUDOPODIUM	-1.19319	0.610986
CELL_TRAILING_EDGE	-1.17735	0.611167
PLASMA_MEMBRANE_RAFT	1.10003	0.615893
METHYLTRANSFERASE_COMPLEX	-1.11376	0.615893
SCHAFFER_COLLATERAL_CA1_SYNAPSE	1.12156	0.616716
GAMMA_TUBULIN_COMPLEX	-1.18074	0.619053
GOLGI_STACK	1.10104	0.619053
CELL_CELL_CONTACT_ZONE	1.13294	0.619053
LOW_DENSITY_LIPOPROTEIN_PARTICLE	-1.19116	0.6198
INTRINSIC_COMPONENT_OF_EXTERNAL_SIDE_OF_PLASMA_MEMBRANE	-1.14958	0.625467
VESICLE_LUMEN	1.06815	0.633451
MITOTIC_SPINDLE	1.08731	0.634069
NUCLEAR_CHROMOSOME	-1.08035	0.636344
ORGANELLE_ENVELOPE_LUMEN	-1.08765	0.64192
CYTOPLASMIC_SIDE_OF_ENDOPLASMIC_RETICULUM_MEMBRANE	1.16025	0.644781
ENDOPLASMIC_RETICULUM_GOLGI_INTERMEDIATE_COMPARTMENT_MEMBRANE	-1.088	0.647554
P_BODY	1.09536	0.648104
PROTEASOME_CORE_COMPLEX	-1.14693	0.648104
DENDRITE_CYTOPLASM	1.12221	0.648288
SIN3_TYPE_COMPLEX	-1.14743	0.650258
RIBONUCLEOPROTEIN_GRANULE	1.07322	0.65038
PROTEIN_LIPID_COMPLEX	-1.11016	0.650425
PLATELET_ALPHA_GRANULE_LUMEN	1.09064	0.656617
PRESPLICEOSOME	-1.1216	0.656617
U2_SNRNP	-1.12922	0.657129
NUCLEAR_EXOSOME_RNASE_COMPLEX	-1.12209	0.660374
CHROMOSOME_TELOMERIC_REGION	-1.08294	0.661497
MICROTUBULE_ASSOCIATED_COMPLEX	1.07386	0.662821
MYELIN_SHEATH	1.11666	0.665427
HISTONE_METHYLTRANSFERASE_COMPLEX	-1.06986	0.668077
ATPASE_DEPENDENT_TRANSMEMBRANE_TRANSPORT_COMPLEX	-1.11856	0.668077
INFLAMMASOME_COMPLEX	1.13308	0.669071
CLATHRIN_COAT_OF_COATED_PIT	1.12968	0.672143
NUCLEAR_OUTER_MEMBRANE	-1.09767	0.67722
LATERAL_PLASMA_MEMBRANE	-1.04597	0.680041
INSULIN_RESPONSIVE_COMPARTMENT	1.10715	0.680041
U1_SNRNP	-1.09331	0.686087
MLL1_2_COMPLEX	-1.09434	0.688932
DNA_HELICASE_COMPLEX	1.1188	0.689254
CILIARY_TIP	-1.07384	0.689254
SMALL_SUBUNIT_PROCESSOME	-1.08414	0.689479
NEURON_PROJECTION_MEMBRANE	1.06912	0.689909
DYNACTIN_COMPLEX	1.11298	0.689909
PEPTIDASE_COMPLEX	1.05788	0.690243
ENDOCYTIC_VESICLE_LUMEN	1.07433	0.690941
ZYMOGEN_GRANULE	1.11351	0.690941
EXCITATORY_SYNAPSE	1.05984	0.691251
MULTIMERIC_RIBONUCLEASE_P_COMPLEX	1.09182	0.691251
RIBONUCLEASE_P_COMPLEX	1.09182	0.691251
SARCOPLASMIC_RETICULUM_MEMBRANE	1.05509	0.692913
CAVEOLA	-1.03914	0.69296
DNA_POLYMERASE_COMPLEX	-1.08049	0.695518
POSTSYNAPTIC_DENSITY_INTRACELLULAR_COMPONENT	-1.06394	0.704614
CCR4_NOT_COMPLEX	1.08623	0.705607
PRESYNAPTIC_ACTIVE_ZONE_MEMBRANE	1.0635	0.705607
COPII_VESICLE_COAT	-1.07047	0.70721
MICROVILLUS_MEMBRANE	1.06058	0.70721
POSTSYNAPTIC_DENSITY_MEMBRANE	1.04984	0.707443
CORTICAL_CYTOSKELETON	-1.03846	0.709448
DESMOSOME	-1.06799	0.710867
VESICLE_COAT	1.04384	0.711554
CELL_BODY	1.02086	0.712192
INTEGRAL_COMPONENT_OF_PRESYNAPTIC_ACTIVE_ZONE_MEMBRANE	1.08223	0.713225
H4_HISTONE_ACETYLTRANSFERASE_COMPLEX	-1.06688	0.713225
MITOCHONDRIAL_SMALL_RIBOSOMAL_SUBUNIT	-1.06095	0.713225
EUKARYOTIC_TRANSLATION_INITIATION_FACTOR_4F_COMPLEX	1.07025	0.713421
SIN3_COMPLEX	-1.04646	0.718002
INTRINSIC_COMPONENT_OF_ENDOPLASMIC_RETICULUM_MEMBRANE	1.02722	0.718935
INTRINSIC_COMPONENT_OF_NUCLEAR_INNER_MEMBRANE	-1.0599	0.718973
PERICENTRIC_HETEROCHROMATIN	1.05913	0.719751
METHYLOSOME	-1.03634	0.720747
NUCLEAR_MEMBRANE	1.02032	0.721056
CALYX_OF_HELD	-1.03601	0.721709
MICROBODY_MEMBRANE	1.02655	0.725426
DYNEIN_COMPLEX	-1.01752	0.725503
MEMBRANE_COAT	1.02858	0.7271
MYOSIN_II_COMPLEX	1.0675	0.7271
INTRINSIC_COMPONENT_OF_PRESYNAPTIC_MEMBRANE	1.01528	0.7271
CONNEXIN_COMPLEX	1.05548	0.7271
PROTEIN_DNA_COMPLEX	-1.01374	0.727663
RECYCLING_ENDOSOME	-1.01983	0.727663
MYOSIN_COMPLEX	1.02615	0.727956
NBAF_COMPLEX	-1.02968	0.729487
CORTICAL_ACTIN_CYTOSKELETON	-1.01016	0.730101
MYOSIN_FILAMENT	1.01373	0.731741
PML_BODY	-1.01801	0.731741
NEURONAL_DENSE_CORE_VESICLE	1.0385	0.733877
INTRINSIC_COMPONENT_OF_PRESYNAPTIC_ACTIVE_ZONE_MEMBRANE	1.03383	0.737708
MUSCLE_MYOSIN_COMPLEX	1.0291	0.73788
NUCLEAR_UBIQUITIN_LIGASE_COMPLEX	-1.01139	0.73788
SCF_UBIQUITIN_LIGASE_COMPLEX	-0.997224	0.739198
INO80_TYPE_COMPLEX	-1.03381	0.740695
POTASSIUM_CHANNEL_COMPLEX	-0.996828	0.742476
UBIQUITIN_LIGASE_COMPLEX	-1.00299	0.742785
STEREOCILIUM_TIP	-0.987659	0.744721
ENDOPEPTIDASE_COMPLEX	-0.990018	0.74518
ACROSOMAL_MEMBRANE	-1.01084	0.745617
NUCLEAR_ENVELOPE	0.996162	0.747079
ENDOPLASMIC_RETICULUM_EXIT_SITE	-1.00263	0.747858
PRERIBOSOME	0.995932	0.747858
TERTIARY_GRANULE_LUMEN	0.990962	0.747858
BRUSH_BORDER	1.01377	0.748992
PARALLEL_FIBER_TO_PURKINJE_CELL_SYNAPSE	-1.01805	0.749176
PROTON_TRANSPORTING_TWO_SECTOR_ATPASE_COMPLEX_CATALYTIC_DOMAIN	-1.01064	0.749176
DISTAL_AXON	0.996909	0.749176
M_BAND	-0.997816	0.750966
APICOLATERAL_PLASMA_MEMBRANE	1.00712	0.750966
CELL_CORTEX_REGION	-0.993611	0.754346
SODIUM_POTASSIUM_EXCHANGING_ATPASE_COMPLEX	-0.995261	0.754692
PHAGOPHORE_ASSEMBLY_SITE	-0.999924	0.754692
CLATHRIN_SCULPTED_VESICLE	1.00374	0.755002
CHITOSOME	1.00365	0.757207
ESC_E_Z_COMPLEX	0.990625	0.761492
90S_PRERIBOSOME	0.98753	0.765022
ENDOPLASMIC_RETICULUM_QUALITY_CONTROL_COMPARTMENT	-0.987938	0.767603
MRNA_CLEAVAGE_AND_POLYADENYLATION_SPECIFICITY_FACTOR_COMPLEX	0.974536	0.768598
NUCLEAR_INCLUSION_BODY	-1.00296	0.76895
AP_TYPE_MEMBRANE_COAT_ADAPTOR_COMPLEX	0.971633	0.769784
ENDOPLASMIC_RETICULUM_GOLGI_INTERMEDIATE_COMPARTMENT	-0.987319	0.77246
VACUOLAR_PROTON_TRANSPORTING_V_TYPE_ATPASE_COMPLEX	-0.950725	0.773289
ANCHORED_COMPONENT_OF_MEMBRANE	-0.981351	0.773289
POSTSYNAPTIC_CYTOSOL	0.96958	0.773289
HETEROCHROMATIN	-0.960454	0.773289
NMDA_SELECTIVE_GLUTAMATE_RECEPTOR_COMPLEX	-0.96504	0.775259
SPERM_HEAD	0.953555	0.777118
SITE_OF_DOUBLE_STRAND_BREAK	0.96668	0.784219
REGION_OF_CYTOSOL	0.952066	0.784219
CHROMOSOME_CENTROMERIC_REGION	0.973655	0.784486
CLATHRIN_COATED_PIT	0.967421	0.784805
GOLGI_MEDIAL_CISTERNA	0.948092	0.786571
MICROTUBULE_PLUS_END	0.945017	0.786571
SAGA_TYPE_COMPLEX	0.946701	0.786571
POLE_PLASM	-0.950737	0.786571
FILOPODIUM_TIP	-0.937148	0.786943
DENDRITIC_SHAFT	0.948592	0.787762
AXON_INITIAL_SEGMENT	-0.938004	0.789139
CENTROSOME	-0.977375	0.790546
RNAI_EFFECTOR_COMPLEX	-0.932713	0.794456
T_CELL_RECEPTOR_COMPLEX	0.946217	0.795559
CUL4A_RING_E3_UBIQUITIN_LIGASE_COMPLEX	0.94768	0.796527
ANAPHASE_PROMOTING_COMPLEX	0.943423	0.798112
TRANS_GOLGI_NETWORK_TRANSPORT_VESICLE	-0.942359	0.798596
NUCLEAR_PORE_NUCLEAR_BASKET	0.926223	0.800974
MULTIVESICULAR_BODY	0.94221	0.802628
CYTOPLASMIC_STRESS_GRANULE	0.939918	0.805642
SITE_OF_DNA_DAMAGE	0.931859	0.806694
EXTRINSIC_COMPONENT_OF_MEMBRANE	0.958652	0.806694
RNA_POLYMERASE_II_TRANSCRIPTION_REGULATOR_COMPLEX	0.94903	0.806694
NUCLEAR_INNER_MEMBRANE	-0.940761	0.808081
CYTOPLASMIC_DYNEIN_COMPLEX	-0.915698	0.811801
AXONEMAL_DYNEIN_COMPLEX	-0.921499	0.813569
DENDRITE_MEMBRANE	0.925578	0.813569
APICAL_DENDRITE	0.919217	0.81388
TRANSCRIPTION_FACTOR_TFIIH_HOLO_COMPLEX	-0.913691	0.81388
NPBAF_COMPLEX	0.912909	0.81388
EUCHROMATIN	0.91986	0.81388
GAP_JUNCTION	0.919154	0.814099
EXORIBONUCLEASE_COMPLEX	-0.916835	0.814759
INTRINSIC_COMPONENT_OF_POSTSYNAPTIC_SPECIALIZATION_MEMBRANE	0.926389	0.814759
NEURON_PROJECTION_TERMINUS	-0.953098	0.814935
RECEPTOR_COMPLEX	-0.959155	0.818684
PHOTORECEPTOR_OUTER_SEGMENT_MEMBRANE	-0.907387	0.821286
NUCLEAR_SPECK	0.945491	0.823539
A_BAND	0.910793	0.825766
TRANSCRIPTION_FACTOR_TFIID_COMPLEX	0.90612	0.829026
INTRINSIC_COMPONENT_OF_MITOCHONDRIAL_INNER_MEMBRANE	-0.900138	0.83169
MRNA_CLEAVAGE_FACTOR_COMPLEX	0.900026	0.83169
GLYCOPROTEIN_COMPLEX	-0.874841	0.837383
INTERMEDIATE_FILAMENT_CYTOSKELETON	0.930453	0.837383
CLATHRIN_ADAPTOR_COMPLEX	0.887025	0.838585
POSTSYNAPTIC_SPECIALIZATION_INTRACELLULAR_COMPONENT	0.884183	0.838585
SWI_SNF_COMPLEX	0.883099	0.841437
CENTRIOLAR_SATELLITE	0.919285	0.842504
SPINDLE_MIDZONE	0.891593	0.845227
BRUSH_BORDER_MEMBRANE	0.902223	0.845619
NUCLEAR_CYCLIN_DEPENDENT_PROTEIN_KINASE_HOLOENZYME_COMPLEX	0.875247	0.84566
GUANYL_NUCLEOTIDE_EXCHANGE_FACTOR_COMPLEX	0.865919	0.845797
PRERIBOSOME_LARGE_SUBUNIT_PRECURSOR	-0.874666	0.845797
FIBRILLAR_CENTER	0.92764	0.845797
TRANSCRIPTION_REGULATOR_COMPLEX	-0.955537	0.846191
PROTON_TRANSPORTING_V_TYPE_ATPASE_COMPLEX	0.871594	0.847011
PERINUCLEAR_ENDOPLASMIC_RETICULUM	-0.850875	0.847989
TRANSCRIPTION_ELONGATION_FACTOR_COMPLEX	-0.889433	0.848139
H4_H2A_HISTONE_ACETYLTRANSFERASE_COMPLEX	-0.865311	0.848704
CYTOPLASMIC_REGION	0.921096	0.849766
ANCHORED_COMPONENT_OF_SYNAPTIC_VESICLE_MEMBRANE	-0.854102	0.850893
LYSOSOMAL_LUMEN	0.90878	0.850905
AUTOPHAGOSOME_MEMBRANE	0.871061	0.853786
SNO_S_RNA_CONTAINING_RIBONUCLEOPROTEIN_COMPLEX	0.851299	0.853786
CLATHRIN_COAT	-0.879652	0.853786
EXON_EXON_JUNCTION_COMPLEX	0.840922	0.856107
SPECIFIC_GRANULE_LUMEN	-0.883153	0.856107
RNA_POLYMERASE_II_HOLOENZYME	-0.882798	0.859197
PHOTORECEPTOR_CONNECTING_CILIUM	-0.863166	0.859197
PRESYNAPSE	-0.939319	0.860081
BLOC_COMPLEX	-0.836463	0.862424
NEURON_SPINE	0.905074	0.862424
PROTEIN_PHOSPHATASE_TYPE_1_COMPLEX	-0.832034	0.862466
HIPPOCAMPAL_MOSSY_FIBER_TO_CA3_SYNAPSE	-0.854074	0.862964
TRANSCRIPTION_FACTOR_TFTC_COMPLEX	0.82966	0.863182
MICROTUBULE	0.915733	0.863638
MEDIATOR_COMPLEX	0.856609	0.864017
PROTEIN_ACETYLTRANSFERASE_COMPLEX	-0.868814	0.864706
SPINDLE	0.915048	0.866825
GOLGI_CISTERNA_MEMBRANE	0.873282	0.866965
GABA_ERGIC_SYNAPSE	-0.875725	0.867278
TRANSPORT_VESICLE_MEMBRANE	0.898591	0.867476
AZUROPHIL_GRANULE_MEMBRANE	0.864664	0.868042
PRONUCLEUS	0.815169	0.869054
INTRINSIC_COMPONENT_OF_POSTSYNAPTIC_DENSITY_MEMBRANE	0.863756	0.869848
TRANSCRIPTIONALLY_ACTIVE_CHROMATIN	-0.828181	0.869978
PRESYNAPTIC_MEMBRANE	0.89808	0.87291
CYTOPLASMIC_MICROTUBULE	0.860225	0.873452
TIGHT_JUNCTION	0.879778	0.876538
ANCHORED_COMPONENT_OF_EXTERNAL_SIDE_OF_PLASMA_MEMBRANE	-0.811695	0.878618
DNA_REPAIR_COMPLEX	-0.823556	0.878935
GOLGI_LUMEN	-0.881209	0.878935
TRANSCRIPTION_PREINITIATION_COMPLEX	-0.797727	0.878935
CYTOPLASMIC_UBIQUITIN_LIGASE_COMPLEX	-0.804378	0.881885
VOLTAGE_GATED_CALCIUM_CHANNEL_COMPLEX	0.838735	0.883148
JUXTAPARANODE_REGION_OF_AXON	-0.78324	0.885013
VOLTAGE_GATED_SODIUM_CHANNEL_COMPLEX	-0.808108	0.885013
BETA_CATENIN_DESTRUCTION_COMPLEX	0.780322	0.891402
TRANSCRIPTION_REPRESSOR_COMPLEX	-0.854869	0.891548
CLATHRIN_VESICLE_COAT	0.798448	0.893709
SPINDLE_MICROTUBULE	-0.818082	0.896638
KINETOCHORE	0.846853	0.896638
EXOCYST	0.763422	0.898524
MAIN_AXON	0.820241	0.898739
PROTON_TRANSPORTING_TWO_SECTOR_ATPASE_COMPLEX	0.791494	0.9004
GOLGI_CISTERNA	0.841845	0.905531
CLUSTER_OF_ACTIN_BASED_CELL_PROJECTIONS	0.86164	0.909363
TRANSFERASE_COMPLEX_TRANSFERRING_PHOSPHORUS_CONTAINING_GROUPS	0.870495	0.912904
CUL4_RING_E3_UBIQUITIN_LIGASE_COMPLEX	0.764182	0.918298
SPERM_PRINCIPAL_PIECE	-0.762327	0.918821
OUTER_MITOCHONDRIAL_MEMBRANE_PROTEIN_COMPLEX	-0.749433	0.922202
ENDORIBONUCLEASE_COMPLEX	-0.762957	0.922476
CILIARY_BASE	-0.764233	0.924501
CATENIN_COMPLEX	0.781691	0.924547
TRICARBOXYLIC_ACID_CYCLE_ENZYME_COMPLEX	0.725108	0.926515
NUCLEAR_PERIPHERY	0.848932	0.929503
MICROTUBULE_END	0.768212	0.930326
NUCLEAR_PORE	0.799162	0.931697
CONDENSED_CHROMOSOME_CENTROMERIC_REGION	0.807883	0.932092
DENDRITE_TERMINUS	-0.717929	0.932427
PHOTORECEPTOR_INNER_SEGMENT	-0.783019	0.932427
ENDOSOME_LUMEN	-0.764903	0.933112
GLUTAMATERGIC_SYNAPSE	0.869097	0.937285
PERICENTRIOLAR_MATERIAL	0.720756	0.937329
XY_BODY	0.6972	0.937597
SECONDARY_LYSOSOME	0.69053	0.939482
ANCHORED_COMPONENT_OF_PLASMA_MEMBRANE	-0.769409	0.939482
SYNAPTIC_MEMBRANE	0.867712	0.9403
GOLGI_TRANSPORT_COMPLEX	0.651333	0.943459
PLASMA_MEMBRANE_BOUNDED_CELL_PROJECTION_CYTOPLASM	0.820542	0.943685
DENDRITIC_SPINE_HEAD	0.672475	0.946529
EXOCYTIC_VESICLE	-0.841866	0.948151
DNA_PACKAGING_COMPLEX	0.674187	0.948752
NUCLEOTIDE_EXCISION_REPAIR_COMPLEX	-0.669988	0.949027
SMN_COMPLEX	-0.661198	0.949027
PHAGOPHORE_ASSEMBLY_SITE_MEMBRANE	0.657568	0.950695
CENTRIOLE	0.783999	0.950695
ESCRT_COMPLEX	-0.702183	0.951384
SEX_CHROMOSOME	0.649578	0.952192
DENSE_CORE_GRANULE	0.689013	0.952804
GERM_CELL_NUCLEUS	-0.677473	0.95333
TELOMERASE_HOLOENZYME_COMPLEX	-0.682222	0.95335
INTRINSIC_COMPONENT_OF_SYNAPTIC_MEMBRANE	0.812624	0.954133
GABA_RECEPTOR_COMPLEX	-0.681506	0.954845
SPERM_MIDPIECE	0.705874	0.956265
PRESYNAPTIC_ACTIVE_ZONE	0.732182	0.957433
ACETYLCHOLINE_GATED_CHANNEL_COMPLEX	0.631015	0.957511
CD40_RECEPTOR_COMPLEX	0.621208	0.957612
SNARE_COMPLEX	-0.721702	0.961473
POSTSYNAPTIC_MEMBRANE	0.827903	0.961473
CORNIFIED_ENVELOPE	-0.724089	0.963029
BETA_CATENIN_TCF_COMPLEX	-0.637111	0.963029
CHROMAFFIN_GRANULE	0.59861	0.96364
MOTILE_CILIUM	0.790023	0.965457
L_TYPE_VOLTAGE_GATED_CALCIUM_CHANNEL_COMPLEX	0.614704	0.965457
ACROSOMAL_VESICLE	0.740282	0.970406
SPINDLE_POLE	-0.764607	0.973644
CHROMATOID_BODY	-0.577956	0.973644
CONDENSED_NUCLEAR_CHROMOSOME	0.671752	0.983326
CAMP_DEPENDENT_PROTEIN_KINASE_COMPLEX	0.553535	0.984017
9PLUS0_NON_MOTILE_CILIUM	-0.719605	0.985111
INTRINSIC_COMPONENT_OF_POSTSYNAPTIC_MEMBRANE	0.715048	0.98546
CILIARY_TRANSITION_ZONE	-0.672327	0.98546
LAMELLAR_BODY	-0.572559	0.987069
SPERM_PLASMA_MEMBRANE	0.521311	0.989157
CARBOXY_TERMINAL_DOMAIN_PROTEIN_KINASE_COMPLEX	-0.544194	0.990476
APICAL_JUNCTION_COMPLEX	-0.721811	0.990813
ASTROCYTE_PROJECTION	0.524071	0.99285
INTERMEDIATE_FILAMENT	0.719132	0.994194
CILIARY_BASAL_BODY	-0.693665	0.99633
WNT_SIGNALOSOME	-0.512208	0.99633
CHROMOSOMAL_REGION	-0.770119	0.996542
9PLUS2_MOTILE_CILIUM	-0.661067	0.997771
CHLORIDE_CHANNEL_COMPLEX	0.553798	0.998174
CILIARY_MEMBRANE	-0.644526	0.998338
CONDENSED_CHROMOSOME	0.686027	0.998508
AMPA_GLUTAMATE_RECEPTOR_COMPLEX	0.478674	0.998651
SYNAPTONEMAL_STRUCTURE	0.520193	0.998651
SPANNING_COMPONENT_OF_MEMBRANE	0.452789	0.999815
NEUROTRANSMITTER_RECEPTOR_COMPLEX	0.556492	0.999815
CILIUM	0.777448	1
KERATIN_FILAMENT	-0.562555	1
NON_MOTILE_CILIUM	-0.653243	1
SPANNING_COMPONENT_OF_PLASMA_MEMBRANE	-0.447915	1
CATION_CHANNEL_COMPLEX	-0.652536	1
PHOTORECEPTOR_DISC_MEMBRANE	0.291844	1
PHOTORECEPTOR_OUTER_SEGMENT	0.542577	1
TRANSPORTER_COMPLEX	-0.717305	1
