# Supplementary material for: Comprehensive bioinformatics analysis reveals biomarkers of DNA methylation-related genes in varicose veins
Source: Front Genet. 2022 Nov 25;13:1013803. doi: 10.3389/fgene.2022.1013803 (PMC9732536; doi:10.3389/fgene.2022.1013803)
Supplement: Supplementary file 1 [file DataSheet1.ZIP › Supplementary Material (2022.10.31)/Supplementary Table 5/WISP2.GOMF.xlsx]

## Sheet: WISP2.GOMF
ID	NES	p.adjust
EXTRACELLULAR_MATRIX_STRUCTURAL_CONSTITUENT	2.34302	1.56e-07
CELL_ADHESION_MOLECULE_BINDING	1.82859	1.06e-05
EXTRACELLULAR_MATRIX_STRUCTURAL_CONSTITUENT_CONFERRING_TENSILE_STRENGTH	2.34665	1.97e-05
COLLAGEN_BINDING	2.23673	4.31e-05
INTEGRIN_BINDING	2.0229	0.000341793
PROTEASE_BINDING	2.0174	0.000341793
STRUCTURAL_CONSTITUENT_OF_RIBOSOME	-1.76181	0.00647008
ELECTRON_TRANSFER_ACTIVITY	-1.81693	0.00678223
CADHERIN_BINDING	1.60829	0.00678223
GLYCOSAMINOGLYCAN_BINDING	1.68343	0.0068344
EXOGENOUS_PROTEIN_BINDING	1.89083	0.00818016
EXTRACELLULAR_MATRIX_BINDING	1.91994	0.00889672
PLATELET_DERIVED_GROWTH_FACTOR_BINDING	1.96483	0.00914946
KINASE_REGULATOR_ACTIVITY	1.66381	0.0118734
SMAD_BINDING	1.83159	0.0166026
ATPASE_REGULATOR_ACTIVITY	1.94623	0.0171995
MHC_CLASS_II_RECEPTOR_ACTIVITY	1.90382	0.0186422
HEME_COPPER_TERMINAL_OXIDASE_ACTIVITY	-1.92107	0.0186422
OXIDOREDUCTASE_ACTIVITY_ACTING_ON_THE_CH_CH_GROUP_OF_DONORS	-1.77755	0.0191116
GTPASE_ACTIVITY	1.55673	0.0224865
KINASE_INHIBITOR_ACTIVITY	1.79238	0.0233482
HEPARIN_BINDING	1.63297	0.0251534
EPIDERMAL_GROWTH_FACTOR_RECEPTOR_BINDING	1.89738	0.0253512
ACTIN_BINDING	1.50007	0.025702
HEAT_SHOCK_PROTEIN_BINDING	1.71584	0.0290934
FIBRONECTIN_BINDING	1.90978	0.0320231
PROTEIN_FOLDING_CHAPERONE	1.90861	0.0376447
PROTEIN_TYROSINE_KINASE_BINDING	1.70757	0.0421965
GDP_BINDING	1.72692	0.0426533
STEROL_TRANSFER_ACTIVITY	-1.81767	0.0443038
CHEMOKINE_BINDING	1.84287	0.0463721
GROWTH_FACTOR_BINDING	1.6373	0.0463721
STEROL_TRANSPORTER_ACTIVITY	-1.77554	0.0463721
OXIDOREDUCTASE_ACTIVITY_ACTING_ON_CH_OH_GROUP_OF_DONORS	-1.59556	0.0536033
UNFOLDED_PROTEIN_BINDING	1.62618	0.0536033
PEPTIDE_ANTIGEN_BINDING	1.81328	0.0608172
ACTIN_FILAMENT_BINDING	1.50182	0.0660359
CYTOKINE_BINDING	1.58825	0.0705918
CHEMOKINE_ACTIVITY	1.71902	0.073225
ATPASE_ACTIVATOR_ACTIVITY	1.81416	0.0741748
MONOCARBOXYLIC_ACID_BINDING	-1.59444	0.080549
G_PROTEIN_COUPLED_RECEPTOR_BINDING	1.38659	0.0863866
SYNTAXIN_BINDING	-1.55799	0.0905196
PROTEIN_SERINE_THREONINE_PHOSPHATASE_INHIBITOR_ACTIVITY	-1.69913	0.0949858
ALCOHOL_DEHYDROGENASE_NADPPLUS_ACTIVITY	-1.70319	0.0949858
GUANYL_NUCLEOTIDE_BINDING	1.38731	0.102805
FLAVIN_ADENINE_DINUCLEOTIDE_BINDING	-1.57768	0.103067
GLUTATHIONE_PEROXIDASE_ACTIVITY	-1.6823	0.103871
ENZYME_ACTIVATOR_ACTIVITY	1.32472	0.105537
DEACETYLASE_ACTIVITY	-1.56728	0.109559
ALDO_KETO_REDUCTASE_NADP_ACTIVITY	-1.63609	0.112005
OXIDOREDUCTASE_ACTIVITY_ACTING_ON_NAD_P_H_QUINONE_OR_SIMILAR_COMPOUND_AS_ACCEPTOR	-1.56404	0.112167
GAMMA_CATENIN_BINDING	1.64878	0.117976
C2H2_ZINC_FINGER_DOMAIN_BINDING	-1.70238	0.119018
IMMUNE_RECEPTOR_ACTIVITY	1.49791	0.119633
ADENYL_NUCLEOTIDE_EXCHANGE_FACTOR_ACTIVITY	1.64225	0.119633
L_ASCORBIC_ACID_BINDING	1.66555	0.129056
NAD_P_H_DEHYDROGENASE_QUINONE_ACTIVITY	-1.59411	0.129264
GLUTATHIONE_TRANSFERASE_ACTIVITY	-1.61267	0.13086
RRNA_BINDING	-1.52799	0.132993
FATTY_ACID_BINDING	-1.57211	0.137699
CHEMOKINE_RECEPTOR_BINDING	1.578	0.139196
APOLIPOPROTEIN_BINDING	-1.61975	0.143302
LIGAND_GATED_CATION_CHANNEL_ACTIVITY	-1.45636	0.143431
OXYGEN_CARRIER_ACTIVITY	1.62973	0.14432
TETRAPYRROLE_BINDING	1.4658	0.147365
R_SMAD_BINDING	1.61046	0.147549
TRANSITION_METAL_ION_TRANSMEMBRANE_TRANSPORTER_ACTIVITY	-1.5991	0.147975
ENZYME_INHIBITOR_ACTIVITY	1.30982	0.147975
OXIDOREDUCTASE_ACTIVITY_ACTING_ON_NAD_P_H	-1.44102	0.14908
TRANSLATION_INITIATION_FACTOR_ACTIVITY	1.60748	0.150583
CERAMIDE_BINDING	1.6171	0.151524
GROWTH_FACTOR_RECEPTOR_BINDING	1.4053	0.153534
INSULIN_LIKE_GROWTH_FACTOR_RECEPTOR_BINDING	1.62052	0.15496
LIPID_TRANSFER_ACTIVITY	-1.54538	0.158851
CELL_ADHESION_MEDIATOR_ACTIVITY	1.55052	0.160148
ORGANIC_ACID_BINDING	1.42598	0.160352
LAMININ_BINDING	1.55612	0.161626
TUBULIN_BINDING	1.32302	0.166936
MIRNA_BINDING	1.61924	0.167732
ANTIOXIDANT_ACTIVITY	-1.42958	0.169637
ALDEHYDE_DEHYDROGENASE_NAD_P_PLUS_ACTIVITY	-1.54615	0.172696
HIGH_DENSITY_LIPOPROTEIN_PARTICLE_BINDING	-1.55792	0.1752
TRANSFERRIN_RECEPTOR_BINDING	-1.55136	0.182135
SH3_DOMAIN_BINDING	1.39202	0.183745
RNA_POLYMERASE_II_TRANSCRIPTION_FACTOR_BINDING	1.4703	0.184961
LIPASE_ACTIVATOR_ACTIVITY	1.57085	0.187655
OLIGOPEPTIDE_BINDING	-1.57032	0.18783
ANTIGEN_BINDING	1.42271	0.18783
C_C_CHEMOKINE_BINDING	1.57394	0.188145
HYDROLASE_ACTIVITY_ACTING_ON_GLYCOSYL_BONDS	-1.38919	0.196809
PLATELET_DERIVED_GROWTH_FACTOR_RECEPTOR_BINDING	1.5504	0.199623
G_PROTEIN_ALPHA_SUBUNIT_BINDING	1.56261	0.200638
UBIQUITIN_LIKE_PROTEIN_CONJUGATING_ENZYME_ACTIVITY	1.52774	0.202699
PRENYLTRANSFERASE_ACTIVITY	1.52339	0.20458
SEMAPHORIN_RECEPTOR_BINDING	-1.51749	0.207512
PROTON_TRANSMEMBRANE_TRANSPORTER_ACTIVITY	-1.39009	0.218126
DNA_REPLICATION_ORIGIN_BINDING	-1.5477	0.22505
TRANSLATION_REGULATOR_ACTIVITY_NUCLEIC_ACID_BINDING	1.3876	0.225391
MISFOLDED_PROTEIN_BINDING	1.54794	0.228177
MUSCLE_ALPHA_ACTININ_BINDING	1.52734	0.231656
HSP70_PROTEIN_BINDING	1.53081	0.232856
HELICASE_ACTIVITY	-1.3232	0.234713
LIPID_TRANSPORTER_ACTIVITY	-1.30224	0.238789
LOW_DENSITY_LIPOPROTEIN_PARTICLE_RECEPTOR_ACTIVITY	1.51609	0.252195
HEXOSE_TRANSMEMBRANE_TRANSPORTER_ACTIVITY	1.53582	0.264546
LIGAND_GATED_ION_CHANNEL_ACTIVITY	-1.28911	0.264546
INSULIN_RECEPTOR_BINDING	1.49296	0.275487
SNARE_BINDING	-1.35172	0.278476
MICROTUBULE_BINDING	1.31556	0.280093
PEPTIDASE_REGULATOR_ACTIVITY	1.29898	0.284146
TRANSLATION_FACTOR_ACTIVITY_RNA_BINDING	1.42401	0.289484
WNT_PROTEIN_BINDING	1.51217	0.295331
SUPEROXIDE_GENERATING_NAD_P_H_OXIDASE_ACTIVITY	1.5029	0.304716
UBIQUITIN_LIKE_PROTEIN_SPECIFIC_PROTEASE_ACTIVITY	1.47515	0.312581
REGULATORY_RNA_BINDING	1.4464	0.31476
SULFUR_COMPOUND_BINDING	1.25891	0.314785
DNA_N_GLYCOSYLASE_ACTIVITY	-1.54056	0.318318
TRANSLATION_REGULATOR_ACTIVITY	1.33129	0.322091
SPHINGOLIPID_BINDING	1.51685	0.322091
PEPTIDASE_ACTIVATOR_ACTIVITY	1.43568	0.322284
CARBON_OXYGEN_LYASE_ACTIVITY	-1.39004	0.322284
PEPTIDOGLYCAN_MURALYTIC_ACTIVITY	1.46411	0.322284
P53_BINDING	-1.43098	0.322284
INOSITOL_PHOSPHATE_PHOSPHATASE_ACTIVITY	-1.51685	0.324544
MHC_CLASS_II_PROTEIN_COMPLEX_BINDING	1.47934	0.326171
PHOSPHATIDYLINOSITOL_3_PHOSPHATE_BINDING	1.4421	0.326977
UBIQUITIN_LIKE_PROTEIN_LIGASE_BINDING	1.26123	0.327275
ALCOHOL_DEHYDROGENASE_NAD_P_PLUS_ACTIVITY	-1.51702	0.334856
NON_MEMBRANE_SPANNING_PROTEIN_TYROSINE_KINASE_ACTIVITY	1.40126	0.335091
SINGLE_STRANDED_DNA_HELICASE_ACTIVITY	-1.48624	0.336072
ORGANIC_ANION_TRANSMEMBRANE_TRANSPORTER_ACTIVITY	1.28104	0.337326
TAU_PROTEIN_BINDING	-1.41615	0.338857
MHC_PROTEIN_COMPLEX_BINDING	1.44898	0.341217
LYASE_ACTIVITY	-1.26633	0.343064
OXIDOREDUCTASE_ACTIVITY_ACTING_ON_PAIRED_DONORS_WITH_INCORPORATION_OR_REDUCTION_OF_MOLECULAR_OXYGEN_NAD_P_H_AS_ONE_DONOR_AND_INCORPORATION_OF_ONE_ATOM_OF_OXYGEN	-1.41338	0.346469
ENDOPEPTIDASE_REGULATOR_ACTIVITY	1.27603	0.353317
CATECHOLAMINE_BINDING	-1.49382	0.353317
ALDITOL_NADPPLUS_1_OXIDOREDUCTASE_ACTIVITY	-1.47578	0.35589
ANKYRIN_BINDING	-1.46418	0.35589
CYCLASE_ACTIVITY	-1.44918	0.360855
OXIDOREDUCTASE_ACTIVITY_ACTING_ON_THE_CH_CH_GROUP_OF_DONORS_NAD_OR_NADP_AS_ACCEPTOR	-1.42418	0.361033
TRANSCRIPTION_COREPRESSOR_BINDING	-1.40102	0.363013
CARBONATE_DEHYDRATASE_ACTIVITY	1.43808	0.365323
PHOSPHORIC_ESTER_HYDROLASE_ACTIVITY	-1.20258	0.370398
PHOSPHATIDYLINOSITOL_3_4_BISPHOSPHATE_BINDING	1.42661	0.370398
RECEPTOR_TYROSINE_KINASE_BINDING	1.35855	0.370398
CYTOKINE_RECEPTOR_BINDING	1.24711	0.371721
BILE_ACID_BINDING	-1.45352	0.372544
TRIGLYCERIDE_LIPASE_ACTIVITY	-1.42441	0.376613
PHOSPHATIDYLINOSITOL_4_PHOSPHATE_BINDING	1.41962	0.377206
UBIQUITIN_LIGASE_SUBSTRATE_ADAPTOR_ACTIVITY	-1.46905	0.377206
MRNA_3_UTR_BINDING	1.33791	0.3788
COMPLEMENT_BINDING	1.40352	0.380803
PHOSPHATASE_BINDING	1.23688	0.381469
AMP_BINDING	-1.44404	0.381469
PHOSPHORUS_OXYGEN_LYASE_ACTIVITY	-1.42881	0.381897
ATP_DEPENDENT_MICROTUBULE_MOTOR_ACTIVITY_PLUS_END_DIRECTED	1.42326	0.386398
NUCLEOSIDE_TRIPHOSPHATASE_REGULATOR_ACTIVITY	1.18015	0.389247
CHROMATIN_BINDING	-1.15727	0.394467
STRUCTURAL_CONSTITUENT_OF_CYTOSKELETON	1.27734	0.394727
G_PROTEIN_COUPLED_CHEMOATTRACTANT_RECEPTOR_ACTIVITY	1.38688	0.394727
HISTONE_ACETYLTRANSFERASE_BINDING	1.39442	0.396404
RNA_POLYMERASE_ACTIVITY	-1.37215	0.396404
HYDRO_LYASE_ACTIVITY	-1.34709	0.396404
PROTEIN_PHOSPHATASE_BINDING	1.24337	0.396404
PHOSPHATIDYLINOSITOL_5_PHOSPHATE_BINDING	1.44067	0.396587
PHOSPHATASE_REGULATOR_ACTIVITY	1.29577	0.397193
PHOSPHOLIPASE_INHIBITOR_ACTIVITY	1.44292	0.397322
UBIQUITIN_UBIQUITIN_LIGASE_ACTIVITY	-1.42903	0.397614
RECEPTOR_REGULATOR_ACTIVITY	1.17597	0.399878
CYCLIN_DEPENDENT_PROTEIN_SERINE_THREONINE_KINASE_REGULATOR_ACTIVITY	1.34049	0.400284
NEUTRAL_AMINO_ACID_TRANSMEMBRANE_TRANSPORTER_ACTIVITY	1.363	0.413028
STRUCTURAL_CONSTITUENT_OF_SYNAPSE	1.42575	0.419749
METAL_ION_PROTON_ANTIPORTER_ACTIVITY	-1.41146	0.421135
LIPASE_INHIBITOR_ACTIVITY	1.41402	0.421135
DAMAGED_DNA_BINDING	-1.2708	0.424872
PROMOTER_SPECIFIC_CHROMATIN_BINDING	-1.33042	0.425104
SERINE_TYPE_ENDOPEPTIDASE_INHIBITOR_ACTIVITY	1.26355	0.425348
FERROUS_IRON_BINDING	-1.3556	0.427033
G_PROTEIN_BETA_SUBUNIT_BINDING	1.35235	0.427374
THYROID_HORMONE_RECEPTOR_BINDING	1.38241	0.429326
SIGNAL_SEQUENCE_BINDING	1.34157	0.429326
PDZ_DOMAIN_BINDING	1.27038	0.431064
CHAPERONE_BINDING	1.26078	0.431645
HMG_BOX_DOMAIN_BINDING	1.39472	0.432569
CYCLIC_NUCLEOTIDE_DEPENDENT_PROTEIN_KINASE_ACTIVITY	1.41377	0.438884
MECHANOSENSITIVE_ION_CHANNEL_ACTIVITY	-1.39825	0.438884
NADP_RETINOL_DEHYDROGENASE_ACTIVITY	-1.40029	0.438884
GROWTH_FACTOR_ACTIVITY	1.21658	0.43995
PHOSPHATIDYLINOSITOL_3_5_BISPHOSPHATE_BINDING	1.36685	0.441758
ACETYLGLUCOSAMINYLTRANSFERASE_ACTIVITY	-1.31564	0.443335
CATALYTIC_ACTIVITY_ACTING_ON_RNA	-1.17022	0.443335
COPPER_ION_BINDING	-1.30264	0.443335
HYDROLASE_ACTIVITY_HYDROLYZING_N_GLYCOSYL_COMPOUNDS	-1.31923	0.448449
LIPASE_ACTIVITY	-1.22457	0.448449
METHYLATED_HISTONE_BINDING	-1.28944	0.449684
HEPARAN_SULFATE_PROTEOGLYCAN_BINDING	-1.36832	0.450574
CORECEPTOR_ACTIVITY	1.30562	0.452957
INTRAMOLECULAR_OXIDOREDUCTASE_ACTIVITY_TRANSPOSING_C_C_BONDS	-1.3599	0.453316
EXTRACELLULAR_MATRIX_STRUCTURAL_CONSTITUENT_CONFERRING_COMPRESSION_RESISTANCE	1.33663	0.457894
DNA_HELICASE_ACTIVITY	-1.24012	0.459982
RNA_POLYMERASE_II_TRANSCRIPTION_COREPRESSOR_BINDING	-1.38146	0.461497
SCAFFOLD_PROTEIN_BINDING	-1.26102	0.462204
HYDROLASE_ACTIVITY_HYDROLYZING_O_GLYCOSYL_COMPOUNDS	-1.24137	0.463269
CXCR_CHEMOKINE_RECEPTOR_BINDING	1.36178	0.463412
SUGAR_TRANSMEMBRANE_TRANSPORTER_ACTIVITY	1.34386	0.463431
PROTEIN_TYROSINE_KINASE_ACTIVATOR_ACTIVITY	1.34614	0.467986
PHOSPHATASE_ACTIVITY	-1.15881	0.469533
LOW_DENSITY_LIPOPROTEIN_PARTICLE_BINDING	1.33875	0.470514
NUCLEAR_RECEPTOR_COACTIVATOR_ACTIVITY	1.31646	0.471687
CELL_CELL_ADHESION_MEDIATOR_ACTIVITY	1.2779	0.472101
OMEGA_PEPTIDASE_ACTIVITY	1.23063	0.47272
ORGANIC_HYDROXY_COMPOUND_TRANSMEMBRANE_TRANSPORTER_ACTIVITY	1.26144	0.472772
ARYLSULFATASE_ACTIVITY	1.39011	0.47281
AMYLOID_BETA_BINDING	-1.22025	0.473347
NAD_BINDING	-1.28546	0.474477
GTPASE_INHIBITOR_ACTIVITY	-1.37575	0.474477
MODIFIED_AMINO_ACID_TRANSMEMBRANE_TRANSPORTER_ACTIVITY	1.31433	0.474537
PROTEOGLYCAN_BINDING	-1.27592	0.474891
TRANSFERASE_ACTIVITY_TRANSFERRING_NITROGENOUS_GROUPS	1.3013	0.476007
OPSONIN_BINDING	1.36239	0.476007
RNA_POLYMERASE_II_GENERAL_TRANSCRIPTION_INITIATION_FACTOR_BINDING	-1.3311	0.476347
RETINOL_DEHYDROGENASE_ACTIVITY	-1.35201	0.47891
PHOSPHOLIPID_BINDING	-1.1317	0.478945
AMIDE_BINDING	-1.11592	0.486862
LIPOPROTEIN_PARTICLE_RECEPTOR_ACTIVITY	1.32072	0.487609
TRANSCRIPTION_COREGULATOR_BINDING	-1.22711	0.488116
ALCOHOL_BINDING	-1.21846	0.489433
OXIDOREDUCTASE_ACTIVITY_ACTING_ON_A_SULFUR_GROUP_OF_DONORS	1.25693	0.490161
CARBOXYLIC_ESTER_HYDROLASE_ACTIVITY	-1.18801	0.493168
CYCLIN_BINDING	-1.31615	0.494152
CALMODULIN_DEPENDENT_PROTEIN_KINASE_ACTIVITY	-1.30566	0.494357
LIPOPROTEIN_PARTICLE_RECEPTOR_BINDING	-1.2721	0.495991
PHOSPHATIDYLCHOLINE_TRANSPORTER_ACTIVITY	-1.3173	0.498372
MODIFIED_AMINO_ACID_BINDING	-1.21653	0.498657
MONOSACCHARIDE_BINDING	1.24635	0.498657
MYOSIN_BINDING	1.24185	0.498657
PEPTIDE_BINDING	-1.12989	0.499017
1_PHOSPHATIDYLINOSITOL_3_KINASE_REGULATOR_ACTIVITY	1.32771	0.499017
CHEMOREPELLENT_ACTIVITY	-1.30354	0.500482
PROTEIN_C_TERMINUS_BINDING	1.18053	0.50549
MACROMOLECULE_TRANSMEMBRANE_TRANSPORTER_ACTIVITY	-1.27971	0.506257
G_PROTEIN_BETA_GAMMA_SUBUNIT_COMPLEX_BINDING	1.28329	0.507143
GTPASE_ACTIVATING_PROTEIN_BINDING	-1.28224	0.508379
LYSINE_ACETYLATED_HISTONE_BINDING	-1.29931	0.512633
S100_PROTEIN_BINDING	-1.30701	0.513137
ACYL_COA_DEHYDROGENASE_ACTIVITY	-1.29698	0.514964
ALPHA_TUBULIN_BINDING	1.26366	0.516419
KINESIN_BINDING	1.26436	0.516419
NARROW_PORE_CHANNEL_ACTIVITY	-1.30444	0.518901
RNA_POLYMERASE_II_TRANSCRIPTION_COREGULATOR_BINDING	-1.24749	0.52351
3_5_CYCLIC_GMP_PHOSPHODIESTERASE_ACTIVITY	-1.28908	0.528115
FK506_BINDING	1.32339	0.52827
LOW_DENSITY_LIPOPROTEIN_PARTICLE_RECEPTOR_BINDING	-1.25759	0.52827
UBIQUITIN_CONJUGATING_ENZYME_BINDING	1.26016	0.533116
FAD_BINDING	-1.23314	0.533116
ADP_BINDING	1.2395	0.533472
GENERAL_TRANSCRIPTION_INITIATION_FACTOR_BINDING	-1.23196	0.534929
LYSOPHOSPHATIDIC_ACID_ACYLTRANSFERASE_ACTIVITY	-1.28847	0.535608
RETINOIC_ACID_BINDING	1.25117	0.535608
RETINAL_BINDING	-1.27987	0.535608
PROTEIN_SERINE_THREONINE_PHOSPHATASE_ACTIVITY	1.17645	0.535608
EPHRIN_RECEPTOR_BINDING	1.25074	0.535608
PROTEIN_TRANSMEMBRANE_TRANSPORTER_ACTIVITY	-1.27345	0.537115
BILE_ACID_TRANSMEMBRANE_TRANSPORTER_ACTIVITY	1.27542	0.538957
ANTIPORTER_ACTIVITY	-1.17812	0.540543
CADHERIN_BINDING_INVOLVED_IN_CELL_CELL_ADHESION	1.27124	0.541122
ACYL_COA_BINDING	-1.24961	0.543316
HSP90_PROTEIN_BINDING	-1.21196	0.546182
OXYGEN_BINDING	1.23068	0.547674
MOTOR_ACTIVITY	1.15573	0.547693
NAD_DEPENDENT_PROTEIN_DEACETYLASE_ACTIVITY	-1.26516	0.548374
PHOSPHATASE_INHIBITOR_ACTIVITY	-1.23106	0.549829
I_SMAD_BINDING	1.27361	0.55068
VASCULAR_ENDOTHELIAL_GROWTH_FACTOR_RECEPTOR_BINDING	1.27712	0.55068
POLY_PURINE_TRACT_BINDING	1.2414	0.55068
GLUCOSIDASE_ACTIVITY	-1.26398	0.550867
DIOXYGENASE_ACTIVITY	1.19927	0.552915
PHOSPHOTYROSINE_RESIDUE_BINDING	1.1948	0.552915
GLYCINE_BINDING	-1.25591	0.558298
HYDROLASE_ACTIVITY_ACTING_ON_ETHER_BONDS	-1.25782	0.558298
PROTEIN_DISULFIDE_OXIDOREDUCTASE_ACTIVITY	1.25936	0.558298
METAL_CLUSTER_BINDING	-1.18308	0.559332
BMP_BINDING	1.26776	0.560336
GTPASE_ACTIVATOR_ACTIVITY	1.13988	0.560336
INTRACELLULAR_LIGAND_GATED_ION_CHANNEL_ACTIVITY	-1.20578	0.560336
BETA_CATENIN_BINDING	1.1631	0.562466
THREONINE_TYPE_ENDOPEPTIDASE_ACTIVITY	-1.24761	0.563162
PHOSPHOLIPASE_BINDING	1.27291	0.564951
POTASSIUM_ION_ANTIPORTER_ACTIVITY	-1.24762	0.568118
TRANSCRIPTION_REGULATOR_INHIBITOR_ACTIVITY	-1.25056	0.56842
RETINOIC_ACID_4_HYDROXYLASE_ACTIVITY	1.26775	0.56842
CATALYTIC_ACTIVITY_ACTING_ON_DNA	-1.12333	0.568672
CCR_CHEMOKINE_RECEPTOR_BINDING	1.20466	0.568672
HISTONE_DEACETYLASE_BINDING	-1.13344	0.569441
METAL_ION_TRANSMEMBRANE_TRANSPORTER_ACTIVITY	-1.09115	0.570558
2_OXOGLUTARATE_DEPENDENT_DIOXYGENASE_ACTIVITY	1.22592	0.570558
LYSOPHOSPHOLIPID_ACYLTRANSFERASE_ACTIVITY	-1.23005	0.572665
DNA_APURINIC_OR_APYRIMIDINIC_SITE_ENDONUCLEASE_ACTIVITY	-1.228	0.573324
LIGAND_GATED_CALCIUM_CHANNEL_ACTIVITY	-1.19416	0.575675
CHOLESTEROL_BINDING	-1.16278	0.578662
GATED_CHANNEL_ACTIVITY	-1.06875	0.581297
KINASE_ACTIVATOR_ACTIVITY	1.1519	0.581297
2_IRON_2_SULFUR_CLUSTER_BINDING	-1.2307	0.582038
PHOSPHATIDYLINOSITOL_3_KINASE_REGULATOR_ACTIVITY	1.22253	0.582229
POTASSIUM_ION_LEAK_CHANNEL_ACTIVITY	-1.21856	0.584804
CAMP_DEPENDENT_PROTEIN_KINASE_REGULATOR_ACTIVITY	1.24772	0.584804
PROTEIN_LIPID_COMPLEX_BINDING	-1.1991	0.58524
EFFLUX_TRANSMEMBRANE_TRANSPORTER_ACTIVITY	1.22366	0.58574
MHC_CLASS_I_PROTEIN_BINDING	-1.22506	0.586755
POTASSIUM_ION_BINDING	-1.23229	0.586755
TRANSMEMBRANE_RECEPTOR_PROTEIN_PHOSPHATASE_ACTIVITY	-1.22807	0.586755
3_5_DNA_HELICASE_ACTIVITY	-1.21204	0.586755
GENERAL_TRANSCRIPTION_INITIATION_FACTOR_ACTIVITY	-1.1554	0.587137
HISTONE_METHYLTRANSFERASE_ACTIVITY_H3_K4_SPECIFIC	-1.2242	0.587137
GTP_DEPENDENT_PROTEIN_BINDING	1.18557	0.587195
L_AMINO_ACID_TRANSMEMBRANE_TRANSPORTER_ACTIVITY	1.16077	0.587907
MAGNESIUM_ION_BINDING	1.11769	0.592069
MOLECULAR_CARRIER_ACTIVITY	-1.15678	0.59226
WIDE_PORE_CHANNEL_ACTIVITY	1.19165	0.593414
IMMUNOGLOBULIN_BINDING	-1.16978	0.596978
ACTIN_MONOMER_BINDING	1.17052	0.601434
TRANSFORMING_GROWTH_FACTOR_BETA_BINDING	1.17145	0.601434
TRANSFORMING_GROWTH_FACTOR_BETA_ACTIVATED_RECEPTOR_ACTIVITY	-1.19668	0.605256
MYOSIN_HEAVY_CHAIN_BINDING	-1.21648	0.606192
PROTEIN_PHOSPHATASE_ACTIVATOR_ACTIVITY	1.19577	0.607766
DNA_BINDING_TRANSCRIPTION_FACTOR_BINDING	1.08832	0.608141
MRNA_BINDING	1.1065	0.608557
CATION_CATION_ANTIPORTER_ACTIVITY	-1.15867	0.610423
POLY_A_BINDING	1.19222	0.612659
CAMP_RESPONSE_ELEMENT_BINDING	1.1968	0.612998
POTASSIUM_ION_TRANSMEMBRANE_TRANSPORTER_ACTIVITY	-1.09815	0.615434
ABC_TYPE_XENOBIOTIC_TRANSPORTER_ACTIVITY	1.20462	0.615893
MRNA_3_UTR_AU_RICH_REGION_BINDING	1.14655	0.616174
EXCITATORY_EXTRACELLULAR_LIGAND_GATED_ION_CHANNEL_ACTIVITY	-1.1646	0.616174
5_3_EXONUCLEASE_ACTIVITY	1.20103	0.616716
STRUCTURAL_CONSTITUENT_OF_NUCLEAR_PORE	-1.1597	0.619053
TRANSMEMBRANE_RECEPTOR_PROTEIN_KINASE_ACTIVITY	-1.10413	0.619053
PHOSPHORIC_DIESTER_HYDROLASE_ACTIVITY	-1.11052	0.619053
CALCIUM_RELEASE_CHANNEL_ACTIVITY	-1.19606	0.619538
INTRAMOLECULAR_TRANSFERASE_ACTIVITY_PHOSPHOTRANSFERASES	1.18549	0.61989
CYSTEINE_TYPE_PEPTIDASE_ACTIVITY	1.09854	0.61989
PROTEIN_TRANSPORTER_ACTIVITY	-1.15717	0.621936
THREONINE_TYPE_PEPTIDASE_ACTIVITY	-1.17551	0.622567
HEPARAN_SULFATE_SULFOTRANSFERASE_ACTIVITY	-1.17542	0.622971
SUMO_BINDING	-1.14562	0.62352
SULFURIC_ESTER_HYDROLASE_ACTIVITY	1.17795	0.625467
ESTRADIOL_17_BETA_DEHYDROGENASE_ACTIVITY	-1.1665	0.627323
EXONUCLEASE_ACTIVITY	1.12435	0.627323
ATPASE_BINDING	1.12581	0.631409
PROTEIN_KINASE_C_BINDING	1.12491	0.631609
OXIDOREDUCTASE_ACTIVITY_ACTING_ON_THE_ALDEHYDE_OR_OXO_GROUP_OF_DONORS	-1.10915	0.632491
MODIFICATION_DEPENDENT_PROTEIN_BINDING	-1.095	0.633181
PROTEIN_SERINE_PHOSPHATASE_ACTIVITY	1.12508	0.633522
TRANSLATION_REPRESSOR_ACTIVITY_MRNA_REGULATORY_ELEMENT_BINDING	1.18523	0.636344
C_ACYLTRANSFERASE_ACTIVITY	-1.14354	0.636344
DISORDERED_DOMAIN_SPECIFIC_BINDING	1.14192	0.636344
ABC_TYPE_TRANSPORTER_ACTIVITY	1.13303	0.636344
DIPEPTIDYL_PEPTIDASE_ACTIVITY	1.17459	0.639211
FUCOSYLTRANSFERASE_ACTIVITY	1.17654	0.639211
UBIQUITIN_SPECIFIC_PROTEASE_BINDING	-1.15456	0.64192
MANNOSIDASE_ACTIVITY	-1.15127	0.64192
HORMONE_BINDING	-1.09025	0.642213
PHOSPHOPROTEIN_BINDING	1.11044	0.645711
ARMADILLO_REPEAT_DOMAIN_BINDING	-1.16023	0.647702
DIACYLGLYCEROL_BINDING	-1.15998	0.647702
DOUBLE_STRANDED_RNA_BINDING	1.11266	0.648104
FATTY_ACID_DERIVATIVE_BINDING	-1.15316	0.648104
NUCLEAR_EXPORT_SIGNAL_RECEPTOR_ACTIVITY	-1.1589	0.648104
ACTININ_BINDING	1.13401	0.648924
MHC_PROTEIN_BINDING	-1.11351	0.649481
SULFUR_COMPOUND_TRANSMEMBRANE_TRANSPORTER_ACTIVITY	1.11137	0.64952
CALCIUM_DEPENDENT_CYSTEINE_TYPE_ENDOPEPTIDASE_ACTIVITY	-1.13604	0.64952
NUCLEOSIDE_DIPHOSPHATASE_ACTIVITY	-1.14235	0.650258
STEROL_BINDING	-1.09368	0.650258
HYDROLASE_ACTIVITY_ACTING_ON_CARBON_NITROGEN_BUT_NOT_PEPTIDE_BONDS_IN_LINEAR_AMIDES	-1.09503	0.65038
BHLH_TRANSCRIPTION_FACTOR_BINDING	-1.13334	0.653097
PROTEIN_SERINE_THREONINE_KINASE_INHIBITOR_ACTIVITY	1.12108	0.654651
OXIDOREDUCTASE_ACTIVITY_ACTING_ON_THE_CH_NH_GROUP_OF_DONORS_NAD_OR_NADP_AS_ACCEPTOR	-1.13855	0.654651
S_ACYLTRANSFERASE_ACTIVITY	-1.12837	0.654787
ALKALI_METAL_ION_BINDING	-1.12874	0.655848
ENDONUCLEASE_ACTIVITY_ACTIVE_WITH_EITHER_RIBO_OR_DEOXYRIBONUCLEIC_ACIDS_AND_PRODUCING_5_PHOSPHOMONOESTERS	-1.12001	0.656617
DOPAMINE_RECEPTOR_BINDING	1.14949	0.656617
TROPOMYOSIN_BINDING	-1.12067	0.656617
SMALL_MOLECULE_SENSOR_ACTIVITY	-1.12534	0.659726
ANDROGEN_RECEPTOR_BINDING	1.10103	0.662832
TRANSFERASE_ACTIVITY_TRANSFERRING_ALKYL_OR_ARYL_OTHER_THAN_METHYL_GROUPS	-1.08218	0.663075
PROTEIN_PHOSPHORYLATED_AMINO_ACID_BINDING	1.08724	0.665993
NEUROTRANSMITTER_TRANSMEMBRANE_TRANSPORTER_ACTIVITY	-1.11897	0.668077
CARBOHYDRATE_TRANSMEMBRANE_TRANSPORTER_ACTIVITY	1.09645	0.668077
TRANSCRIPTION_COACTIVATOR_ACTIVITY	1.06256	0.668077
CULLIN_FAMILY_PROTEIN_BINDING	1.10826	0.668077
DRUG_BINDING	1.07628	0.668077
HORMONE_RECEPTOR_BINDING	1.06089	0.668524
AMINO_ACID_TRANSMEMBRANE_TRANSPORTER_ACTIVITY	1.08295	0.669071
LYSOPHOSPHOLIPASE_ACTIVITY	-1.11109	0.669541
CO_SMAD_BINDING	1.15005	0.670204
CALMODULIN_BINDING	1.06016	0.671339
CYTOKINE_RECEPTOR_ACTIVITY	1.07416	0.672143
VOLTAGE_GATED_POTASSIUM_CHANNEL_ACTIVITY_INVOLVED_IN_CARDIAC_MUSCLE_CELL_ACTION_POTENTIAL_REPOLARIZATION	-1.10394	0.672143
PEPTIDE_TRANSMEMBRANE_TRANSPORTER_ACTIVITY	1.08986	0.672143
INTERMEDIATE_FILAMENT_BINDING	-1.10075	0.672143
NEUROPEPTIDE_HORMONE_ACTIVITY	1.09673	0.672143
NOTCH_BINDING	-1.09984	0.672143
NUCLEOTIDE_TRANSMEMBRANE_TRANSPORTER_ACTIVITY	1.09092	0.672143
CGMP_BINDING	-1.10503	0.674307
LONG_CHAIN_FATTY_ACID_TRANSPORTER_ACTIVITY	-1.10427	0.674307
STEROID_BINDING	-1.06669	0.674307
UBIQUITIN_LIKE_PROTEIN_BINDING	1.0737	0.674666
TRANSLATION_INITIATION_FACTOR_BINDING	1.0904	0.674666
CHANNEL_INHIBITOR_ACTIVITY	1.08221	0.675523
OXIDOREDUCTASE_ACTIVITY_ACTING_ON_PEROXIDE_AS_ACCEPTOR	-1.062	0.677381
DIPEPTIDASE_ACTIVITY	-1.10476	0.678946
UBIQUITIN_BINDING	1.05397	0.680041
CYTOKINE_ACTIVITY	1.05017	0.680041
ENDONUCLEASE_ACTIVITY	-1.05661	0.680282
POLY_PYRIMIDINE_TRACT_BINDING	-1.0915	0.681606
HISTONE_KINASE_ACTIVITY	1.1165	0.684444
NUCLEOSOME_BINDING	-1.05744	0.686087
REPRESSING_TRANSCRIPTION_FACTOR_BINDING	-1.05879	0.686087
STRUCTURAL_CONSTITUENT_OF_MUSCLE	1.06476	0.686346
TRANSCRIPTION_COREGULATOR_ACTIVITY	1.03777	0.687243
INSULIN_LIKE_GROWTH_FACTOR_BINDING	-1.09924	0.688081
TRANSMEMBRANE_RECEPTOR_PROTEIN_TYROSINE_KINASE_ACTIVITY	-1.05678	0.688932
VITAMIN_BINDING	-1.04704	0.688932
LIGASE_ACTIVITY_FORMING_CARBON_OXYGEN_BONDS	-1.08628	0.689254
RNA_CAP_BINDING	1.10222	0.689468
MICROTUBULE_PLUS_END_BINDING	1.10303	0.690941
PROTEIN_KINASE_ACTIVITY	1.03398	0.691251
XENOBIOTIC_TRANSMEMBRANE_TRANSPORTER_ACTIVITY	1.07425	0.691251
PHOSPHOLIPID_TRANSFER_ACTIVITY	1.1127	0.691251
HEXOSAMINIDASE_ACTIVITY	-1.06936	0.691251
RIBONUCLEASE_P_ACTIVITY	1.09182	0.691251
RIBONUCLEASE_P_RNA_BINDING	1.09182	0.691251
CARBOXYLIC_ACID_BINDING	-1.04582	0.69296
ALPHA_ACTININ_BINDING	1.07046	0.69296
PROTEIN_HETERODIMERIZATION_ACTIVITY	1.04272	0.69414
LONG_CHAIN_FATTY_ACID_COA_LIGASE_ACTIVITY	-1.07387	0.694167
CHEMOATTRACTANT_ACTIVITY	1.07815	0.694937
LIGASE_ACTIVITY_FORMING_CARBON_NITROGEN_BONDS	1.06997	0.694937
NUCLEOTIDYLTRANSFERASE_ACTIVITY	-1.048	0.698597
TRANSFERASE_ACTIVITY_TRANSFERRING_PENTOSYL_GROUPS	1.04872	0.7001
EXTRACELLULAR_LIGAND_GATED_ION_CHANNEL_ACTIVITY	-1.03471	0.701296
PHOSPHOPROTEIN_PHOSPHATASE_ACTIVITY	1.03838	0.705533
RNA_POLYMERASE_II_GENERAL_TRANSCRIPTION_INITIATION_FACTOR_ACTIVITY	1.0438	0.707178
POLYSACCHARIDE_BINDING	1.10367	0.707178
PHOSPHOLIPASE_ACTIVITY	-1.03844	0.707178
TRANSMEMBRANE_RECEPTOR_PROTEIN_SERINE_THREONINE_KINASE_ACTIVITY	-1.06515	0.707178
MICROFILAMENT_MOTOR_ACTIVITY	1.05413	0.707178
CARGO_RECEPTOR_ACTIVITY	1.04101	0.707178
SINGLE_STRANDED_RNA_BINDING	1.04001	0.707178
ACTIVATING_TRANSCRIPTION_FACTOR_BINDING	1.0563	0.707178
PROTEASOME_BINDING	-1.06788	0.707483
GLYCOLIPID_BINDING	1.06023	0.708827
POTASSIUM_CHANNEL_ACTIVITY	-1.0387	0.709448
DISULFIDE_OXIDOREDUCTASE_ACTIVITY	1.05211	0.709448
AMINE_BINDING	1.08766	0.709448
RIBOSOMAL_SMALL_SUBUNIT_BINDING	1.09416	0.709448
DYNACTIN_BINDING	1.06064	0.710867
SODIUM_PHOSPHATE_SYMPORTER_ACTIVITY	1.05821	0.710867
NEUROPEPTIDE_RECEPTOR_BINDING	1.04929	0.710867
AMIDE_TRANSMEMBRANE_TRANSPORTER_ACTIVITY	-1.0304	0.710867
G_PROTEIN_COUPLED_AMINE_RECEPTOR_ACTIVITY	-1.03112	0.710867
CALCIUM_DEPENDENT_PHOSPHOLIPASE_A2_ACTIVITY	1.10087	0.710867
CYCLOSPORIN_A_BINDING	1.07032	0.712192
SODIUM_INDEPENDENT_ORGANIC_ANION_TRANSMEMBRANE_TRANSPORTER_ACTIVITY	1.09243	0.712573
INTRAMOLECULAR_OXIDOREDUCTASE_ACTIVITY	-1.04461	0.713225
GLUTAMATE_RECEPTOR_BINDING	1.03645	0.713225
IONOTROPIC_GLUTAMATE_RECEPTOR_BINDING	1.04515	0.713225
OXIDOREDUCTASE_ACTIVITY_ACTING_ON_THE_CH_NH2_GROUP_OF_DONORS_OXYGEN_AS_ACCEPTOR	1.07025	0.713225
CYCLIC_NUCLEOTIDE_GATED_ION_CHANNEL_ACTIVITY	-1.05479	0.713837
RNA_POLYMERASE_II_REPRESSING_TRANSCRIPTION_FACTOR_BINDING	-1.05205	0.714081
MITOGEN_ACTIVATED_PROTEIN_KINASE_KINASE_BINDING	1.07522	0.714962
EPHRIN_RECEPTOR_ACTIVITY	-1.04987	0.718002
NF_KAPPAB_BINDING	-1.05024	0.718788
SINGLE_STRANDED_DNA_BINDING	-1.03181	0.719751
METALLOCARBOXYPEPTIDASE_ACTIVITY	-1.05972	0.719751
PROTEIN_DEACETYLASE_ACTIVITY	-1.04616	0.719751
ATP_DEPENDENT_MICROTUBULE_MOTOR_ACTIVITY_MINUS_END_DIRECTED	-1.03338	0.719751
G_PROTEIN_COUPLED_PURINERGIC_NUCLEOTIDE_RECEPTOR_ACTIVITY	1.05915	0.719751
MONOCARBOXYLIC_ACID_TRANSMEMBRANE_TRANSPORTER_ACTIVITY	1.02867	0.720046
CIS_TRANS_ISOMERASE_ACTIVITY	1.02878	0.720164
BASAL_TRANSCRIPTION_MACHINERY_BINDING	-1.03092	0.720306
UBIQUITIN_LIKE_PROTEIN_LIGASE_ACTIVITY	-1.01716	0.720747
METALLOENDOPEPTIDASE_INHIBITOR_ACTIVITY	-1.03251	0.720747
PROTEIN_SERINE_THREONINE_KINASE_ACTIVATOR_ACTIVITY	1.02357	0.721709
ATP_DEPENDENT_MICROTUBULE_MOTOR_ACTIVITY	1.02353	0.721709
PHOSPHATIDYLINOSITOL_PHOSPHATE_PHOSPHATASE_ACTIVITY	1.03669	0.721709
SULFATE_TRANSMEMBRANE_TRANSPORTER_ACTIVITY	-1.02956	0.723241
ACIDIC_AMINO_ACID_TRANSMEMBRANE_TRANSPORTER_ACTIVITY	1.06738	0.7271
IRON_ION_BINDING	1.02624	0.7271
ACYLGLYCEROL_O_ACYLTRANSFERASE_ACTIVITY	-1.0186	0.7271
MAP_KINASE_KINASE_KINASE_ACTIVITY	-1.05445	0.7271
GAP_JUNCTION_CHANNEL_ACTIVITY	1.05548	0.7271
PHOSPHATASE_ACTIVATOR_ACTIVITY	1.05488	0.7271
PHOSPHATIDYLINOSITOL_MONOPHOSPHATE_PHOSPHATASE_ACTIVITY	1.06647	0.727663
FATTY_ACID_LIGASE_ACTIVITY	-1.02911	0.729487
CATALYTIC_ACTIVITY_ACTING_ON_A_GLYCOPROTEIN	-1.04483	0.730101
ENDORIBONUCLEASE_ACTIVITY_PRODUCING_5_PHOSPHOMONOESTERS	-1.04364	0.730101
LAMIN_BINDING	-1.04244	0.730101
OXIDIZED_DNA_BINDING	-1.03552	0.731741
GTPASE_BINDING	1.01074	0.731741
TRANSLATION_ACTIVATOR_ACTIVITY	1.04544	0.731741
MICROTUBULE_MOTOR_ACTIVITY	1.01599	0.732717
OXIDOREDUCTASE_ACTIVITY_ACTING_ON_THE_CH_NH2_GROUP_OF_DONORS	1.05103	0.733463
STEROID_DEHYDROGENASE_ACTIVITY	-1.03883	0.733463
PROTEIN_KINASE_A_BINDING	1.01358	0.735646
MONOOXYGENASE_ACTIVITY	-1.01836	0.736037
INSULIN_LIKE_GROWTH_FACTOR_I_BINDING	-1.02862	0.73788
ADENYLYLTRANSFERASE_ACTIVITY	1.02539	0.738467
ARACHIDONATE_COA_LIGASE_ACTIVITY	-1.03175	0.738573
DEATH_RECEPTOR_BINDING	-1.0066	0.740695
RNA_HELICASE_ACTIVITY	-1.00327	0.742785
STRUCTURAL_MOLECULE_ACTIVITY_CONFERRING_ELASTICITY	-1.02967	0.742785
SODIUM_CHANNEL_ACTIVITY	-1.00933	0.743326
NADP_BINDING	-0.998563	0.743418
DNA_DEPENDENT_ATPASE_ACTIVITY	-0.993727	0.743428
PROLINE_RICH_REGION_BINDING	1.01954	0.744587
QUATERNARY_AMMONIUM_GROUP_BINDING	-1.02436	0.744721
PROTEIN_SERINE_KINASE_ACTIVITY	1.00234	0.744846
TAT_PROTEIN_BINDING	-1.02135	0.744846
CYCLIN_DEPENDENT_PROTEIN_SERINE_THREONINE_KINASE_INHIBITOR_ACTIVITY	1.01475	0.745737
MAP_KINASE_PHOSPHATASE_ACTIVITY	1.00278	0.746764
ADENYLATE_CYCLASE_BINDING	1.01237	0.747079
NUCLEAR_LOCALIZATION_SEQUENCE_BINDING	-0.982352	0.747079
NUCLEOTIDASE_ACTIVITY	-1.01254	0.747858
PEROXISOME_PROLIFERATOR_ACTIVATED_RECEPTOR_BINDING	-1.01255	0.747858
ATPASE_COUPLED_INTRAMEMBRANE_LIPID_TRANSPORTER_ACTIVITY	-1.01847	0.747858
AMINO_ACID_SODIUM_SYMPORTER_ACTIVITY	1.01243	0.747858
RNA_POLYMERASE_BINDING	0.991804	0.748185
SPHINGOLIPID_TRANSPORTER_ACTIVITY	-1.01766	0.749176
CATION_CHLORIDE_SYMPORTER_ACTIVITY	1.00618	0.749518
ASPARTIC_TYPE_PEPTIDASE_ACTIVITY	-1.01539	0.751358
WW_DOMAIN_BINDING	0.993942	0.751642
FRIZZLED_BINDING	0.992519	0.753809
PROSTANOID_RECEPTOR_ACTIVITY	-1.00521	0.754346
MOLECULAR_ADAPTOR_ACTIVITY	0.992321	0.754692
CORE_PROMOTER_SEQUENCE_SPECIFIC_DNA_BINDING	-0.991023	0.757055
TRANSLATION_REPRESSOR_ACTIVITY	0.984864	0.757369
RIBONUCLEOPROTEIN_COMPLEX_BINDING	0.998665	0.758104
LIPOPEPTIDE_BINDING	0.984278	0.758562
ISOPRENOID_BINDING	-0.983858	0.759792
AMINO_ACID_BINDING	-0.982073	0.759792
NUCLEOCYTOPLASMIC_CARRIER_ACTIVITY	-1.00641	0.760335
RECEPTOR_ANTAGONIST_ACTIVITY	0.999176	0.760622
PHOSPHOLIPASE_A2_ACTIVITY_CONSUMING_1_2_DIPALMITOYLPHOSPHATIDYLCHOLINE	0.983524	0.762291
IONOTROPIC_GLUTAMATE_RECEPTOR_ACTIVITY	-0.979038	0.764607
RETINOL_BINDING	-0.972334	0.765022
ACTIN_DEPENDENT_ATPASE_ACTIVITY	0.974775	0.767023
ANION_CATION_SYMPORTER_ACTIVITY	0.976862	0.767023
TASTE_RECEPTOR_ACTIVITY	0.976088	0.767023
SIGNALING_ADAPTOR_ACTIVITY	0.976896	0.767851
PHOSPHOLIPASE_A2_ACTIVITY	0.985602	0.768598
PROTEIN_PHOSPHATASE_2A_BINDING	0.986441	0.768598
ARACHIDONIC_ACID_MONOOXYGENASE_ACTIVITY	-0.9714	0.768598
GLUCOSE_BINDING	0.973446	0.768666
SUPEROXIDE_GENERATING_NADPH_OXIDASE_ACTIVATOR_ACTIVITY	0.975019	0.768666
ARACHIDONIC_ACID_EPOXYGENASE_ACTIVITY	-0.960863	0.768666
RNA_POLYMERASE_II_ACTIVATING_TRANSCRIPTION_FACTOR_BINDING	0.967049	0.76895
CARBON_NITROGEN_LYASE_ACTIVITY	0.972979	0.76977
OXIDOREDUCTASE_ACTIVITY_ACTING_ON_THE_ALDEHYDE_OR_OXO_GROUP_OF_DONORS_NAD_OR_NADP_AS_ACCEPTOR	-0.979432	0.770451
PEPTIDE_HORMONE_RECEPTOR_BINDING	0.965303	0.770595
CARGO_ADAPTOR_ACTIVITY	0.979125	0.77221
SODIUM_CHLORIDE_SYMPORTER_ACTIVITY	0.971141	0.773021
ORGANIC_ACID_TRANSMEMBRANE_TRANSPORTER_ACTIVITY	0.981192	0.773136
O_ACYLTRANSFERASE_ACTIVITY	-0.967206	0.773289
POTASSIUM_CHANNEL_REGULATOR_ACTIVITY	0.972096	0.773289
AROMATASE_ACTIVITY	-0.977486	0.775117
OXIDOREDUCTASE_ACTIVITY_ACTING_ON_THE_CH_NH_GROUP_OF_DONORS	-0.976886	0.775117
AMINO_ACID_CATION_SYMPORTER_ACTIVITY	0.966145	0.775259
MITOGEN_ACTIVATED_PROTEIN_KINASE_KINASE_KINASE_BINDING	0.975256	0.775259
NUCLEOBASE_CONTAINING_COMPOUND_TRANSMEMBRANE_TRANSPORTER_ACTIVITY	-0.95529	0.775259
LIGASE_ACTIVITY_FORMING_CARBON_SULFUR_BONDS	-0.982164	0.775259
TRANSCRIPTION_COREPRESSOR_ACTIVITY	0.977978	0.776327
PROTEIN_MACROMOLECULE_ADAPTOR_ACTIVITY	0.987386	0.776908
NUCLEAR_IMPORT_SIGNAL_RECEPTOR_ACTIVITY	0.966441	0.777118
EXOPEPTIDASE_ACTIVITY	0.978424	0.777612
INSULIN_RECEPTOR_SUBSTRATE_BINDING	0.962277	0.777952
LIGASE_ACTIVITY	-0.977985	0.778494
INTRAMOLECULAR_TRANSFERASE_ACTIVITY	0.966772	0.778494
PHOSPHATIDYLINOSITOL_BISPHOSPHATE_PHOSPHATASE_ACTIVITY	0.959677	0.780618
INTRAMEMBRANE_LIPID_TRANSPORTER_ACTIVITY	-0.977167	0.782449
PRE_MRNA_BINDING	-0.971204	0.782449
SNRNA_BINDING	0.955657	0.784486
NUCLEAR_HORMONE_RECEPTOR_BINDING	0.977323	0.784486
TUMOR_NECROSIS_FACTOR_ACTIVATED_RECEPTOR_ACTIVITY	-0.954329	0.784805
ACETYLCHOLINE_BINDING	0.946644	0.786571
ORGANOPHOSPHATE_ESTER_TRANSMEMBRANE_TRANSPORTER_ACTIVITY	0.95321	0.786571
OXALATE_TRANSMEMBRANE_TRANSPORTER_ACTIVITY	-0.944305	0.786604
ATPASE_ACTIVITY	0.98354	0.786943
FIBROBLAST_GROWTH_FACTOR_BINDING	0.949921	0.787762
EXORIBONUCLEASE_ACTIVITY	0.946991	0.787762
CLATHRIN_BINDING	0.958658	0.788286
TELOMERASE_RNA_BINDING	-0.931484	0.793425
WATER_TRANSMEMBRANE_TRANSPORTER_ACTIVITY	-0.930951	0.793425
ANION_CHANNEL_ACTIVITY	0.962568	0.793425
ION_TRANSMEMBRANE_TRANSPORTER_ACTIVITY_PHOSPHORYLATIVE_MECHANISM	-0.936752	0.794147
CALCIUM_DEPENDENT_PROTEIN_BINDING	-0.957757	0.794996
QUINONE_BINDING	0.936091	0.79595
AMINOPEPTIDASE_ACTIVITY	-0.951172	0.796433
NADPLUS_BINDING	0.944494	0.796527
UBIQUITIN_LIKE_PROTEIN_CONJUGATING_ENZYME_BINDING	0.937818	0.796527
PROTEIN_MEMBRANE_ADAPTOR_ACTIVITY	-0.930362	0.79723
K63_LINKED_POLYUBIQUITIN_MODIFICATION_DEPENDENT_PROTEIN_BINDING	0.934907	0.798112
HISTONE_LYSINE_N_METHYLTRANSFERASE_ACTIVITY	-0.938035	0.798596
DEATH_RECEPTOR_ACTIVITY	-0.938667	0.798596
RACEMASE_AND_EPIMERASE_ACTIVITY	-0.944386	0.798749
ANION_TRANSMEMBRANE_TRANSPORTER_ACTIVITY	0.973089	0.798749
NUCLEOBASE_CONTAINING_COMPOUND_KINASE_ACTIVITY	-0.935665	0.80101
GLUCOCORTICOID_RECEPTOR_BINDING	0.936224	0.80101
CALCIUM_CHANNEL_REGULATOR_ACTIVITY	-0.937062	0.80101
ANNEALING_ACTIVITY	0.930654	0.803036
GDP_DISSOCIATION_INHIBITOR_ACTIVITY	0.923126	0.803079
MACROLIDE_BINDING	0.920899	0.809551
DYSTROGLYCAN_BINDING	-0.915569	0.810847
CATION_CHANNEL_ACTIVITY	-0.970237	0.813569
SERINE_HYDROLASE_ACTIVITY	-0.95479	0.81388
PROTEIN_N_TERMINUS_BINDING	0.953754	0.814759
OLIGOSACCHARIDE_BINDING	0.908117	0.81536
ACID_THIOL_LIGASE_ACTIVITY	-0.924721	0.815447
GLUCOSYLTRANSFERASE_ACTIVITY	-0.917533	0.81564
CARBOXY_LYASE_ACTIVITY	-0.926353	0.816083
SOLUTE_ANION_ANTIPORTER_ACTIVITY	-0.930865	0.816083
CYSTEINE_TYPE_ENDOPEPTIDASE_ACTIVITY_INVOLVED_IN_APOPTOTIC_SIGNALING_PATHWAY	-0.911607	0.816619
PHOSPHATIDYLINOSITOL_BISPHOSPHATE_BINDING	0.943756	0.816729
PROTEIN_SERINE_THREONINE_KINASE_ACTIVITY	0.9566	0.817239
ATPASE_ACTIVITY_COUPLED_TO_TRANSMEMBRANE_MOVEMENT_OF_IONS_ROTATIONAL_MECHANISM	0.915621	0.818184
LONG_CHAIN_FATTY_ACID_BINDING	-0.918759	0.818684
T_CELL_RECEPTOR_BINDING	0.910489	0.820649
4_IRON_4_SULFUR_CLUSTER_BINDING	-0.923426	0.820945
SECONDARY_ACTIVE_SULFATE_TRANSMEMBRANE_TRANSPORTER_ACTIVITY	-0.907174	0.821286
METHYL_CPG_BINDING	-0.892538	0.82134
NADPH_BINDING	0.897176	0.821575
RAGE_RECEPTOR_BINDING	-0.904674	0.822584
PHOSPHATIDYLSERINE_BINDING	0.920176	0.822895
FMN_BINDING	0.907222	0.823539
TRNA_SPECIFIC_RIBONUCLEASE_ACTIVITY	-0.901693	0.824635
PALMITOYL_COA_HYDROLASE_ACTIVITY	-0.907287	0.825344
PROTEIN_HORMONE_RECEPTOR_ACTIVITY	-0.892237	0.825766
METALLOEXOPEPTIDASE_ACTIVITY	-0.914917	0.826258
PROTEIN_TYROSINE_KINASE_ACTIVITY	0.937651	0.828672
METALLOAMINOPEPTIDASE_ACTIVITY	-0.901053	0.828747
ACID_AMINO_ACID_LIGASE_ACTIVITY	0.8912	0.829026
PHOSPHATIDYLINOSITOL_PHOSPHATE_BINDING	0.936346	0.829868
CARBOHYDRATE_DERIVATIVE_TRANSMEMBRANE_TRANSPORTER_ACTIVITY	-0.90575	0.83169
GLUCURONOSYLTRANSFERASE_ACTIVITY	0.89679	0.833163
PROTEIN_TYROSINE_THREONINE_PHOSPHATASE_ACTIVITY	0.89273	0.833702
HISTONE_METHYLTRANSFERASE_ACTIVITY	-0.906151	0.833746
ISOPEPTIDASE_ACTIVITY	0.896387	0.836085
PYRIMIDINE_NUCLEOTIDE_SUGAR_TRANSMEMBRANE_TRANSPORTER_ACTIVITY	-0.891823	0.838966
HISTONE_BINDING	-0.936898	0.838966
CYCLIC_NUCLEOTIDE_PHOSPHODIESTERASE_ACTIVITY	-0.891654	0.839309
RECEPTOR_INHIBITOR_ACTIVITY	0.896507	0.839309
PHOSPHOLIPID_TRANSPORTER_ACTIVITY	-0.911396	0.840698
CYSTEINE_TYPE_ENDOPEPTIDASE_ACTIVITY_INVOLVED_IN_APOPTOTIC_PROCESS	-0.880782	0.841446
CARBOHYDRATE_BINDING	0.93356	0.844018
CYCLIN_DEPENDENT_PROTEIN_KINASE_ACTIVITY	-0.871235	0.845797
LYSINE_N_METHYLTRANSFERASE_ACTIVITY	-0.887524	0.845797
PROTEIN_SERINE_THREONINE_TYROSINE_KINASE_ACTIVITY	0.894768	0.845797
PEPTIDE_HORMONE_BINDING	-0.887522	0.846191
PROTEIN_KINASE_A_REGULATORY_SUBUNIT_BINDING	-0.866026	0.846191
CYTIDINE_DEAMINASE_ACTIVITY	0.876468	0.846229
EXONUCLEASE_ACTIVITY_ACTIVE_WITH_EITHER_RIBO_OR_DEOXYRIBONUCLEIC_ACIDS_AND_PRODUCING_5_PHOSPHOMONOESTERS	0.893693	0.846229
ACTIVIN_BINDING	-0.872752	0.847011
ACETYLCHOLINE_GATED_CATION_SELECTIVE_CHANNEL_ACTIVITY	-0.87183	0.847011
ENDODEOXYRIBONUCLEASE_ACTIVITY	-0.88188	0.847011
DEAMINASE_ACTIVITY	0.886927	0.847099
DYNEIN_COMPLEX_BINDING	-0.860521	0.849139
TRANSLATION_ELONGATION_FACTOR_ACTIVITY	-0.862148	0.849139
NUCLEOTIDE_DIPHOSPHATASE_ACTIVITY	0.879841	0.849389
ACTIVIN_ACTIVATED_RECEPTOR_ACTIVITY	0.85876	0.849878
GALACTOSYLTRANSFERASE_ACTIVITY	-0.865399	0.850734
LIGAND_ACTIVATED_TRANSCRIPTION_FACTOR_ACTIVITY	-0.890529	0.850734
PEPTIDE_RECEPTOR_ACTIVITY	-0.923259	0.850893
ZINC_ION_TRANSMEMBRANE_TRANSPORTER_ACTIVITY	-0.867547	0.850905
BETA_TUBULIN_BINDING	0.869914	0.850905
NUCLEOTIDE_SUGAR_TRANSMEMBRANE_TRANSPORTER_ACTIVITY	-0.869022	0.850905
PROTEIN_SELF_ASSOCIATION	0.892862	0.850905
UBIQUITIN_PROTEIN_TRANSFERASE_REGULATOR_ACTIVITY	0.860102	0.850905
HYDROLASE_ACTIVITY_ACTING_ON_CARBON_NITROGEN_BUT_NOT_PEPTIDE_BONDS_IN_CYCLIC_AMIDINES	0.880595	0.850905
THIOESTERASE_BINDING	-0.864445	0.850905
VOLTAGE_GATED_POTASSIUM_CHANNEL_ACTIVITY	-0.912663	0.851157
3_5_CYCLIC_AMP_PHOSPHODIESTERASE_ACTIVITY	-0.852356	0.851367
SYNTAXIN_1_BINDING	-0.859524	0.851818
RIBOSOME_BINDING	-0.880879	0.852293
FIBROBLAST_GROWTH_FACTOR_RECEPTOR_BINDING	0.880311	0.853429
CALCIUM_ION_TRANSMEMBRANE_TRANSPORTER_ACTIVITY	-0.916487	0.853632
CHROMATIN_DNA_BINDING	-0.897684	0.853632
RETINOIC_ACID_RECEPTOR_BINDING	-0.852628	0.853632
PHOSPHATIDYLINOSITOL_3_KINASE_BINDING	-0.869539	0.853786
PURINE_NUCLEOTIDE_TRANSMEMBRANE_TRANSPORTER_ACTIVITY	0.854355	0.853786
NEUREXIN_FAMILY_PROTEIN_BINDING	-0.84421	0.853786
VOLTAGE_GATED_POTASSIUM_CHANNEL_ACTIVITY_INVOLVED_IN_VENTRICULAR_CARDIAC_MUSCLE_CELL_ACTION_POTENTIAL_REPOLARIZATION	-0.849297	0.853786
IGG_BINDING	0.850825	0.85394
MRNA_5_UTR_BINDING	0.86208	0.854529
DELAYED_RECTIFIER_POTASSIUM_CHANNEL_ACTIVITY	-0.868295	0.855143
GUANYL_NUCLEOTIDE_EXCHANGE_FACTOR_ACTIVITY	-0.912986	0.856107
NUCLEOSIDE_MONOPHOSPHATE_KINASE_ACTIVITY	0.842192	0.856107
CATALYTIC_ACTIVITY_ACTING_ON_A_TRNA	-0.895544	0.856107
CHLORIDE_ION_BINDING	-0.867421	0.856107
ENDORIBONUCLEASE_ACTIVITY	-0.865168	0.856107
HYALURONIC_ACID_BINDING	0.838541	0.856107
WNT_ACTIVATED_RECEPTOR_ACTIVITY	0.833658	0.857645
TBP_CLASS_PROTEIN_BINDING	0.853227	0.857645
CARD_DOMAIN_BINDING	-0.842424	0.857762
SNORNA_BINDING	-0.842117	0.857762
TRANSFORMING_GROWTH_FACTOR_BETA_RECEPTOR_BINDING	-0.852242	0.859712
POLYPEPTIDE_N_ACETYLGALACTOSAMINYLTRANSFERASE_ACTIVITY	0.828067	0.862466
E_BOX_BINDING	0.880062	0.862964
TRANSCRIPTION_COACTIVATOR_BINDING	0.840528	0.863638
VITAMIN_TRANSMEMBRANE_TRANSPORTER_ACTIVITY	0.841206	0.863638
MISMATCH_REPAIR_COMPLEX_BINDING	-0.835694	0.863863
TELOMERIC_DNA_BINDING	-0.85091	0.863863
INWARD_RECTIFIER_POTASSIUM_CHANNEL_ACTIVITY	-0.845615	0.864017
PURINE_RIBONUCLEOTIDE_TRANSMEMBRANE_TRANSPORTER_ACTIVITY	0.816295	0.865354
STEROID_HORMONE_RECEPTOR_BINDING	0.867093	0.866965
CALCIUM_DEPENDENT_PHOSPHOLIPID_BINDING	-0.86037	0.867278
DNA_POLYMERASE_BINDING	0.828801	0.868009
PEPTIDASE_ACTIVITY	-0.93776	0.868042
OXIDOREDUCTASE_ACTIVITY_ACTING_ON_NAD_P_H_OXYGEN_AS_ACCEPTOR	0.834246	0.868452
RETINOID_X_RECEPTOR_BINDING	-0.82451	0.868452
14_3_3_PROTEIN_BINDING	-0.82555	0.869054
SEMAPHORIN_RECEPTOR_ACTIVITY	0.812588	0.869054
PSEUDOURIDINE_SYNTHASE_ACTIVITY	-0.828678	0.869054
MONOCARBOXYLATE_SODIUM_SYMPORTER_ACTIVITY	0.814545	0.870215
TRANSMITTER_GATED_CHANNEL_ACTIVITY	-0.867108	0.871531
SOLUTE_PROTON_ANTIPORTER_ACTIVITY	-0.823222	0.87291
SYMPORTER_ACTIVITY	0.8898	0.873452
PROTEIN_KINASE_A_CATALYTIC_SUBUNIT_BINDING	0.805985	0.874955
GABA_RECEPTOR_BINDING	0.817558	0.875385
CO_RECEPTOR_BINDING	-0.811494	0.875385
RNA_POLYMERASE_CORE_ENZYME_BINDING	-0.816949	0.87575
ISOMERASE_ACTIVITY	0.892254	0.875988
TRANSFERASE_ACTIVITY_TRANSFERRING_ACYL_GROUPS	-0.901307	0.876706
CARBOXYPEPTIDASE_ACTIVITY	-0.831364	0.877179
1_PHOSPHATIDYLINOSITOL_BINDING	-0.816367	0.87754
SODIUM_ION_TRANSMEMBRANE_TRANSPORTER_ACTIVITY	-0.891674	0.878194
CALCIUM_CATION_ANTIPORTER_ACTIVITY	-0.80293	0.878463
HYDROLASE_ACTIVITY_ACTING_ON_CARBON_NITROGEN_BUT_NOT_PEPTIDE_BONDS_IN_LINEAR_AMIDINES	-0.815197	0.878463
DYNEIN_INTERMEDIATE_CHAIN_BINDING	-0.830013	0.878719
OXIDOREDUCTASE_ACTIVITY_ACTING_ON_PAIRED_DONORS_WITH_INCORPORATION_OR_REDUCTION_OF_MOLECULAR_OXYGEN	0.886221	0.880064
PHOSPHATIDIC_ACID_BINDING	-0.815722	0.880702
DEMETHYLASE_ACTIVITY	-0.815237	0.880702
POLY_A_SPECIFIC_RIBONUCLEASE_ACTIVITY	0.796019	0.881885
POLYUBIQUITIN_MODIFICATION_DEPENDENT_PROTEIN_BINDING	0.825409	0.881885
SUMO_TRANSFERASE_ACTIVITY	-0.808325	0.881941
LRR_DOMAIN_BINDING	0.803815	0.882751
PROTEIN_KINASE_C_ACTIVITY	0.787106	0.883182
PALMITOYLTRANSFERASE_ACTIVITY	-0.832996	0.883575
MAP_KINASE_ACTIVITY	0.802532	0.884349
DIACYLGLYCEROL_KINASE_ACTIVITY	-0.778975	0.886036
SOLUTE_PROTON_SYMPORTER_ACTIVITY	-0.799864	0.886299
RIBONUCLEASE_ACTIVITY	0.858344	0.886299
SIGNALING_RECEPTOR_COMPLEX_ADAPTOR_ACTIVITY	-0.83413	0.886995
DNA_POLYMERASE_ACTIVITY	-0.809486	0.887268
METALLOENDOPEPTIDASE_ACTIVITY	0.863543	0.887268
U6_SNRNA_BINDING	-0.800407	0.887268
NUCLEOSOMAL_DNA_BINDING	0.803597	0.8901
LIPOPOLYSACCHARIDE_BINDING	-0.804691	0.89054
PROTEIN_DISULFIDE_ISOMERASE_ACTIVITY	0.779096	0.891402
PROTEIN_ADP_RIBOSYLASE_ACTIVITY	0.787499	0.892643
CARBOHYDRATE_KINASE_ACTIVITY	-0.77431	0.893709
NUCLEOTIDE_RECEPTOR_ACTIVITY	-0.785295	0.893951
VOLTAGE_GATED_ANION_CHANNEL_ACTIVITY	0.781354	0.895948
MISMATCHED_DNA_BINDING	-0.783219	0.896638
GAMMA_TUBULIN_BINDING	-0.793841	0.896638
CYCLIC_NUCLEOTIDE_BINDING	-0.799681	0.897437
HYDROLASE_ACTIVITY_ACTING_ON_CARBON_NITROGEN_BUT_NOT_PEPTIDE_BONDS	-0.855209	0.898524
TITIN_BINDING	0.752038	0.898718
INOSITOL_1_4_5_TRISPHOSPHATE_BINDING	0.761476	0.898739
TRNA_BINDING	-0.79591	0.898739
RNA_POLYMERASE_II_SPECIFIC_DNA_BINDING_TRANSCRIPTION_FACTOR_BINDING	0.883532	0.899024
S_ADENOSYLMETHIONINE_DEPENDENT_METHYLTRANSFERASE_ACTIVITY	0.847792	0.899024
PRIMARY_ACTIVE_TRANSMEMBRANE_TRANSPORTER_ACTIVITY	-0.840477	0.900737
VITAMIN_B6_BINDING	-0.816908	0.902514
METALLOPEPTIDASE_ACTIVITY	0.86477	0.90478
DYNEIN_LIGHT_INTERMEDIATE_CHAIN_BINDING	-0.785324	0.907621
TRNA_METHYLTRANSFERASE_ACTIVITY	0.776673	0.912303
SCAVENGER_RECEPTOR_ACTIVITY	0.7916	0.91376
VOLTAGE_GATED_CATION_CHANNEL_ACTIVITY	-0.865595	0.91376
SODIUM_CHANNEL_REGULATOR_ACTIVITY	-0.786455	0.921154
SOLUTE_CATION_ANTIPORTER_ACTIVITY	-0.767387	0.921772
PROTEIN_PHOSPHATASE_1_BINDING	-0.761199	0.922195
STRUCTURAL_CONSTITUENT_OF_EYE_LENS	-0.759254	0.925561
MANGANESE_ION_BINDING	0.809791	0.926013
CYTOSKELETAL_ANCHOR_ACTIVITY	-0.75772	0.926223
ATPASE_COUPLED_ION_TRANSMEMBRANE_TRANSPORTER_ACTIVITY	-0.80005	0.926515
TUMOR_NECROSIS_FACTOR_RECEPTOR_BINDING	0.773667	0.926566
ION_CHANNEL_BINDING	0.850241	0.926885
CYSTEINE_TYPE_ENDOPEPTIDASE_ACTIVITY	0.824131	0.927812
PEPTIDE_LYSINE_N_ACETYLTRANSFERASE_ACTIVITY	0.768248	0.928963
PEPTIDE_N_ACETYLTRANSFERASE_ACTIVITY	0.768248	0.928963
POLYOL_TRANSMEMBRANE_TRANSPORTER_ACTIVITY	-0.732396	0.929503
PHOSPHOTRANSFERASE_ACTIVITY_PHOSPHATE_GROUP_AS_ACCEPTOR	0.754965	0.929503
PHOSPHATIDYLINOSITOL_3_KINASE_ACTIVITY	-0.727551	0.931568
CALCIUM_DEPENDENT_PROTEIN_KINASE_ACTIVITY	-0.747882	0.931568
DNA_DIRECTED_DNA_POLYMERASE_ACTIVITY	-0.747478	0.931568
VOLTAGE_GATED_SODIUM_CHANNEL_ACTIVITY	-0.747382	0.932092
ALANINE_TRANSMEMBRANE_TRANSPORTER_ACTIVITY	0.707379	0.932427
SOLUTE_CATION_SYMPORTER_ACTIVITY	0.82128	0.932427
DNA_BINDING_TRANSCRIPTION_ACTIVATOR_ACTIVITY	0.88661	0.932427
INORGANIC_ANION_EXCHANGER_ACTIVITY	-0.722503	0.934302
SECONDARY_ACTIVE_MONOCARBOXYLATE_TRANSMEMBRANE_TRANSPORTER_ACTIVITY	0.730885	0.934689
CALCIUM_CHANNEL_INHIBITOR_ACTIVITY	0.707922	0.936883
3_5_EXONUCLEASE_ACTIVITY	-0.780919	0.936962
ARP2_3_COMPLEX_BINDING	0.686575	0.937285
N_ACETYLTRANSFERASE_ACTIVITY	0.777547	0.937329
PEPTIDOGLYCAN_BINDING	0.700123	0.938593
ACTIVE_ION_TRANSMEMBRANE_TRANSPORTER_ACTIVITY	0.844167	0.939227
FLIPPASE_ACTIVITY	0.698304	0.939482
RECEPTOR_SERINE_THREONINE_KINASE_BINDING	-0.728985	0.939482
NADPLUS_ADP_RIBOSYLTRANSFERASE_ACTIVITY	0.72586	0.939482
SNAP_RECEPTOR_ACTIVITY	-0.734941	0.939482
GLYCEROPHOSPHOLIPID_FLIPPASE_ACTIVITY	-0.693772	0.939482
PHOSPHATIDYLINOSITOL_BINDING	-0.86125	0.94059
RNA_STEM_LOOP_BINDING	-0.687227	0.94059
STRUCTURAL_CONSTITUENT_OF_SKIN_EPIDERMIS	-0.688674	0.94059
THIOLESTER_HYDROLASE_ACTIVITY	-0.724843	0.94059
TRANSMEMBRANE_RECEPTOR_PROTEIN_TYROSINE_KINASE_ADAPTOR_ACTIVITY	-0.685807	0.94059
ORGANIC_CATION_TRANSMEMBRANE_TRANSPORTER_ACTIVITY	-0.718274	0.941262
N_METHYLTRANSFERASE_ACTIVITY	0.776696	0.943765
NUCLEASE_ACTIVITY	-0.832572	0.945622
PHOSPHATIDYLINOSITOL_3_4_5_TRISPHOSPHATE_BINDING	-0.718802	0.945903
ACETYLCHOLINE_RECEPTOR_ACTIVITY	0.702876	0.946421
PROTEIN_METHYLTRANSFERASE_ACTIVITY	0.765209	0.946978
OXIDOREDUCTASE_ACTIVITY_ACTING_ON_SINGLE_DONORS_WITH_INCORPORATION_OF_MOLECULAR_OXYGEN	0.707571	0.946978
MAP_KINASE_KINASE_ACTIVITY	-0.696456	0.948151
BITTER_TASTE_RECEPTOR_ACTIVITY	0.677078	0.949027
TRANSFERASE_ACTIVITY_TRANSFERRING_SULFUR_CONTAINING_GROUPS	-0.777658	0.949027
NITRIC_OXIDE_SYNTHASE_BINDING	-0.690536	0.949027
G_PROTEIN_COUPLED_GLUTAMATE_RECEPTOR_BINDING	-0.66976	0.949027
INTERLEUKIN_1_RECEPTOR_BINDING	-0.674341	0.949027
RNA_POLYMERASE_II_CORE_PROMOTER_SEQUENCE_SPECIFIC_DNA_BINDING	0.670107	0.950695
PHOSPHATIDYLINOSITOL_KINASE_ACTIVITY	-0.657021	0.950695
DNA_BINDING_TRANSCRIPTION_REPRESSOR_ACTIVITY	-0.858304	0.950695
ORGANIC_ACID_SODIUM_SYMPORTER_ACTIVITY	0.7184	0.950984
PROTEIN_BINDING_INVOLVED_IN_HETEROTYPIC_CELL_CELL_ADHESION	0.646894	0.95198
SPECTRIN_BINDING	-0.689908	0.95198
DNA_BINDING_BENDING	0.663554	0.95198
ANION_SODIUM_SYMPORTER_ACTIVITY	0.666019	0.952804
NEUROTRANSMITTER_BINDING	0.66075	0.952804
MANNOSYLTRANSFERASE_ACTIVITY	0.702228	0.952804
CAMP_BINDING	-0.691512	0.952804
OXIDOREDUCTASE_ACTIVITY_ACTING_ON_PAIRED_DONORS_WITH_INCORPORATION_OR_REDUCTION_OF_MOLECULAR_OXYGEN_REDUCED_FLAVIN_OR_FLAVOPROTEIN_AS_ONE_DONOR_AND_INCORPORATION_OF_ONE_ATOM_OF_OXYGEN	-0.708394	0.952804
BASIC_AMINO_ACID_TRANSMEMBRANE_TRANSPORTER_ACTIVITY	0.673102	0.952804
OUTWARD_RECTIFIER_POTASSIUM_CHANNEL_ACTIVITY	0.665665	0.952804
ACETYLGALACTOSAMINYLTRANSFERASE_ACTIVITY	0.720429	0.953412
SULFOTRANSFERASE_ACTIVITY	-0.745371	0.954133
PHOSPHOLIPASE_C_ACTIVITY	-0.679503	0.957612
O_METHYLTRANSFERASE_ACTIVITY	0.6385	0.957612
SIALYLTRANSFERASE_ACTIVITY	-0.67804	0.958564
CALCIUM_ACTIVATED_POTASSIUM_CHANNEL_ACTIVITY	0.614401	0.960091
TRANSFERASE_ACTIVITY_TRANSFERRING_AMINO_ACYL_GROUPS	0.639002	0.960325
VOLTAGE_GATED_ION_CHANNEL_ACTIVITY	-0.823866	0.961473
GLUTAMATE_RECEPTOR_ACTIVITY	-0.675103	0.961473
BICARBONATE_TRANSMEMBRANE_TRANSPORTER_ACTIVITY	-0.669452	0.961473
CARBON_CARBON_LYASE_ACTIVITY	0.728334	0.961473
HORMONE_ACTIVITY	0.785294	0.962408
NEUROTRANSMITTER_RECEPTOR_ACTIVITY_INVOLVED_IN_REGULATION_OF_POSTSYNAPTIC_MEMBRANE_POTENTIAL	-0.732155	0.962513
NUCLEAR_RECEPTOR_BINDING	0.759979	0.962954
TOLL_LIKE_RECEPTOR_BINDING	0.626869	0.962954
PROTEIN_TYROSINE_PHOSPHATASE_ACTIVITY	0.755728	0.962954
MITOGEN_ACTIVATED_PROTEIN_KINASE_BINDING	-0.663243	0.963029
FATTY_ACID_TRANSMEMBRANE_TRANSPORTER_ACTIVITY	-0.677351	0.963029
GABA_GATED_CHLORIDE_ION_CHANNEL_ACTIVITY	-0.63438	0.963029
PROTEIN_TYROSINE_SERINE_THREONINE_PHOSPHATASE_ACTIVITY	0.742505	0.963029
COA_HYDROLASE_ACTIVITY	0.638366	0.963065
ICOSANOID_RECEPTOR_ACTIVITY	0.622786	0.963139
ESTROGEN_RECEPTOR_BINDING	0.706859	0.963139
TRANSFERASE_ACTIVITY_TRANSFERRING_ONE_CARBON_GROUPS	0.789637	0.965048
UBIQUITIN_LIKE_PROTEIN_TRANSFERASE_ACTIVITY	0.844172	0.965457
PHOSPHATIDYLGLYCEROL_BINDING	-0.612154	0.965457
DEOXYRIBONUCLEASE_ACTIVITY	-0.721039	0.965457
TYPE_I_INTERFERON_RECEPTOR_BINDING	0.615066	0.96614
PHOSPHATIDYLINOSITOL_PHOSPHATE_KINASE_ACTIVITY	0.592112	0.966318
ACETYLTRANSFERASE_ACTIVITY	-0.743368	0.967604
PATTERN_RECOGNITION_RECEPTOR_ACTIVITY	-0.649163	0.968019
PHOSPHOTRANSFERASE_ACTIVITY_FOR_OTHER_SUBSTITUTED_PHOSPHATE_GROUPS	-0.634911	0.968118
CARBOHYDRATE_CATION_SYMPORTER_ACTIVITY	0.610053	0.968118
PHOSPHATIDYLINOSITOL_4_5_BISPHOSPHATE_BINDING	0.717638	0.970952
PASSIVE_TRANSMEMBRANE_TRANSPORTER_ACTIVITY	-0.860192	0.971825
STEROID_HORMONE_RECEPTOR_ACTIVITY	-0.631344	0.9721
CYSTEINE_TYPE_ENDOPEPTIDASE_INHIBITOR_ACTIVITY_INVOLVED_IN_APOPTOTIC_PROCESS	0.626073	0.9721
NUCLEOSIDE_DIPHOSPHATE_KINASE_ACTIVITY	0.599481	0.9721
PEPTIDE_DISULFIDE_OXIDOREDUCTASE_ACTIVITY	0.598721	0.9721
NEUROPEPTIDE_BINDING	0.649397	0.9721
GABA_RECEPTOR_ACTIVITY	-0.631963	0.972619
PEPTIDASE_ACTIVATOR_ACTIVITY_INVOLVED_IN_APOPTOTIC_PROCESS	-0.618948	0.974539
VOLTAGE_GATED_CALCIUM_CHANNEL_ACTIVITY	0.70252	0.975802
TAU_PROTEIN_KINASE_ACTIVITY	0.641202	0.976117
MYOSIN_V_BINDING	0.579761	0.97692
NEUROPEPTIDE_RECEPTOR_ACTIVITY	-0.665122	0.979948
SIALIC_ACID_BINDING	-0.612251	0.982591
PROTEIN_TAG	0.579634	0.983814
FOUR_WAY_JUNCTION_DNA_BINDING	-0.585488	0.984017
PRE_MRNA_INTRONIC_BINDING	-0.548466	0.984017
NADPLUS_NUCLEOSIDASE_ACTIVITY	-0.585522	0.984154
SOLUTE_SODIUM_SYMPORTER_ACTIVITY	0.70465	0.985254
DNA_SECONDARY_STRUCTURE_BINDING	0.617486	0.98546
N_ACYLTRANSFERASE_ACTIVITY	0.682152	0.986027
NADPLUS_KINASE_ACTIVITY	-0.570339	0.986118
TRANSFERASE_ACTIVITY_TRANSFERRING_HEXOSYL_GROUPS	-0.762617	0.986657
1_PHOSPHATIDYLINOSITOL_3_KINASE_ACTIVITY	-0.53968	0.986791
UDP_GLYCOSYLTRANSFERASE_ACTIVITY	-0.736895	0.986791
RNA_METHYLTRANSFERASE_ACTIVITY	0.626451	0.986791
SH2_DOMAIN_BINDING	-0.618475	0.986975
ACTIVE_TRANSMEMBRANE_TRANSPORTER_ACTIVITY	0.791162	0.987335
CHLORIDE_CHANNEL_REGULATOR_ACTIVITY	0.542757	0.987492
CALCIUM_ACTIVATED_CATION_CHANNEL_ACTIVITY	0.573128	0.987747
ION_CHANNEL_REGULATOR_ACTIVITY	0.694871	0.990923
ENDOPEPTIDASE_ACTIVITY	0.813724	0.992031
PHOTORECEPTOR_ACTIVITY	-0.532995	0.992096
ENDONUCLEASE_ACTIVITY_ACTIVE_WITH_EITHER_RIBO_OR_DEOXYRIBONUCLEIC_ACIDS_AND_PRODUCING_3_PHOSPHOMONOESTERS	0.522792	0.99285
UDP_GALACTOSYLTRANSFERASE_ACTIVITY	-0.547459	0.99285
ADRENERGIC_RECEPTOR_BINDING	0.542187	0.993831
CYSTEINE_TYPE_ENDOPEPTIDASE_INHIBITOR_ACTIVITY	0.657759	0.994263
CHLORIDE_CHANNEL_INHIBITOR_ACTIVITY	-0.507604	0.995517
INORGANIC_ANION_TRANSMEMBRANE_TRANSPORTER_ACTIVITY	0.697519	0.99633
TRANSFERASE_ACTIVITY_TRANSFERRING_GLYCOSYL_GROUPS	0.74757	0.99633
BMP_RECEPTOR_BINDING	0.486428	0.99633
OXIDOREDUCTASE_ACTIVITY_ACTING_ON_METAL_IONS	0.476296	0.99633
NEUROTRANSMITTER_RECEPTOR_ACTIVITY	-0.703208	0.99633
BENZODIAZEPINE_RECEPTOR_ACTIVITY	-0.503397	0.99633
SEROTONIN_RECEPTOR_ACTIVITY	0.599442	0.996773
CHLORIDE_TRANSMEMBRANE_TRANSPORTER_ACTIVITY	0.665021	0.997349
SECONDARY_ACTIVE_TRANSMEMBRANE_TRANSPORTER_ACTIVITY	0.734763	0.997694
HIGH_VOLTAGE_GATED_CALCIUM_CHANNEL_ACTIVITY	0.494478	0.997771
INHIBITORY_EXTRACELLULAR_LIGAND_GATED_ION_CHANNEL_ACTIVITY	0.451697	0.998174
TUMOR_NECROSIS_FACTOR_RECEPTOR_SUPERFAMILY_BINDING	0.589195	0.998174
ION_GATED_CHANNEL_ACTIVITY	0.555487	0.998651
CYSTEINE_TYPE_ENDOPEPTIDASE_REGULATOR_ACTIVITY_INVOLVED_IN_APOPTOTIC_PROCESS	0.549571	0.999815
CHANNEL_REGULATOR_ACTIVITY	-0.713755	0.999815
POSTSYNAPTIC_NEUROTRANSMITTER_RECEPTOR_ACTIVITY	-0.64205	1
STEROID_HYDROXYLASE_ACTIVITY	-0.524179	1
DICARBOXYLIC_ACID_TRANSMEMBRANE_TRANSPORTER_ACTIVITY	-0.483533	1
LIGAND_GATED_ANION_CHANNEL_ACTIVITY	-0.375904	1
C4_DICARBOXYLATE_TRANSMEMBRANE_TRANSPORTER_ACTIVITY	0.401846	1
EXODEOXYRIBONUCLEASE_ACTIVITY	0.406643	1
MANNOSE_BINDING	0.411843	1
AMMONIUM_TRANSMEMBRANE_TRANSPORTER_ACTIVITY	0.412346	1
ODORANT_BINDING	0.478573	1
OLFACTORY_RECEPTOR_ACTIVITY	0.498386	1
