# Supplementary material for: Comprehensive bioinformatics analysis reveals biomarkers of DNA methylation-related genes in varicose veins
Source: Front Genet. 2022 Nov 25;13:1013803. doi: 10.3389/fgene.2022.1013803 (PMC9732536; doi:10.3389/fgene.2022.1013803)
Supplement: Supplementary file 1 [file DataSheet1.ZIP › Supplementary Material (2022.10.31)/Supplementary Table 6.xlsx]

## Sheet: Supplementary Table 6
ID	NES	p.adjust
FOCAL_ADHESION	2.14803	1.64e-07
ECM_RECEPTOR_INTERACTION	2.30947	6.42e-07
REGULATION_OF_ACTIN_CYTOSKELETON	1.79314	0.00100963
LEISHMANIA_INFECTION	2.01001	0.00201862
NOTCH_SIGNALING_PATHWAY	-1.95907	0.00604702
HYPERTROPHIC_CARDIOMYOPATHY_HCM	1.8106	0.00701784
PARKINSONS_DISEASE	-1.81533	0.00701784
RIBOSOME	-1.83982	0.00701784
DRUG_METABOLISM_CYTOCHROME_P450	-1.82035	0.00701784
METABOLISM_OF_XENOBIOTICS_BY_CYTOCHROME_P450	-1.83426	0.00701784
OXIDATIVE_PHOSPHORYLATION	-1.78793	0.00701784
VIRAL_MYOCARDITIS	1.85035	0.0078068
ARRHYTHMOGENIC_RIGHT_VENTRICULAR_CARDIOMYOPATHY_ARVC	1.77859	0.008604
TGF_BETA_SIGNALING_PATHWAY	1.71156	0.008604
ASTHMA	1.87766	0.0108001
ALZHEIMERS_DISEASE	-1.59893	0.0152371
GRAFT_VERSUS_HOST_DISEASE	1.71352	0.0206308
ENDOCYTOSIS	1.5515	0.0274915
ALLOGRAFT_REJECTION	1.66091	0.036223
SYSTEMIC_LUPUS_ERYTHEMATOSUS	1.75344	0.0374747
LYSOSOME	-1.49656	0.0437627
HUNTINGTONS_DISEASE	-1.46021	0.0437627
CHEMOKINE_SIGNALING_PATHWAY	1.46421	0.0437627
INTESTINAL_IMMUNE_NETWORK_FOR_IGA_PRODUCTION	1.72189	0.0437627
FATTY_ACID_METABOLISM	-1.66816	0.044672
CYTOKINE_CYTOKINE_RECEPTOR_INTERACTION	1.41693	0.044672
HISTIDINE_METABOLISM	-1.73749	0.0494268
TRYPTOPHAN_METABOLISM	-1.55426	0.0642148
NATURAL_KILLER_CELL_MEDIATED_CYTOTOXICITY	1.46849	0.0642148
PANCREATIC_CANCER	1.53476	0.0642148
ANTIGEN_PROCESSING_AND_PRESENTATION	1.50579	0.0644527
LONG_TERM_DEPRESSION	1.54183	0.0656425
PRION_DISEASES	1.66162	0.0752302
TYPE_I_DIABETES_MELLITUS	1.54766	0.0771632
PATHWAYS_IN_CANCER	1.31097	0.0808095
CELL_ADHESION_MOLECULES_CAMS	1.43469	0.0827531
WNT_SIGNALING_PATHWAY	1.42209	0.0840263
P53_SIGNALING_PATHWAY	1.50463	0.0841683
MAPK_SIGNALING_PATHWAY	1.32125	0.113729
NOD_LIKE_RECEPTOR_SIGNALING_PATHWAY	1.4862	0.117041
OTHER_GLYCAN_DEGRADATION	-1.57149	0.117041
TIGHT_JUNCTION	1.37896	0.117041
DNA_REPLICATION	-1.52955	0.117041
CIRCADIAN_RHYTHM_MAMMAL	-1.61498	0.127331
PATHOGENIC_ESCHERICHIA_COLI_INFECTION	1.47387	0.132102
UBIQUITIN_MEDIATED_PROTEOLYSIS	1.36942	0.134469
GLUTATHIONE_METABOLISM	-1.47708	0.137669
AXON_GUIDANCE	1.31554	0.146414
AUTOIMMUNE_THYROID_DISEASE	1.47379	0.146669
DILATED_CARDIOMYOPATHY	1.42526	0.146669
RENAL_CELL_CARCINOMA	1.41674	0.173798
VEGF_SIGNALING_PATHWAY	1.37134	0.177333
EPITHELIAL_CELL_SIGNALING_IN_HELICOBACTER_PYLORI_INFECTION	1.41101	0.177333
FC_GAMMA_R_MEDIATED_PHAGOCYTOSIS	1.38196	0.18755
INOSITOL_PHOSPHATE_METABOLISM	-1.41322	0.18755
JAK_STAT_SIGNALING_PATHWAY	1.26724	0.226293
PPAR_SIGNALING_PATHWAY	-1.35382	0.226293
T_CELL_RECEPTOR_SIGNALING_PATHWAY	1.30189	0.233506
MELANOMA	1.32333	0.235936
SMALL_CELL_LUNG_CANCER	1.32146	0.236371
PROSTATE_CANCER	1.30735	0.236371
PHENYLALANINE_METABOLISM	-1.4247	0.236371
GLYCINE_SERINE_AND_THREONINE_METABOLISM	-1.40357	0.237995
GLYCOSAMINOGLYCAN_DEGRADATION	-1.40868	0.24222
PHOSPHATIDYLINOSITOL_SIGNALING_SYSTEM	-1.32518	0.248052
HEMATOPOIETIC_CELL_LINEAGE	1.29217	0.250671
LONG_TERM_POTENTIATION	1.3144	0.266105
HOMOLOGOUS_RECOMBINATION	-1.3722	0.281361
RENIN_ANGIOTENSIN_SYSTEM	-1.37228	0.281361
ERBB_SIGNALING_PATHWAY	1.26575	0.281361
ETHER_LIPID_METABOLISM	1.35047	0.281361
TASTE_TRANSDUCTION	-1.2966	0.284001
PRIMARY_BILE_ACID_BIOSYNTHESIS	-1.3427	0.284001
CARDIAC_MUSCLE_CONTRACTION	-1.26258	0.284001
CELL_CYCLE	1.22307	0.284001
NEUROTROPHIN_SIGNALING_PATHWAY	1.2204	0.284001
RNA_POLYMERASE	-1.32296	0.284001
INSULIN_SIGNALING_PATHWAY	-1.1706	0.284001
PURINE_METABOLISM	-1.19341	0.284001
VASCULAR_SMOOTH_MUSCLE_CONTRACTION	-1.20716	0.284001
LEUKOCYTE_TRANSENDOTHELIAL_MIGRATION	1.21997	0.289442
GLYCEROLIPID_METABOLISM	-1.2713	0.296481
COLORECTAL_CANCER	1.26654	0.296481
NITROGEN_METABOLISM	1.32048	0.297271
VIBRIO_CHOLERAE_INFECTION	1.27636	0.318048
FOLATE_BIOSYNTHESIS	-1.30976	0.325693
CYSTEINE_AND_METHIONINE_METABOLISM	1.26494	0.325693
B_CELL_RECEPTOR_SIGNALING_PATHWAY	1.20732	0.325693
BLADDER_CANCER	1.25365	0.325693
GLYCEROPHOSPHOLIPID_METABOLISM	-1.21326	0.334524
THYROID_CANCER	1.26194	0.334524
BASE_EXCISION_REPAIR	-1.26139	0.338486
TYROSINE_METABOLISM	-1.22005	0.346521
GLIOMA	1.22017	0.346591
PROPANOATE_METABOLISM	-1.20955	0.388501
FC_EPSILON_RI_SIGNALING_PATHWAY	1.15894	0.398739
MISMATCH_REPAIR	-1.20957	0.399835
PROTEIN_EXPORT	1.20864	0.406893
SPLICEOSOME	-1.1136	0.417918
PYRIMIDINE_METABOLISM	-1.10372	0.425885
GALACTOSE_METABOLISM	-1.17935	0.425885
PROXIMAL_TUBULE_BICARBONATE_RECLAMATION	-1.18184	0.432936
GLYCOLYSIS_GLUCONEOGENESIS	-1.12317	0.438552
CHRONIC_MYELOID_LEUKEMIA	1.14039	0.447582
BASAL_TRANSCRIPTION_FACTORS	1.16246	0.447582
OOCYTE_MEIOSIS	1.10573	0.452339
GAP_JUNCTION	1.11937	0.452339
TYPE_II_DIABETES_MELLITUS	1.14934	0.452339
PORPHYRIN_AND_CHLOROPHYLL_METABOLISM	-1.14609	0.452339
ADHERENS_JUNCTION	1.1276	0.452339
FRUCTOSE_AND_MANNOSE_METABOLISM	-1.14499	0.452703
MELANOGENESIS	-1.08649	0.463682
NEUROACTIVE_LIGAND_RECEPTOR_INTERACTION	-1.06396	0.467234
NON_SMALL_CELL_LUNG_CANCER	1.1219	0.467234
PROGESTERONE_MEDIATED_OOCYTE_MATURATION	-1.08621	0.467234
GLYCOSPHINGOLIPID_BIOSYNTHESIS_GANGLIO_SERIES	-1.13379	0.479862
BASAL_CELL_CARCINOMA	-1.08083	0.502629
REGULATION_OF_AUTOPHAGY	-1.09365	0.50732
LYSINE_DEGRADATION	-1.09361	0.50732
ALPHA_LINOLENIC_ACID_METABOLISM	1.07929	0.565989
DORSO_VENTRAL_AXIS_FORMATION	-1.06169	0.565989
CALCIUM_SIGNALING_PATHWAY	-1.02164	0.577465
ENDOMETRIAL_CANCER	1.0444	0.583677
TOLL_LIKE_RECEPTOR_SIGNALING_PATHWAY	1.02383	0.590458
GNRH_SIGNALING_PATHWAY	-1.00627	0.590458
ARGININE_AND_PROLINE_METABOLISM	-1.02279	0.590458
NON_HOMOLOGOUS_END_JOINING	-1.06551	0.590458
PYRUVATE_METABOLISM	-1.0408	0.590458
MATURITY_ONSET_DIABETES_OF_THE_YOUNG	-1.03319	0.594993
GLYCOSAMINOGLYCAN_BIOSYNTHESIS_HEPARAN_SULFATE	-1.01948	0.595004
GLYCOSAMINOGLYCAN_BIOSYNTHESIS_CHONDROITIN_SULFATE	1.04785	0.599086
GLYCOSYLPHOSPHATIDYLINOSITOL_GPI_ANCHOR_BIOSYNTHESIS	-1.00438	0.606141
PEROXISOME	-1.01142	0.606141
AMYOTROPHIC_LATERAL_SCLEROSIS_ALS	1.01129	0.619805
BUTANOATE_METABOLISM	-0.963534	0.670703
COMPLEMENT_AND_COAGULATION_CASCADES	0.976857	0.671436
LINOLEIC_ACID_METABOLISM	0.954051	0.671436
RETINOL_METABOLISM	-0.962934	0.671436
VALINE_LEUCINE_AND_ISOLEUCINE_DEGRADATION	-0.972847	0.673518
GLYOXYLATE_AND_DICARBOXYLATE_METABOLISM	0.952999	0.674238
PROTEASOME	0.933796	0.704645
MTOR_SIGNALING_PATHWAY	0.925307	0.704645
STEROID_BIOSYNTHESIS	-0.933199	0.704645
NICOTINATE_AND_NICOTINAMIDE_METABOLISM	0.936726	0.704645
ADIPOCYTOKINE_SIGNALING_PATHWAY	0.943009	0.705066
SNARE_INTERACTIONS_IN_VESICULAR_TRANSPORT	-0.92116	0.714374
BETA_ALANINE_METABOLISM	-0.917862	0.719552
ALANINE_ASPARTATE_AND_GLUTAMATE_METABOLISM	-0.915089	0.719552
GLYCOSPHINGOLIPID_BIOSYNTHESIS_LACTO_AND_NEOLACTO_SERIES	0.899748	0.746452
BIOSYNTHESIS_OF_UNSATURATED_FATTY_ACIDS	-0.896207	0.751016
SELENOAMINO_ACID_METABOLISM	0.889889	0.751016
AMINOACYL_TRNA_BIOSYNTHESIS	-0.872344	0.764214
NUCLEOTIDE_EXCISION_REPAIR	-0.887424	0.764214
CITRATE_CYCLE_TCA_CYCLE	0.870305	0.764214
AMINO_SUGAR_AND_NUCLEOTIDE_SUGAR_METABOLISM	-0.897118	0.764214
PANTOTHENATE_AND_COA_BIOSYNTHESIS	0.857894	0.764214
SULFUR_METABOLISM	0.827735	0.764214
VASOPRESSIN_REGULATED_WATER_REABSORPTION	0.856981	0.764214
ONE_CARBON_POOL_BY_FOLATE	0.834371	0.787738
STEROID_HORMONE_BIOSYNTHESIS	-0.867083	0.787738
HEDGEHOG_SIGNALING_PATHWAY	0.844004	0.787738
ASCORBATE_AND_ALDARATE_METABOLISM	-0.838837	0.787738
RIBOFLAVIN_METABOLISM	-0.807538	0.803522
RNA_DEGRADATION	0.816986	0.807583
TERPENOID_BACKBONE_BIOSYNTHESIS	0.768332	0.831263
SPHINGOLIPID_METABOLISM	0.805153	0.832604
PENTOSE_PHOSPHATE_PATHWAY	0.795619	0.839343
ARACHIDONIC_ACID_METABOLISM	0.809855	0.841694
ABC_TRANSPORTERS	-0.805578	0.841694
PRIMARY_IMMUNODEFICIENCY	-0.765817	0.876713
ACUTE_MYELOID_LEUKEMIA	-0.785879	0.917293
RIG_I_LIKE_RECEPTOR_SIGNALING_PATHWAY	-0.769567	0.945412
ALDOSTERONE_REGULATED_SODIUM_REABSORPTION	-0.721737	0.945412
CYTOSOLIC_DNA_SENSING_PATHWAY	-0.756118	0.948627
PENTOSE_AND_GLUCURONATE_INTERCONVERSIONS	0.679033	0.948627
APOPTOSIS	0.734564	0.969937
STARCH_AND_SUCROSE_METABOLISM	0.666039	0.97907
N_GLYCAN_BIOSYNTHESIS	-0.650013	0.986951
O_GLYCAN_BIOSYNTHESIS	-0.563697	0.986951
GLYCOSPHINGOLIPID_BIOSYNTHESIS_GLOBO_SERIES	-0.520354	0.986951
GLYCOSAMINOGLYCAN_BIOSYNTHESIS_KERATAN_SULFATE	-0.48806	0.986951
DRUG_METABOLISM_OTHER_ENZYMES	-0.609838	0.986951
OLFACTORY_TRANSDUCTION	-0.459578	1
