# Supplementary material for: Comprehensive bioinformatics analysis reveals biomarkers of DNA methylation-related genes in varicose veins
Source: Front Genet. 2022 Nov 25;13:1013803. doi: 10.3389/fgene.2022.1013803 (PMC9732536; doi:10.3389/fgene.2022.1013803)
Supplement: Supplementary file 1 [file DataSheet1.ZIP › Supplementary Material (2022.10.31)/Supplementary Table 7/CRIP1.GOBP.xlsx]

## Sheet: CRIP1.GOBP
ID	NES	p.adjust
EXTERNAL_ENCAPSULATING_STRUCTURE_ORGANIZATION	-2.09405	6.26e-07
OXIDATIVE_PHOSPHORYLATION	2.33026	2.06e-06
ELECTRON_TRANSPORT_CHAIN	2.12958	7.78e-06
ATP_SYNTHESIS_COUPLED_ELECTRON_TRANSPORT	2.31905	1.45e-05
RESPIRATORY_ELECTRON_TRANSPORT_CHAIN	2.22667	2.2e-05
COLLAGEN_FIBRIL_ORGANIZATION	-2.35382	3.15e-05
VIRAL_GENE_EXPRESSION	1.9292	0.000103155
REGULATION_OF_VASCULATURE_DEVELOPMENT	-1.88102	0.000124454
STRESS_RESPONSE_TO_METAL_ION	2.24382	0.000162925
NADH_DEHYDROGENASE_COMPLEX_ASSEMBLY	2.21834	0.000190338
MITOCHONDRIAL_RESPIRATORY_CHAIN_COMPLEX_ASSEMBLY	2.21659	0.000203694
DETOXIFICATION_OF_INORGANIC_COMPOUND	2.18251	0.000662003
FORMATION_OF_PRIMARY_GERM_LAYER	-1.97801	0.000687739
COTRANSLATIONAL_PROTEIN_TARGETING_TO_MEMBRANE	2.0116	0.000687739
MITOCHONDRIAL_ELECTRON_TRANSPORT_NADH_TO_UBIQUINONE	2.21102	0.000862596
ESTABLISHMENT_OF_PROTEIN_LOCALIZATION_TO_ENDOPLASMIC_RETICULUM	1.96797	0.000939223
CELL_ADHESION_MEDIATED_BY_INTEGRIN	-2.0406	0.00139586
PROTEIN_TARGETING_TO_MEMBRANE	1.78429	0.00139586
GASTRULATION	-1.86683	0.00152872
POSITIVE_REGULATION_OF_VASCULATURE_DEVELOPMENT	-1.86722	0.00313603
ENDOMEMBRANE_SYSTEM_ORGANIZATION	-1.65922	0.00382326
CELLULAR_RESPONSE_TO_ZINC_ION	2.15816	0.00419173
SKELETAL_SYSTEM_DEVELOPMENT	-1.57039	0.00457615
POSITIVE_REGULATION_OF_WOUND_HEALING	-2.06761	0.00473921
CELLULAR_RESPIRATION	1.74739	0.00486346
GENERATION_OF_PRECURSOR_METABOLITES_AND_ENERGY	1.54267	0.00506561
NEGATIVE_REGULATION_OF_LIPID_METABOLIC_PROCESS	1.92244	0.0054236
ATP_METABOLIC_PROCESS	1.63691	0.00588254
RIBONUCLEOPROTEIN_COMPLEX_BIOGENESIS	1.59264	0.00653078
REGULATION_OF_POTASSIUM_ION_TRANSMEMBRANE_TRANSPORTER_ACTIVITY	-1.99172	0.00663977
POSITIVE_REGULATION_OF_RESPONSE_TO_WOUNDING	-1.97072	0.00663977
ALCOHOL_METABOLIC_PROCESS	1.55858	0.00663977
WOUND_HEALING	-1.53739	0.00786324
PROTEIN_TARGETING	1.48579	0.00923026
POSITIVE_REGULATION_OF_CHOLESTEROL_EFFLUX	2.10841	0.00958143
INTEGRIN_MEDIATED_SIGNALING_PATHWAY	-1.85062	0.00987105
POSITIVE_REGULATION_OF_CELL_ADHESION	-1.5648	0.0101433
REGULATION_OF_ORGANELLE_ASSEMBLY	-1.74723	0.0101433
POSITIVE_REGULATION_OF_ORGANELLE_ORGANIZATION	-1.50362	0.0107086
PROTON_TRANSMEMBRANE_TRANSPORT	1.81206	0.0115996
DETOXIFICATION	1.73119	0.012365
POSITIVE_REGULATION_OF_ORGANELLE_ASSEMBLY	-1.97057	0.0139135
LEUKOCYTE_MIGRATION	-1.52457	0.0139135
REGULATION_OF_EPITHELIAL_TO_MESENCHYMAL_TRANSITION	-1.91001	0.0141022
PROTEIN_LOCALIZATION_TO_ENDOPLASMIC_RETICULUM	1.69669	0.0141022
CELL_CELL_ADHESION_MEDIATED_BY_INTEGRIN	-2.00233	0.016177
ENDODERM_FORMATION	-1.89637	0.0178529
ENERGY_DERIVATION_BY_OXIDATION_OF_ORGANIC_COMPOUNDS	1.59102	0.0183412
PROTEIN_FOLDING	-1.62771	0.0209343
RESPONSE_TO_HEAT	-1.72626	0.0209343
PHAGOCYTOSIS	-1.58811	0.0209343
RESPONSE_TO_FIBROBLAST_GROWTH_FACTOR	-1.72427	0.0209343
SPINDLE_LOCALIZATION	-1.87983	0.0209343
CELLULAR_DEFENSE_RESPONSE	-1.87692	0.0209343
NUCLEAR_TRANSCRIBED_MRNA_CATABOLIC_PROCESS_NONSENSE_MEDIATED_DECAY	1.75874	0.0209343
RIBOSOMAL_SMALL_SUBUNIT_ASSEMBLY	1.96596	0.0227877
MAINTENANCE_OF_PROTEIN_LOCALIZATION_IN_ENDOPLASMIC_RETICULUM	-1.94087	0.0227877
REGULATION_OF_CHOLESTEROL_EFFLUX	2.01439	0.0227877
CENTROSOME_DUPLICATION	-1.89176	0.0227877
CARTILAGE_DEVELOPMENT	-1.65858	0.0227877
RESPONSE_TO_XENOBIOTIC_STIMULUS	1.68536	0.0231593
NEGATIVE_REGULATION_OF_VASCULATURE_DEVELOPMENT	-1.80681	0.0231593
MITOCHONDRIAL_ELECTRON_TRANSPORT_CYTOCHROME_C_TO_OXYGEN	1.97886	0.0232969
RESPONSE_TO_TOXIC_SUBSTANCE	1.54682	0.0232969
ORGANIC_HYDROXY_COMPOUND_METABOLIC_PROCESS	1.40503	0.0242421
REGULATION_OF_POTASSIUM_ION_TRANSPORT	-1.78681	0.024973
RIBOSOME_BIOGENESIS	1.53707	0.0257834
POSITIVE_REGULATION_OF_STEROID_METABOLIC_PROCESS	1.99031	0.0257834
IMMUNE_RESPONSE_REGULATING_SIGNALING_PATHWAY	-1.51119	0.0260023
RRNA_METABOLIC_PROCESS	1.59947	0.0266394
COLLAGEN_ACTIVATED_TYROSINE_KINASE_RECEPTOR_SIGNALING_PATHWAY	-1.89117	0.0266394
RESPONSE_TO_COPPER_ION	1.91271	0.0270873
REGULATION_OF_MACROAUTOPHAGY	-1.70422	0.0287326
ESTABLISHMENT_OR_MAINTENANCE_OF_CELL_POLARITY	-1.60559	0.0287326
CELL_CYCLE_ARREST	-1.59339	0.0294356
AXO_DENDRITIC_TRANSPORT	-1.79322	0.0294356
RESPONSE_TO_TOPOLOGICALLY_INCORRECT_PROTEIN	-1.6299	0.030119
PLASMA_MEMBRANE_ORGANIZATION	-1.74906	0.030119
NCRNA_PROCESSING	1.52632	0.0303684
RESPONSE_TO_TRANSFORMING_GROWTH_FACTOR_BETA	-1.58504	0.0309095
NEGATIVE_REGULATION_OF_POTASSIUM_ION_TRANSMEMBRANE_TRANSPORT	-1.97189	0.0309095
REGULATION_OF_FIBROBLAST_GROWTH_FACTOR_RECEPTOR_SIGNALING_PATHWAY	-1.92402	0.0309095
TOXIN_TRANSPORT	-1.90129	0.0309095
SKIN_MORPHOGENESIS	-1.87799	0.0315126
ESTABLISHMENT_OF_PROTEIN_LOCALIZATION_TO_ORGANELLE	1.40677	0.0315126
RESPONSE_TO_CHEMOKINE	-1.76786	0.0317158
ESTABLISHMENT_OF_MITOTIC_SPINDLE_LOCALIZATION	-1.89837	0.0322138
ORGANELLE_LOCALIZATION	-1.44985	0.0322138
MICROTUBULE_CYTOSKELETON_ORGANIZATION_INVOLVED_IN_MITOSIS	-1.66393	0.0322507
REGULATION_OF_WOUND_HEALING	-1.66216	0.0331536
TRANSCRIPTION_BY_RNA_POLYMERASE_III	1.91613	0.0336131
CELLULAR_RESPONSE_TO_COPPER_ION	1.97039	0.0336131
OSTEOBLAST_DIFFERENTIATION	-1.58967	0.0336131
ESTABLISHMENT_OF_PROTEIN_LOCALIZATION_TO_MEMBRANE	1.48162	0.0336246
NEGATIVE_REGULATION_OF_POTASSIUM_ION_TRANSPORT	-1.9366	0.0340754
REGULATION_OF_LYMPHOCYTE_CHEMOTAXIS	-1.95425	0.0342004
NEGATIVE_REGULATION_OF_EPITHELIAL_TO_MESENCHYMAL_TRANSITION	-1.89316	0.0349216
PHOSPHOLIPID_EFFLUX	1.92064	0.0349216
REGULATION_OF_CELLULAR_AMIDE_METABOLIC_PROCESS	-1.50745	0.0349216
REGULATION_OF_EXTRACELLULAR_MATRIX_DISASSEMBLY	-1.93251	0.035227
COLLAGEN_ACTIVATED_SIGNALING_PATHWAY	-1.88613	0.035227
MESODERMAL_CELL_DIFFERENTIATION	-1.92421	0.0373381
ENDODERMAL_CELL_DIFFERENTIATION	-1.84988	0.0375291
MATURATION_OF_SSU_RRNA_FROM_TRICISTRONIC_RRNA_TRANSCRIPT_SSU_RRNA_5_8S_RRNA_LSU_RRNA	1.93051	0.0375411
NCRNA_METABOLIC_PROCESS	1.46747	0.0421115
REGULATION_OF_RESPONSE_TO_WOUNDING	-1.61985	0.0451306
REGULATION_OF_CELL_ADHESION_MEDIATED_BY_INTEGRIN	-1.84988	0.045251
COLLAGEN_METABOLIC_PROCESS	-1.68374	0.045464
LIPID_CATABOLIC_PROCESS	1.47159	0.0455317
NEGATIVE_REGULATION_OF_INCLUSION_BODY_ASSEMBLY	-1.83302	0.0456148
NEGATIVE_REGULATION_OF_PROTEIN_BINDING	1.73644	0.04617
CELLULAR_RESPONSE_TO_CADMIUM_ION	1.84836	0.0487421
RESPONSE_TO_ZINC_ION	1.75982	0.0495947
PRIMARY_ALCOHOL_METABOLIC_PROCESS	1.72827	0.0496218
NEGATIVE_REGULATION_OF_FIBROBLAST_GROWTH_FACTOR_RECEPTOR_SIGNALING_PATHWAY	-1.87365	0.0517541
HIGH_DENSITY_LIPOPROTEIN_PARTICLE_ASSEMBLY	1.91429	0.0517541
LEUKOCYTE_CELL_CELL_ADHESION	-1.46363	0.0517541
POSITIVE_REGULATION_OF_FIBROBLAST_MIGRATION	-1.85735	0.0519113
STRIATED_MUSCLE_CELL_APOPTOTIC_PROCESS	-1.83009	0.0521628
REGULATION_OF_CENTROSOME_CYCLE	-1.82991	0.0523807
CELLULAR_RESPONSE_TO_ACID_CHEMICAL	-1.76329	0.0541624
EPITHELIAL_CELL_PROLIFERATION	-1.46694	0.0546969
NEGATIVE_REGULATION_OF_LIPID_BIOSYNTHETIC_PROCESS	1.86393	0.0546969
CHONDROCYTE_DEVELOPMENT	-1.89604	0.0546969
POSTTRANSCRIPTIONAL_REGULATION_OF_GENE_EXPRESSION	-1.4191	0.0551337
CELLULAR_TRANSITION_METAL_ION_HOMEOSTASIS	1.66998	0.0572366
NEGATIVE_REGULATION_OF_EPITHELIAL_CELL_PROLIFERATION	-1.63604	0.0572635
LAMELLIPODIUM_ORGANIZATION	-1.73234	0.058429
POSITIVE_REGULATION_OF_STEROL_TRANSPORT	1.84461	0.0587785
REGULATION_OF_LIPID_METABOLIC_PROCESS	1.41184	0.0587785
ALCOHOL_CATABOLIC_PROCESS	1.76126	0.0587785
REGULATION_OF_CYTOSKELETON_ORGANIZATION	-1.40684	0.0587785
CELL_CHEMOTAXIS	-1.46907	0.0593604
CELLULAR_RESPONSE_TO_GLUCOSE_STARVATION	-1.80253	0.0593604
REVERSE_CHOLESTEROL_TRANSPORT	1.90615	0.0593604
CELL_JUNCTION_DISASSEMBLY	-1.89685	0.0593604
GLUTATHIONE_DERIVATIVE_METABOLIC_PROCESS	1.87036	0.0593604
NUCLEAR_TRANSCRIBED_MRNA_CATABOLIC_PROCESS	1.52701	0.0593604
NEGATIVE_REGULATION_OF_BINDING	1.56086	0.0593604
REGULATION_OF_CHOLESTEROL_ESTERIFICATION	1.85086	0.0641996
GLIAL_CELL_DIFFERENTIATION	-1.51974	0.0645794
PROTEIN_OXIDATION	-1.80115	0.0646094
RESPONSE_TO_ACID_CHEMICAL	-1.63551	0.0651579
CELL_SUBSTRATE_ADHESION	-1.43034	0.0655049
CONNECTIVE_TISSUE_DEVELOPMENT	-1.51751	0.066939
PRESYNAPSE_ORGANIZATION	-1.73158	0.0675237
REGULATION_OF_TRANSPORTER_ACTIVITY	-1.45926	0.0675237
SPONTANEOUS_SYNAPTIC_TRANSMISSION	-1.81557	0.0675237
MESODERM_MORPHOGENESIS	-1.67084	0.0689537
ESTABLISHMENT_OF_MITOTIC_SPINDLE_ORIENTATION	-1.8525	0.0691075
PROTEIN_ACTIVATION_CASCADE	1.88777	0.0691075
LAMELLIPODIUM_ASSEMBLY	-1.73079	0.0712109
ENDODERM_DEVELOPMENT	-1.69456	0.0740504
ACTIN_FILAMENT_ORGANIZATION	-1.41687	0.0740504
ACTIVATION_OF_IMMUNE_RESPONSE	-1.39029	0.0753856
CELL_DIVISION	-1.38947	0.0753856
REGULATION_OF_CELLULAR_PROTEIN_LOCALIZATION	-1.37633	0.0769583
ESTABLISHMENT_OF_ORGANELLE_LOCALIZATION	-1.43223	0.0775164
POSITIVE_REGULATION_OF_CELL_CELL_ADHESION	-1.46278	0.0775164
CHOLESTEROL_EFFLUX	1.81045	0.0775545
OSSIFICATION	-1.4358	0.078183
REGULATION_OF_CHOLESTEROL_METABOLIC_PROCESS	1.73367	0.078183
INCLUSION_BODY_ASSEMBLY	-1.83549	0.078183
TRANSFORMING_GROWTH_FACTOR_BETA_PRODUCTION	-1.76293	0.078183
REGULATION_OF_NAD_P_H_OXIDASE_ACTIVITY	1.83034	0.0790737
C21_STEROID_HORMONE_METABOLIC_PROCESS	1.80999	0.0803845
REGULATION_OF_STEROL_TRANSPORT	1.72252	0.0804882
CHAPERONE_MEDIATED_PROTEIN_FOLDING	-1.71417	0.0817112
ORGANIC_HYDROXY_COMPOUND_CATABOLIC_PROCESS	1.68518	0.0825179
GLIOGENESIS	-1.47038	0.0826723
NEGATIVE_REGULATION_OF_TRANSCRIPTION_FROM_RNA_POLYMERASE_II_PROMOTER_IN_RESPONSE_TO_STRESS	-1.76647	0.0826723
POSITIVE_REGULATION_OF_CATABOLIC_PROCESS	-1.39819	0.0826961
EMBRYONIC_MORPHOGENESIS	-1.37937	0.0843612
NEGATIVE_REGULATION_OF_CARTILAGE_DEVELOPMENT	-1.78468	0.0843612
POSITIVE_REGULATION_OF_LYMPHOCYTE_CHEMOTAXIS	-1.80691	0.0843612
POSITIVE_REGULATION_OF_LEUKOCYTE_CELL_CELL_ADHESION	-1.45758	0.0865424
POSITIVE_REGULATION_OF_CANONICAL_WNT_SIGNALING_PATHWAY	-1.52474	0.0876111
TERPENOID_METABOLIC_PROCESS	1.54997	0.0876111
ALCOHOL_BIOSYNTHETIC_PROCESS	1.54619	0.0876509
OLEFINIC_COMPOUND_METABOLIC_PROCESS	1.58252	0.0894475
REGULATION_OF_TRANSCRIPTION_BY_RNA_POLYMERASE_III	1.8516	0.0894475
POSITIVE_REGULATION_OF_ATPASE_ACTIVITY	-1.67728	0.0908176
RESPONSE_TO_MECHANICAL_STIMULUS	-1.46448	0.0916872
PEPTIDE_CROSS_LINKING	-1.81997	0.0917964
STEROID_BIOSYNTHETIC_PROCESS	1.47257	0.092114
MIDBRAIN_DOPAMINERGIC_NEURON_DIFFERENTIATION	-1.79976	0.0934531
TRANSITION_METAL_ION_HOMEOSTASIS	1.54136	0.0938387
CELLULAR_RESPONSE_TO_HEAT	-1.58504	0.0939569
ISOPRENOID_METABOLIC_PROCESS	1.50424	0.0939569
NEGATIVE_REGULATION_OF_CHONDROCYTE_DIFFERENTIATION	-1.8375	0.0941055
LEUKOCYTE_ADHESION_TO_VASCULAR_ENDOTHELIAL_CELL	-1.69488	0.0943209
WOUND_HEALING_SPREADING_OF_EPIDERMAL_CELLS	-1.78569	0.0948334
RESPONSE_TO_TEMPERATURE_STIMULUS	-1.51467	0.0949891
MONOCARBOXYLIC_ACID_BIOSYNTHETIC_PROCESS	1.43754	0.0950499
NEGATIVE_REGULATION_OF_LOCOMOTION	-1.44654	0.0969127
REGULATION_OF_VASCULAR_PERMEABILITY	1.76673	0.0969127
MICROTUBULE_ORGANIZING_CENTER_LOCALIZATION	-1.76297	0.0969127
ORGANIC_HYDROXY_COMPOUND_BIOSYNTHETIC_PROCESS	1.43931	0.0969127
REGULATION_OF_URINE_VOLUME	1.80129	0.0969127
WHITE_FAT_CELL_DIFFERENTIATION	1.80413	0.0969127
POSITIVE_REGULATION_OF_INSULIN_SECRETION_INVOLVED_IN_CELLULAR_RESPONSE_TO_GLUCOSE_STIMULUS	-1.75759	0.0990053
REGULATION_OF_STEROID_METABOLIC_PROCESS	1.55956	0.100369
REGULATION_OF_GTPASE_ACTIVITY	-1.37291	0.101758
REGULATION_OF_INCLUSION_BODY_ASSEMBLY	-1.78743	0.101977
RNA_CATABOLIC_PROCESS	1.33826	0.103012
MICROTUBULE_ORGANIZING_CENTER_ORGANIZATION	-1.57896	0.103012
MYOBLAST_MIGRATION	-1.73087	0.104602
LOW_DENSITY_LIPOPROTEIN_RECEPTOR_PARTICLE_METABOLIC_PROCESS	1.79728	0.104602
SNARE_COMPLEX_ASSEMBLY	1.8204	0.105253
POSITIVE_REGULATION_OF_ESTABLISHMENT_OF_PROTEIN_LOCALIZATION	-1.44797	0.105253
CONVERGENT_EXTENSION	-1.78141	0.105442
CHONDROCYTE_DIFFERENTIATION	-1.56433	0.106064
LEUKOCYTE_TETHERING_OR_ROLLING	-1.77465	0.106064
POSITIVE_REGULATION_OF_CELLULAR_PROTEIN_LOCALIZATION	-1.43313	0.107364
MICROTUBULE_CYTOSKELETON_ORGANIZATION	-1.36085	0.109954
NEGATIVE_REGULATION_OF_CELL_CYCLE	-1.36238	0.110049
MESODERM_DEVELOPMENT	-1.53977	0.110049
POSITIVE_REGULATION_OF_EPITHELIAL_TO_MESENCHYMAL_TRANSITION	-1.70952	0.110396
T_CELL_CHEMOTAXIS	-1.71113	0.111444
CYTOSOLIC_TRANSPORT	-1.50661	0.111475
COLLAGEN_CATABOLIC_PROCESS	-1.70025	0.111573
NEGATIVE_REGULATION_OF_CELLULAR_RESPONSE_TO_GROWTH_FACTOR_STIMULUS	-1.57936	0.111573
PROTEIN_PHOSPHOPANTETHEINYLATION	-1.41969	0.111573
PEPTIDYL_TYROSINE_MODIFICATION	-1.38704	0.113836
PHOTOTRANSDUCTION_VISIBLE_LIGHT	-1.73555	0.113836
POSITIVE_REGULATION_OF_GTPASE_ACTIVITY	-1.42768	0.114919
VESICLE_CYTOSKELETAL_TRAFFICKING	-1.60939	0.114919
POSITIVE_REGULATION_OF_FILOPODIUM_ASSEMBLY	-1.74547	0.114919
RIBOSOMAL_SMALL_SUBUNIT_BIOGENESIS	1.6645	0.114919
PROTEIN_REFOLDING	-1.76879	0.115023
REGULATION_OF_PROTEIN_SERINE_THREONINE_KINASE_ACTIVITY	-1.35888	0.115354
LIPID_STORAGE	1.60123	0.115605
EPITHELIAL_TO_MESENCHYMAL_TRANSITION	-1.49902	0.116761
TELENCEPHALON_DEVELOPMENT	-1.46294	0.117181
NEGATIVE_REGULATION_OF_ALCOHOL_BIOSYNTHETIC_PROCESS	1.7577	0.117181
TRANSFORMING_GROWTH_FACTOR_BETA_RECEPTOR_SIGNALING_PATHWAY	-1.47383	0.1179
NEGATIVE_REGULATION_OF_CELL_ADHESION_MEDIATED_BY_INTEGRIN	-1.74935	0.1179
ZINC_ION_HOMEOSTASIS	1.74569	0.118895
POSITIVE_REGULATION_OF_FIBROBLAST_PROLIFERATION	1.69335	0.118895
ESTABLISHMENT_OF_SPINDLE_ORIENTATION	-1.74297	0.118895
STEROID_ESTERIFICATION	1.80231	0.121437
TRANSFORMING_GROWTH_FACTOR_BETA1_PRODUCTION	-1.70228	0.121437
CELLULAR_RESPONSE_TO_CHEMICAL_STRESS	-1.36071	0.123704
CELL_MATRIX_ADHESION	-1.39569	0.124053
REGULATION_OF_ANOIKIS	-1.75034	0.124053
REGULATION_OF_ACTIN_FILAMENT_BASED_PROCESS	-1.38821	0.124053
REGULATION_OF_FIBRINOLYSIS	-1.75165	0.124693
REGULATION_OF_CELLULAR_RESPONSE_TO_GROWTH_FACTOR_STIMULUS	-1.39901	0.124693
REGULATION_OF_PEPTIDYL_TYROSINE_PHOSPHORYLATION	-1.40665	0.124693
PROTEIN_LIPID_COMPLEX_ASSEMBLY	1.72961	0.124693
RIBONUCLEOPROTEIN_COMPLEX_SUBUNIT_ORGANIZATION	1.46624	0.125293
RNA_SPLICING_VIA_TRANSESTERIFICATION_REACTIONS	1.34638	0.125293
REGULATION_OF_CELLULAR_RESPONSE_TO_HEAT	-1.61647	0.127548
HISTONE_H3_DEACETYLATION	1.80047	0.127746
BLOOD_COAGULATION_INTRINSIC_PATHWAY	1.78917	0.127746
CHOLESTEROL_CATABOLIC_PROCESS	1.76573	0.127746
ASPARTATE_FAMILY_AMINO_ACID_BIOSYNTHETIC_PROCESS	-1.71828	0.127746
LIPOPROTEIN_CATABOLIC_PROCESS	1.7424	0.130037
RETINOL_METABOLIC_PROCESS	1.728	0.130037
AMEBOIDAL_TYPE_CELL_MIGRATION	-1.38024	0.130327
REGULATION_OF_STEROID_BIOSYNTHETIC_PROCESS	1.57794	0.131113
ER_NUCLEUS_SIGNALING_PATHWAY	-1.60829	0.131113
MOVEMENT_IN_HOST_ENVIRONMENT	-1.45583	0.134641
POSITIVE_REGULATION_OF_WNT_SIGNALING_PATHWAY	-1.48061	0.134641
INTESTINAL_LIPID_ABSORPTION	-1.72144	0.137272
ESTABLISHMENT_OF_CELL_POLARITY	-1.51478	0.138194
POSITIVE_REGULATION_OF_VIRAL_RELEASE_FROM_HOST_CELL	-1.73449	0.138194
LEUKOCYTE_CHEMOTAXIS	-1.44482	0.14131
BONE_DEVELOPMENT	-1.44025	0.146798
TRANSLATIONAL_INITIATION	1.41817	0.146798
MALE_SEX_DIFFERENTIATION	-1.45654	0.148564
PRIMARY_ALCOHOL_CATABOLIC_PROCESS	1.73916	0.148564
POSITIVE_REGULATION_OF_PLASMA_MEMBRANE_BOUNDED_CELL_PROJECTION_ASSEMBLY	-1.5731	0.148564
FIBROBLAST_MIGRATION	-1.69082	0.148564
REGULATION_OF_PEPTIDE_TRANSPORT	-1.31005	0.148564
NCRNA_3_END_PROCESSING	1.74914	0.148564
MAINTENANCE_OF_BLOOD_BRAIN_BARRIER	-1.73514	0.148947
CEREBRAL_CORTEX_DEVELOPMENT	-1.5219	0.148947
ESTABLISHMENT_OF_PROTEIN_LOCALIZATION_TO_CHROMOSOME	-1.69906	0.151483
POSITIVE_REGULATION_OF_NEUROTRANSMITTER_TRANSPORT	-1.70311	0.151624
REGULATION_OF_ASTROCYTE_DIFFERENTIATION	-1.70191	0.153516
ESTABLISHMENT_OF_PLANAR_POLARITY_OF_EMBRYONIC_EPITHELIUM	-1.73665	0.156945
MRNA_PROCESSING	1.30156	0.156986
STEROID_METABOLIC_PROCESS	1.36642	0.157298
REGULATION_OF_CELL_MORPHOGENESIS	-1.40239	0.157298
FATTY_ACID_METABOLIC_PROCESS	1.30798	0.157298
MITOCHONDRIAL_TRANSLATIONAL_TERMINATION	1.52818	0.15854
RESPONSE_TO_NUTRIENT	-1.45788	0.15854
REGULATION_OF_HEMOPOIESIS	-1.3562	0.159862
REGULATION_OF_T_CELL_CHEMOTAXIS	-1.71364	0.159862
METANEPHRIC_GLOMERULUS_DEVELOPMENT	1.75278	0.159862
TRIGLYCERIDE_RICH_LIPOPROTEIN_PARTICLE_REMODELING	1.74497	0.159862
REGULATION_OF_RECEPTOR_CATABOLIC_PROCESS	1.73998	0.161
RETROGRADE_TRANSPORT_ENDOSOME_TO_GOLGI	-1.58186	0.161
REGULATION_OF_CENTRIOLE_REPLICATION	-1.70988	0.162097
POSITIVE_REGULATION_OF_LOCOMOTION	-1.31644	0.16238
RESPONSE_TO_EXTRACELLULAR_STIMULUS	-1.31904	0.163483
HISTONE_DEACETYLATION	1.51796	0.164324
ESTABLISHMENT_OF_PLANAR_POLARITY_INVOLVED_IN_NEURAL_TUBE_CLOSURE	-1.70167	0.164324
N_TERMINAL_PROTEIN_AMINO_ACID_MODIFICATION	-1.70112	0.164324
PROTEIN_STABILIZATION	-1.44085	0.164559
MUSCLE_CELL_CELLULAR_HOMEOSTASIS	-1.74401	0.165818
NEGATIVE_REGULATION_OF_TRANSMEMBRANE_RECEPTOR_PROTEIN_SERINE_THREONINE_KINASE_SIGNALING_PATHWAY	-1.46903	0.165818
RENAL_WATER_HOMEOSTASIS	1.66351	0.165818
LIPID_DIGESTION	-1.7403	0.165818
REGULATION_OF_EXTRACELLULAR_MATRIX_ORGANIZATION	-1.61153	0.166538
REGULATION_OF_WNT_SIGNALING_PATHWAY_PLANAR_CELL_POLARITY_PATHWAY	-1.69217	0.166543
CENTRIOLE_ASSEMBLY	-1.6604	0.166543
PEPTIDYL_SERINE_DEPHOSPHORYLATION	-1.68466	0.167339
CELLULAR_RESPONSE_TO_FATTY_ACID	1.6515	0.16738
RESPONSE_TO_CADMIUM_ION	1.56294	0.16738
POSITIVE_REGULATION_OF_MACROAUTOPHAGY	-1.58088	0.167853
PLANAR_CELL_POLARITY_PATHWAY_INVOLVED_IN_NEURAL_TUBE_CLOSURE	-1.6893	0.16937
NEGATIVE_REGULATION_OF_ANOIKIS	-1.74079	0.169845
PROGESTERONE_METABOLIC_PROCESS	1.73577	0.171959
HYPOTONIC_RESPONSE	-1.68307	0.172504
REGULATION_OF_KERATINOCYTE_MIGRATION	-1.69273	0.172849
REGULATION_OF_DOPAMINE_RECEPTOR_SIGNALING_PATHWAY	-1.65463	0.173181
CELLULAR_HORMONE_METABOLIC_PROCESS	1.43617	0.174511
ETHANOL_METABOLIC_PROCESS	1.69851	0.174835
NEGATIVE_REGULATION_OF_NEURON_DEATH	1.37873	0.174835
VESICLE_LOCALIZATION	-1.4054	0.175694
RESPONSE_TO_GLUCAGON	1.62118	0.175815
IRON_ION_TRANSPORT	1.51869	0.176575
FOREBRAIN_DEVELOPMENT	-1.34645	0.177226
FC_RECEPTOR_SIGNALING_PATHWAY	-1.40775	0.178019
CELLULAR_RESPONSE_TO_NUTRIENT	-1.60945	0.180408
CELLULAR_RESPONSE_TO_STARVATION	-1.45364	0.180408
TISSUE_MIGRATION	-1.36708	0.180408
DE_NOVO_PROTEIN_FOLDING	-1.64577	0.180408
TISSUE_REGENERATION	1.55384	0.180408
REGULATION_OF_ANION_TRANSMEMBRANE_TRANSPORT	-1.46429	0.180408
POSITIVE_REGULATION_OF_COLLAGEN_METABOLIC_PROCESS	1.63944	0.180408
IRON_ION_TRANSMEMBRANE_TRANSPORT	1.75425	0.180871
NEGATIVE_REGULATION_OF_EPITHELIAL_CELL_DIFFERENTIATION	1.60827	0.182987
REGULATION_OF_STRESS_ACTIVATED_PROTEIN_KINASE_SIGNALING_CASCADE	-1.41296	0.182987
RENAL_SYSTEM_PROCESS	1.45803	0.183227
REGULATION_OF_SPINDLE_ORGANIZATION	-1.70343	0.18326
CELLULAR_RESPONSE_TO_EXTRACELLULAR_STIMULUS	-1.41309	0.183565
POSITIVE_REGULATION_OF_EXTRINSIC_APOPTOTIC_SIGNALING_PATHWAY_VIA_DEATH_DOMAIN_RECEPTORS	-1.68189	0.183565
POSITIVE_REGULATION_OF_LAMELLIPODIUM_ORGANIZATION	-1.63449	0.183565
EPIBOLY	-1.71499	0.183565
PALLIUM_DEVELOPMENT	-1.45569	0.183565
POSITIVE_REGULATION_OF_PROTEIN_LOCALIZATION_TO_MEMBRANE	-1.46032	0.183565
INTERLEUKIN_35_MEDIATED_SIGNALING_PATHWAY	-1.63352	0.183565
POSITIVE_REGULATION_OF_VASCULAR_PERMEABILITY	1.7041	0.183565
REGULATION_OF_LAMELLIPODIUM_ORGANIZATION	-1.57729	0.186945
REGULATION_OF_SYSTEMIC_ARTERIAL_BLOOD_PRESSURE_BY_RENIN_ANGIOTENSIN	1.70365	0.186945
REGULATION_OF_PROTEIN_LOCALIZATION_TO_MEMBRANE	-1.39958	0.186945
MITOTIC_SPINDLE_ASSEMBLY	-1.61222	0.186945
NEGATIVE_REGULATION_OF_STEROID_METABOLIC_PROCESS	1.67994	0.186945
REGULATION_OF_LEUKOCYTE_CHEMOTAXIS	-1.48262	0.186945
MATURATION_OF_LSU_RRNA_FROM_TRICISTRONIC_RRNA_TRANSCRIPT_SSU_RRNA_5_8S_RRNA_LSU_RRNA	1.71189	0.186945
REGULATION_OF_SUPRAMOLECULAR_FIBER_ORGANIZATION	-1.30688	0.189796
REGULATION_OF_CATION_TRANSMEMBRANE_TRANSPORT	-1.37143	0.189941
REGULATION_OF_KIDNEY_DEVELOPMENT	1.66628	0.189941
CELLULAR_EXTRAVASATION	-1.53882	0.192512
NEGATIVE_REGULATION_OF_PHOSPHORUS_METABOLIC_PROCESS	-1.31181	0.194807
POSITIVE_REGULATION_OF_VIRAL_TRANSCRIPTION	1.67952	0.195427
UNSATURATED_FATTY_ACID_METABOLIC_PROCESS	1.43849	0.195427
REGULATION_OF_PROTEIN_BINDING	1.36387	0.196576
SPLICEOSOMAL_SNRNP_ASSEMBLY	1.65343	0.196576
NEGATIVE_REGULATION_OF_TISSUE_REMODELING	-1.64846	0.197646
CYTOPLASMIC_SEQUESTERING_OF_PROTEIN	-1.70767	0.201569
REGULATION_OF_ENDOTHELIAL_CELL_DIFFERENTIATION	1.65599	0.201656
RNA_SPLICING	1.31338	0.204617
CELLULAR_OXIDANT_DETOXIFICATION	1.48268	0.204617
BONE_MORPHOGENESIS	-1.45509	0.204617
POSITIVE_REGULATION_OF_POSTTRANSCRIPTIONAL_GENE_SILENCING	-1.62091	0.204617
POSITIVE_REGULATION_OF_POTASSIUM_ION_TRANSPORT	-1.54148	0.206515
MUSCLE_CELL_APOPTOTIC_PROCESS	-1.49392	0.207286
POSITIVE_REGULATION_OF_LEUKOCYTE_CHEMOTAXIS	-1.50704	0.208341
GLYCOSIDE_METABOLIC_PROCESS	1.67249	0.208341
REGULATION_OF_TRANSMEMBRANE_RECEPTOR_PROTEIN_SERINE_THREONINE_KINASE_SIGNALING_PATHWAY	-1.35655	0.208341
ENDOPLASMIC_RETICULUM_ORGANIZATION	-1.5949	0.208608
ACTIN_NUCLEATION	-1.53773	0.21016
REGULATION_OF_CELLULAR_RESPONSE_TO_TRANSFORMING_GROWTH_FACTOR_BETA_STIMULUS	-1.43628	0.21016
DENDRITIC_SPINE_MAINTENANCE	1.72956	0.211519
REGULATION_OF_TRANSMEMBRANE_TRANSPORT	-1.27653	0.214479
POSITIVE_REGULATION_OF_OXIDOREDUCTASE_ACTIVITY	1.54864	0.214479
CELLULAR_RESPONSE_TO_CHOLESTEROL	1.6684	0.214479
PROTEIN_DEGLYCOSYLATION	1.59933	0.214479
PROTEIN_LOCALIZATION_TO_NUCLEOPLASM	-1.61302	0.215798
ENTRY_INTO_HOST	-1.40652	0.217529
RESPONSE_TO_STARVATION	-1.39107	0.217529
POSITIVE_REGULATION_OF_STRIATED_MUSCLE_CONTRACTION	1.66681	0.217529
DOPAMINERGIC_NEURON_DIFFERENTIATION	-1.61739	0.217529
REGULATION_OF_CELL_DIVISION	-1.40789	0.217529
INSULIN_SECRETION_INVOLVED_IN_CELLULAR_RESPONSE_TO_GLUCOSE_STIMULUS	-1.5353	0.218761
POSITIVE_REGULATION_OF_PROTEIN_CONTAINING_COMPLEX_ASSEMBLY	-1.34607	0.219194
VESICLE_ORGANIZATION	-1.35812	0.219194
LOCOMOTORY_EXPLORATION_BEHAVIOR	1.68481	0.221841
ICOSANOID_METABOLIC_PROCESS	1.45438	0.222445
REGULATION_OF_GRANULOCYTE_DIFFERENTIATION	-1.68258	0.223243
BIOLOGICAL_PROCESS_INVOLVED_IN_INTERACTION_WITH_HOST	-1.36386	0.225262
PROTEIN_LOCALIZATION_TO_NUCLEAR_BODY	-1.64261	0.227292
SEROTONIN_SECRETION	1.65735	0.229538
STRESS_ACTIVATED_PROTEIN_KINASE_SIGNALING_CASCADE	-1.33474	0.229538
SMAD_PROTEIN_COMPLEX_ASSEMBLY	-1.64174	0.229538
CELLULAR_RESPONSE_TO_VITAMIN	-1.57341	0.230038
POSITIVE_REGULATION_OF_CELL_ADHESION_MEDIATED_BY_INTEGRIN	-1.68723	0.230455
CELL_JUNCTION_ASSEMBLY	-1.29122	0.230455
NEGATIVE_REGULATION_OF_TRANSMEMBRANE_TRANSPORT	-1.41996	0.231008
POSITIVE_REGULATION_OF_AUTOPHAGY	-1.42117	0.231008
NEGATIVE_REGULATION_OF_MUSCLE_CELL_APOPTOTIC_PROCESS	-1.56989	0.231178
POSITIVE_REGULATION_OF_PROTEIN_POLYMERIZATION	-1.43439	0.232949
MITOCHONDRION_ORGANIZATION	1.23929	0.233596
STEROL_METABOLIC_PROCESS	1.36022	0.234632
BASEMENT_MEMBRANE_ORGANIZATION	-1.61807	0.235035
LIPOPROTEIN_METABOLIC_PROCESS	1.36308	0.238524
POSITIVE_REGULATION_OF_CYTOSKELETON_ORGANIZATION	-1.33034	0.240426
MONOVALENT_INORGANIC_CATION_HOMEOSTASIS	1.35639	0.24169
AXIS_ELONGATION	-1.58697	0.242296
INTESTINAL_ABSORPTION	-1.50028	0.244158
CHROMATIN_REMODELING	1.35492	0.246173
RESPONSE_TO_HYDROGEN_PEROXIDE	-1.43285	0.246173
REGULATION_OF_BINDING	1.25125	0.246306
HOMOTYPIC_CELL_CELL_ADHESION	-1.49409	0.246803
SPINDLE_ASSEMBLY	-1.42684	0.246832
POSITIVE_REGULATION_OF_CELLULAR_COMPONENT_BIOGENESIS	-1.29251	0.246832
MITOCHONDRIAL_TRANSLATION	1.38516	0.246832
POSITIVE_REGULATION_OF_CELL_GROWTH	-1.36501	0.246832
NEGATIVE_REGULATION_OF_VIRAL_GENOME_REPLICATION	1.49224	0.246832
TRANSMEMBRANE_RECEPTOR_PROTEIN_SERINE_THREONINE_KINASE_SIGNALING_PATHWAY	-1.31771	0.247588
CELLULAR_RESPONSE_TO_EXTERNAL_STIMULUS	-1.32772	0.247959
POSITIVE_REGULATION_OF_AMINO_ACID_TRANSPORT	-1.6426	0.247959
ANTEROGRADE_AXONAL_TRANSPORT	-1.53529	0.247959
REGULATION_OF_CELL_ACTIVATION	-1.25851	0.247959
EXTRINSIC_APOPTOTIC_SIGNALING_PATHWAY_VIA_DEATH_DOMAIN_RECEPTORS	-1.47613	0.247959
NEUROINFLAMMATORY_RESPONSE	-1.5917	0.248077
ESTABLISHMENT_OF_PROTEIN_LOCALIZATION_TO_TELOMERE	-1.62348	0.248077
POSITIVE_REGULATION_OF_PEPTIDYL_THREONINE_PHOSPHORYLATION	-1.64803	0.248331
NATURAL_KILLER_CELL_PROLIFERATION	1.65603	0.248331
NEGATIVE_REGULATION_OF_STRIATED_MUSCLE_CELL_APOPTOTIC_PROCESS	-1.65893	0.248331
RESPONSE_TO_OXYGEN_LEVELS	-1.29961	0.248331
POSITIVE_REGULATION_OF_ANION_TRANSMEMBRANE_TRANSPORT	-1.54218	0.248453
MICROGLIAL_CELL_ACTIVATION	-1.54239	0.248453
REGULATION_OF_CELLULAR_COMPONENT_SIZE	-1.28375	0.248453
POSITIVE_REGULATION_OF_CELL_CYCLE_ARREST	-1.52352	0.248453
NEURAL_TUBE_FORMATION	-1.43204	0.248453
MORPHOGENESIS_OF_AN_EPITHELIUM	-1.25327	0.248453
REGULATION_OF_CYCLIN_DEPENDENT_PROTEIN_KINASE_ACTIVITY	-1.40797	0.24983
REGULATION_OF_COLLAGEN_METABOLIC_PROCESS	-1.54319	0.250158
CELL_CELL_SIGNALING_BY_WNT	-1.23404	0.250158
REGULATION_OF_ATPASE_ACTIVITY	-1.52266	0.252029
NON_CANONICAL_WNT_SIGNALING_PATHWAY	-1.35366	0.253204
ESTABLISHMENT_OF_PROTEIN_LOCALIZATION_TO_PLASMA_MEMBRANE	-1.44407	0.253204
REGULATION_OF_INTRACELLULAR_TRANSPORT	-1.33106	0.253808
PRODUCTION_OF_SMALL_RNA_INVOLVED_IN_GENE_SILENCING_BY_RNA	-1.53877	0.253866
ACTIN_FILAMENT_BASED_MOVEMENT	-1.39136	0.253866
POSITIVE_REGULATION_OF_MITOCHONDRION_ORGANIZATION	-1.49334	0.25388
REGULATION_OF_INTRACELLULAR_PROTEIN_TRANSPORT	-1.33582	0.254603
RESPONSE_TO_OXIDATIVE_STRESS	-1.27539	0.254749
REGULATION_OF_MONOCYTE_CHEMOTAXIS	-1.59554	0.256265
MYELIN_MAINTENANCE	-1.63551	0.256363
CDC42_PROTEIN_SIGNAL_TRANSDUCTION	1.6127	0.256438
REGULATION_OF_LIPID_LOCALIZATION	1.3243	0.256547
POSITIVE_REGULATION_OF_LYMPHOCYTE_MIGRATION	-1.51894	0.256862
REGULATION_OF_DNA_TEMPLATED_TRANSCRIPTION_IN_RESPONSE_TO_STRESS	-1.40717	0.256862
REGULATION_OF_IRE1_MEDIATED_UNFOLDED_PROTEIN_RESPONSE	-1.61702	0.256862
ATP_DEPENDENT_CHROMATIN_REMODELING	1.4982	0.256862
VESICLE_TRANSPORT_ALONG_MICROTUBULE	-1.57132	0.256862
KERATINOCYTE_MIGRATION	-1.6491	0.256862
SYNAPSE_PRUNING	-1.58309	0.256862
POSITIVE_REGULATION_OF_INTRACELLULAR_PROTEIN_TRANSPORT	-1.34758	0.256862
HIGH_DENSITY_LIPOPROTEIN_PARTICLE_CLEARANCE	1.60978	0.256862
SYNAPSE_ORGANIZATION	-1.27399	0.256862
POSITIVE_REGULATION_OF_MRNA_SPLICING_VIA_SPLICEOSOME	-1.5641	0.256862
TRANSITION_METAL_ION_TRANSPORT	1.39233	0.256862
RESPONSE_TO_UV_B	1.62757	0.258354
REGULATION_OF_CELL_CELL_ADHESION	-1.26441	0.258846
SIGNAL_TRANSDUCTION_IN_RESPONSE_TO_DNA_DAMAGE	-1.36826	0.259711
NEGATIVE_REGULATION_OF_CELL_GROWTH	-1.31589	0.259711
DNA_DAMAGE_RESPONSE_SIGNAL_TRANSDUCTION_BY_P53_CLASS_MEDIATOR	-1.38656	0.260396
NEGATIVE_REGULATION_OF_KINASE_ACTIVITY	-1.34419	0.261941
OXYGEN_TRANSPORT	-1.59708	0.263232
REGULATION_OF_LIPID_STORAGE	1.54373	0.264045
MITOTIC_CELL_CYCLE_ARREST	-1.64415	0.264422
POSITIVE_REGULATION_OF_CELLULAR_RESPONSE_TO_TRANSFORMING_GROWTH_FACTOR_BETA_STIMULUS	-1.54527	0.265137
REGULATION_OF_SYNAPSE_ASSEMBLY	-1.41846	0.26553
PURINE_DEOXYRIBONUCLEOTIDE_METABOLIC_PROCESS	1.63914	0.26553
REGULATION_OF_MITOTIC_SPINDLE_ASSEMBLY	-1.64006	0.26553
FC_RECEPTOR_MEDIATED_STIMULATORY_SIGNALING_PATHWAY	-1.45249	0.26553
CALCIUM_ION_IMPORT_INTO_CYTOSOL	1.63894	0.267353
ENDOPLASMIC_RETICULUM_MANNOSE_TRIMMING	1.6324	0.267626
CELLULAR_KETONE_METABOLIC_PROCESS	1.28898	0.270421
RECEPTOR_MEDIATED_ENDOCYTOSIS	-1.29772	0.275039
MITOCHONDRIAL_RNA_PROCESSING	1.62242	0.27595
PROTEASOMAL_UBIQUITIN_INDEPENDENT_PROTEIN_CATABOLIC_PROCESS	1.59706	0.276408
PROTEIN_LOCALIZATION_TO_CELL_PERIPHERY	-1.2896	0.276408
NEGATIVE_REGULATION_OF_CELL_PROJECTION_ORGANIZATION	1.315	0.278892
NEGATIVE_REGULATION_OF_SIGNALING_RECEPTOR_ACTIVITY	1.4825	0.278892
RENAL_VESICLE_DEVELOPMENT	1.62666	0.278892
STEROID_CATABOLIC_PROCESS	1.61856	0.278892
MITOCHONDRIAL_GENE_EXPRESSION	1.39003	0.278892
CYTOPLASMIC_SEQUESTERING_OF_TRANSCRIPTION_FACTOR	-1.6292	0.278892
REGULATION_OF_INTEGRIN_MEDIATED_SIGNALING_PATHWAY	-1.62917	0.278892
OLEFINIC_COMPOUND_BIOSYNTHETIC_PROCESS	1.60333	0.279806
POSITIVE_REGULATION_OF_LAMELLIPODIUM_ASSEMBLY	-1.55397	0.279806
REGULATION_OF_VESICLE_FUSION	-1.54774	0.279806
REGULATION_OF_PHOSPHOLIPID_TRANSPORT	1.61307	0.279806
REGULATION_OF_ACUTE_INFLAMMATORY_RESPONSE_TO_ANTIGENIC_STIMULUS	1.59156	0.279806
REGULATION_OF_ACTIN_FILAMENT_LENGTH	-1.33783	0.280593
PRIMARY_NEURAL_TUBE_FORMATION	-1.39489	0.281198
REGULATION_OF_SPINDLE_ASSEMBLY	-1.53643	0.28294
GLUCOSE_IMPORT	-1.46307	0.285167
MICROTUBULE_NUCLEATION	-1.60642	0.286487
RIBOSOMAL_LARGE_SUBUNIT_BIOGENESIS	1.48228	0.286715
REGULATION_OF_PODOSOME_ASSEMBLY	-1.54593	0.287039
EXTRACELLULAR_VESICLE_BIOGENESIS	-1.60405	0.287642
REGULATION_OF_MICROTUBULE_BASED_PROCESS	-1.30413	0.287642
REGULATION_OF_ESTABLISHMENT_OF_PROTEIN_LOCALIZATION_TO_CHROMOSOME	-1.58929	0.289549
POSITIVE_REGULATION_OF_AMYLOID_PRECURSOR_PROTEIN_CATABOLIC_PROCESS	-1.5863	0.290512
NEGATIVE_REGULATION_OF_TRANSFERASE_ACTIVITY	-1.30306	0.290512
LYMPHOCYTE_CHEMOTAXIS	-1.4813	0.292288
NEGATIVE_REGULATION_OF_ERK1_AND_ERK2_CASCADE	-1.46873	0.292288
REGULATION_OF_GLIAL_CELL_DIFFERENTIATION	-1.48298	0.292288
POSITIVE_REGULATION_OF_CHEMOTAXIS	-1.35236	0.292288
TRANSLATIONAL_ELONGATION	1.38565	0.292288
PEPTIDYL_THREONINE_MODIFICATION	-1.39205	0.292595
REGULATION_OF_UBIQUITIN_DEPENDENT_PROTEIN_CATABOLIC_PROCESS	-1.37573	0.292723
NEGATIVE_REGULATION_OF_VASCULAR_PERMEABILITY	1.62154	0.293306
HORMONE_METABOLIC_PROCESS	1.25826	0.293306
POSITIVE_REGULATION_OF_CELL_ACTIVATION	-1.28038	0.293432
REGULATION_OF_CHOLESTEROL_BIOSYNTHETIC_PROCESS	1.54132	0.294346
REGULATION_OF_CELL_CYCLE_ARREST	-1.40552	0.294346
MYELOID_LEUKOCYTE_MEDIATED_IMMUNITY	-1.2283	0.294346
NUCLEOTIDE_EXCISION_REPAIR_DNA_GAP_FILLING	1.58961	0.294346
VASCULAR_WOUND_HEALING	-1.58388	0.296012
XENOBIOTIC_TRANSPORT	-1.53276	0.296012
ESTABLISHMENT_OF_TISSUE_POLARITY	-1.40094	0.296012
REGULATION_OF_VIRAL_GENOME_REPLICATION	1.45576	0.296012
REGULATION_OF_CELL_SUBSTRATE_ADHESION	-1.35354	0.296012
REGULATION_OF_MITOTIC_CELL_CYCLE	-1.22478	0.296012
HETEROTYPIC_CELL_CELL_ADHESION	-1.44201	0.296012
TRANSLATIONAL_TERMINATION	1.38988	0.296012
REGULATION_OF_CELLULAR_PROTEIN_CATABOLIC_PROCESS	-1.27648	0.296012
REGULATION_OF_PROTEIN_CATABOLIC_PROCESS	-1.27475	0.296012
PLATELET_ACTIVATION	-1.3206	0.296012
ANTIGEN_RECEPTOR_MEDIATED_SIGNALING_PATHWAY	-1.32123	0.296012
MEMBRANE_HYPERPOLARIZATION	1.58751	0.296012
CYTOPLASMIC_TRANSLATIONAL_INITIATION	-1.58282	0.296012
CELLULAR_RESPONSE_TO_INORGANIC_SUBSTANCE	1.28386	0.296058
REGULATION_OF_PHOSPHATASE_ACTIVITY	-1.37449	0.296058
NEGATIVE_REGULATION_OF_VIRAL_LIFE_CYCLE	1.58278	0.296058
CELLULAR_RESPONSE_TO_GLUCAGON_STIMULUS	1.52645	0.302014
NEUTROPHIL_CHEMOTAXIS	-1.37645	0.302958
ASTROCYTE_ACTIVATION	-1.5188	0.302958
PROTEIN_LOCALIZATION_TO_CELL_CELL_JUNCTION	-1.51673	0.302958
REGULATION_OF_MICROTUBULE_CYTOSKELETON_ORGANIZATION	-1.35982	0.303468
MITOTIC_SPINDLE_ORGANIZATION	-1.42787	0.30504
DNA_TEMPLATED_TRANSCRIPTION_TERMINATION	1.40111	0.306407
GRANULOCYTE_CHEMOTAXIS	-1.36965	0.306545
PODOSOME_ASSEMBLY	-1.57634	0.307179
POSITIVE_REGULATION_OF_BEHAVIOR	-1.57467	0.307179
TOOTH_MINERALIZATION	-1.56556	0.310556
MORPHOGENESIS_OF_A_POLARIZED_EPITHELIUM	-1.3842	0.310556
NEGATIVE_REGULATION_OF_HUMORAL_IMMUNE_RESPONSE	1.6158	0.311029
PROGRAMMED_NECROTIC_CELL_DEATH	1.4803	0.311279
PHOSPHATIDYLCHOLINE_CATABOLIC_PROCESS	-1.55445	0.312106
RETINOIC_ACID_METABOLIC_PROCESS	1.54824	0.312106
BEHAVIORAL_RESPONSE_TO_PAIN	-1.55826	0.312378
OOCYTE_DIFFERENTIATION	1.51257	0.313532
ARACHIDONIC_ACID_METABOLIC_PROCESS	1.43603	0.31376
SMALL_MOLECULE_CATABOLIC_PROCESS	1.19985	0.315918
CYTOCHROME_COMPLEX_ASSEMBLY	1.60852	0.316827
PLATELET_AGGREGATION	-1.48764	0.316834
POST_ANAL_TAIL_MORPHOGENESIS	-1.56175	0.316834
REGULATION_OF_ENDOPLASMIC_RETICULUM_UNFOLDED_PROTEIN_RESPONSE	-1.56588	0.317542
MONONUCLEAR_CELL_MIGRATION	-1.31632	0.318598
REGULATION_OF_CHEMOTAXIS	-1.3184	0.318598
CARTILAGE_DEVELOPMENT_INVOLVED_IN_ENDOCHONDRAL_BONE_MORPHOGENESIS	-1.56008	0.318598
DNA_LIGATION	1.56058	0.318598
NEUROMUSCULAR_PROCESS_CONTROLLING_POSTURE	1.56024	0.318598
POLYOL_BIOSYNTHETIC_PROCESS	1.46498	0.319266
NEGATIVE_REGULATION_OF_PROTEIN_MATURATION	-1.56524	0.319401
REGULATION_OF_CHONDROCYTE_DIFFERENTIATION	-1.45456	0.319613
REGULATION_OF_MRNA_SPLICING_VIA_SPLICEOSOME	-1.43699	0.319613
CELL_PROLIFERATION_INVOLVED_IN_KIDNEY_DEVELOPMENT	1.57492	0.319613
MUSCLE_ORGAN_DEVELOPMENT	-1.27668	0.319638
NEGATIVE_REGULATION_OF_CIRCADIAN_RHYTHM	1.55162	0.319716
EXPLORATION_BEHAVIOR	1.57564	0.319929
ARP2_3_COMPLEX_MEDIATED_ACTIN_NUCLEATION	-1.53289	0.320596
REPRODUCTIVE_SYSTEM_DEVELOPMENT	-1.21964	0.321511
ADENYLATE_CYCLASE_INHIBITING_G_PROTEIN_COUPLED_RECEPTOR_SIGNALING_PATHWAY	1.43899	0.321511
RRNA_MODIFICATION	1.61769	0.321668
REGULATION_OF_HISTONE_PHOSPHORYLATION	1.55437	0.322279
DNA_DEALKYLATION_INVOLVED_IN_DNA_REPAIR	1.57453	0.323763
ORGANELLE_TRANSPORT_ALONG_MICROTUBULE	-1.39773	0.323763
RESPONSE_TO_INTERFERON_BETA	1.55943	0.326664
POSITIVE_REGULATION_OF_LIPID_LOCALIZATION	1.3604	0.326664
PROTEIN_LOCALIZATION_TO_PLASMA_MEMBRANE	-1.28072	0.326664
POSITIVE_REGULATION_OF_MRNA_METABOLIC_PROCESS	-1.41635	0.326664
POSITIVE_REGULATION_OF_UBIQUITIN_DEPENDENT_PROTEIN_CATABOLIC_PROCESS	-1.36172	0.326664
NEGATIVE_REGULATION_OF_CATION_TRANSMEMBRANE_TRANSPORT	-1.40195	0.32837
BASE_EXCISION_REPAIR	1.46779	0.328994
CELLULAR_RESPONSE_TO_PH	1.58525	0.330156
REGULATION_OF_VIRAL_TRANSCRIPTION	1.50135	0.331789
REGULATION_OF_ALCOHOL_BIOSYNTHETIC_PROCESS	1.36721	0.333313
REGULATION_OF_ERYTHROCYTE_DIFFERENTIATION	-1.47494	0.333313
REGULATION_OF_FILOPODIUM_ASSEMBLY	-1.47654	0.333313
ETHANOL_OXIDATION	1.53588	0.333313
REGULATION_OF_PROTEIN_KINASE_A_SIGNALING	1.5335	0.333313
REGULATION_OF_MONONUCLEAR_CELL_MIGRATION	-1.3703	0.338952
REGULATION_OF_AUTOPHAGY	-1.28141	0.339156
STEROL_BIOSYNTHETIC_PROCESS	1.36084	0.340109
POSITIVE_REGULATION_OF_PROTEASOMAL_UBIQUITIN_DEPENDENT_PROTEIN_CATABOLIC_PROCESS	-1.39024	0.340227
CELLULAR_RESPONSE_TO_TOXIC_SUBSTANCE	1.35152	0.340291
CLATHRIN_COAT_ASSEMBLY	-1.56577	0.340291
RIBOSOME_ASSEMBLY	1.50686	0.340291
DETECTION_OF_ABIOTIC_STIMULUS	-1.35298	0.340291
NEGATIVE_REGULATION_OF_REACTIVE_OXYGEN_SPECIES_BIOSYNTHETIC_PROCESS	1.54494	0.340291
SYNAPSE_ASSEMBLY	-1.33583	0.341297
MIDDLE_EAR_MORPHOGENESIS	1.53836	0.341297
CLEAVAGE_INVOLVED_IN_RRNA_PROCESSING	1.55502	0.341546
MESENCHYME_DEVELOPMENT	-1.28542	0.346187
NEGATIVE_REGULATION_OF_HORMONE_METABOLIC_PROCESS	1.55967	0.347217
T_CELL_ACTIVATION	-1.21543	0.349364
AMINOGLYCOSIDE_ANTIBIOTIC_METABOLIC_PROCESS	1.55932	0.350074
REGULATION_OF_RESPONSE_TO_INTERFERON_GAMMA	-1.54645	0.351435
NEGATIVE_REGULATION_OF_PHOSPHORYLATION	-1.26487	0.354671
POSITIVE_REGULATION_OF_TRANSCRIPTION_FROM_RNA_POLYMERASE_II_PROMOTER_INVOLVED_IN_CELLULAR_RESPONSE_TO_CHEMICAL_STIMULUS	-1.54233	0.354893
REGULATION_OF_AMYLOID_BETA_CLEARANCE	1.59972	0.354893
REGULATION_OF_FIBROBLAST_MIGRATION	-1.50857	0.357321
RHODOPSIN_MEDIATED_SIGNALING_PATHWAY	-1.49346	0.357321
POSITIVE_REGULATION_OF_LEUKOCYTE_MIGRATION	-1.35303	0.357597
POSITIVE_REGULATION_OF_ANION_TRANSPORT	-1.21844	0.357597
RESPONSE_TO_EPIDERMAL_GROWTH_FACTOR	-1.44428	0.358253
DNA_REPLICATION_INITIATION	1.4701	0.359103
REGULATION_OF_RELEASE_OF_SEQUESTERED_CALCIUM_ION_INTO_CYTOSOL	-1.40384	0.360278
MATURATION_OF_SSU_RRNA	1.50046	0.362042
CELLULAR_RESPONSE_TO_ABIOTIC_STIMULUS	-1.23635	0.362598
POSITIVE_REGULATION_OF_PROTEOLYSIS_INVOLVED_IN_CELLULAR_PROTEIN_CATABOLIC_PROCESS	-1.35105	0.363649
REGULATION_OF_CELLULAR_KETONE_METABOLIC_PROCESS	1.28995	0.363649
NEGATIVE_REGULATION_OF_PROTEIN_SERINE_THREONINE_KINASE_ACTIVITY	-1.32154	0.364636
QUINONE_METABOLIC_PROCESS	1.5199	0.36471
POSITIVE_REGULATION_OF_INTRINSIC_APOPTOTIC_SIGNALING_PATHWAY	1.42882	0.36471
SPINDLE_ORGANIZATION	-1.32683	0.36471
UREA_CYCLE	1.55114	0.36471
REGULATION_OF_PRESYNAPSE_ORGANIZATION	-1.51415	0.36471
MATURATION_OF_5_8S_RRNA	1.53005	0.36471
POSITIVE_REGULATION_OF_ACTIN_FILAMENT_POLYMERIZATION	-1.35366	0.36471
DENDRITIC_CELL_MIGRATION	-1.47826	0.36471
EMBRYONIC_SKELETAL_JOINT_MORPHOGENESIS	1.52828	0.36471
POSITIVE_REGULATION_OF_INFLAMMATORY_RESPONSE	1.30795	0.36471
POSITIVE_REGULATION_OF_MEIOTIC_CELL_CYCLE	1.53337	0.36471
INSULIN_SECRETION	-1.29373	0.36471
REPLACEMENT_OSSIFICATION	-1.52364	0.36471
REGULATION_OF_TUBE_SIZE	1.33863	0.36471
POSITIVE_REGULATION_OF_LIPID_METABOLIC_PROCESS	1.31079	0.36471
PIGMENT_GRANULE_LOCALIZATION	1.52484	0.36471
NEUTROPHIL_MIGRATION	-1.34504	0.36471
NEGATIVE_REGULATION_OF_NEURON_APOPTOTIC_PROCESS	1.29988	0.36471
SKIN_DEVELOPMENT	-1.23843	0.36471
GLOMERULAR_BASEMENT_MEMBRANE_DEVELOPMENT	-1.52541	0.36471
MEMBRANE_DISASSEMBLY	-1.53058	0.36471
REGULATION_OF_SPROUTING_ANGIOGENESIS	-1.48094	0.36471
EPHRIN_RECEPTOR_SIGNALING_PATHWAY	-1.32477	0.36471
HEME_METABOLIC_PROCESS	1.52041	0.36471
POSITIVE_REGULATION_OF_CELLULAR_AMIDE_METABOLIC_PROCESS	-1.32113	0.36471
CORTICAL_CYTOSKELETON_ORGANIZATION	-1.4412	0.36471
GRANULOCYTE_MIGRATION	-1.34145	0.36471
CHAPERONE_COFACTOR_DEPENDENT_PROTEIN_REFOLDING	-1.5008	0.36471
ENDOTHELIAL_CELL_PROLIFERATION	-1.32226	0.36471
REGULATION_OF_HISTONE_UBIQUITINATION	1.54519	0.365054
LONG_CHAIN_FATTY_ACID_METABOLIC_PROCESS	1.35501	0.36524
REGULATION_OF_NEUTROPHIL_ACTIVATION	-1.54113	0.36524
REGULATION_OF_VESICLE_SIZE	-1.54708	0.36524
POSITIVE_REGULATION_OF_PEPTIDE_HORMONE_SECRETION	-1.34727	0.365415
REGULATION_OF_LYMPHOCYTE_DIFFERENTIATION	-1.30455	0.365653
NEURONAL_ION_CHANNEL_CLUSTERING	1.51517	0.365653
NEGATIVE_REGULATION_OF_VOLTAGE_GATED_CALCIUM_CHANNEL_ACTIVITY	1.50596	0.365653
MUSCLE_STRUCTURE_DEVELOPMENT	-1.25368	0.365653
POSITIVE_REGULATION_OF_EPITHELIAL_CELL_MIGRATION	-1.27879	0.365653
T_CELL_RECEPTOR_SIGNALING_PATHWAY	-1.28267	0.365653
XENOBIOTIC_CATABOLIC_PROCESS	1.5026	0.365653
ACTOMYOSIN_STRUCTURE_ORGANIZATION	-1.29743	0.365653
POSITIVE_REGULATION_OF_INTRACELLULAR_TRANSPORT	-1.2873	0.365937
SYNAPTIC_VESICLE_LOCALIZATION	-1.41915	0.366035
REGULATION_OF_LYMPHOCYTE_ACTIVATION	-1.22562	0.367086
REGULATION_OF_RESPONSE_TO_CYTOKINE_STIMULUS	-1.30966	0.368336
HIGH_DENSITY_LIPOPROTEIN_PARTICLE_REMODELING	1.50604	0.36931
RETROGRADE_AXONAL_TRANSPORT	-1.53229	0.36931
CARBOHYDRATE_TRANSMEMBRANE_TRANSPORT	-1.3259	0.36931
RNA_CAPPING	1.44024	0.371686
REGULATION_OF_PROTEASOMAL_UBIQUITIN_DEPENDENT_PROTEIN_CATABOLIC_PROCESS	-1.34236	0.371686
REGULATION_OF_VACUOLE_ORGANIZATION	-1.45736	0.371686
PIGMENT_METABOLIC_PROCESS	1.38573	0.371935
POSITIVE_REGULATION_OF_MONOOXYGENASE_ACTIVITY	1.5563	0.372298
FIBROBLAST_GROWTH_FACTOR_RECEPTOR_SIGNALING_PATHWAY	-1.32787	0.372298
PEPTIDYL_SERINE_MODIFICATION	-1.22467	0.372298
PROTEIN_LIPID_COMPLEX_SUBUNIT_ORGANIZATION	1.39827	0.372298
SECONDARY_METABOLIC_PROCESS	1.40165	0.372298
ODONTOGENESIS	-1.30958	0.372298
NEGATIVE_REGULATION_OF_STRESS_ACTIVATED_PROTEIN_KINASE_SIGNALING_CASCADE	-1.4357	0.372314
CELLULAR_RESPONSE_TO_KETONE	1.30731	0.372898
POSITIVE_REGULATION_OF_CALCIUM_ION_IMPORT	1.47772	0.372898
SMALL_GTPASE_MEDIATED_SIGNAL_TRANSDUCTION	-1.2403	0.372898
GABAERGIC_NEURON_DIFFERENTIATION	1.49927	0.372898
MATURATION_OF_LSU_RRNA	1.52068	0.372898
REGULATION_OF_EPITHELIAL_CELL_MIGRATION	-1.25739	0.372898
NEGATIVE_REGULATION_OF_BMP_SIGNALING_PATHWAY	-1.40133	0.372898
NEGATIVE_REGULATION_OF_LIPID_STORAGE	1.46365	0.372898
NEGATIVE_REGULATION_OF_DNA_BINDING	1.39968	0.372898
ACTIVATION_OF_PROTEIN_KINASE_A_ACTIVITY	1.56042	0.372898
MATURATION_OF_5_8S_RRNA_FROM_TRICISTRONIC_RRNA_TRANSCRIPT_SSU_RRNA_5_8S_RRNA_LSU_RRNA	1.56131	0.372898
TETRAPYRROLE_METABOLIC_PROCESS	1.3873	0.372898
SPLICEOSOMAL_COMPLEX_ASSEMBLY	1.45197	0.372898
LOW_DENSITY_LIPOPROTEIN_PARTICLE_REMODELING	1.47	0.372898
NEGATIVE_REGULATION_OF_PROTEIN_MODIFICATION_PROCESS	-1.19779	0.372898
ANAPHASE_PROMOTING_COMPLEX_DEPENDENT_CATABOLIC_PROCESS	1.33965	0.372898
POSITIVE_REGULATION_OF_AMINE_TRANSPORT	-1.47941	0.372898
REGULATION_OF_ACTIN_FILAMENT_ORGANIZATION	-1.26324	0.372898
NEGATIVE_REGULATION_OF_VIRAL_ENTRY_INTO_HOST_CELL	1.48913	0.37328
REGULATION_OF_VASOCONSTRICTION	1.3948	0.373911
STRIATED_MUSCLE_CELL_DIFFERENTIATION	-1.24983	0.373948
PINOCYTOSIS	1.55837	0.37419
POSITIVE_REGULATION_OF_INFLAMMATORY_RESPONSE_TO_ANTIGENIC_STIMULUS	1.49489	0.37419
POSITIVE_REGULATION_OF_INTERFERON_GAMMA_PRODUCTION	-1.38408	0.374287
REGULATION_OF_ESTABLISHMENT_OF_PROTEIN_LOCALIZATION_TO_MITOCHONDRION	-1.34709	0.374287
NEGATIVE_REGULATION_OF_ORGAN_GROWTH	-1.4688	0.374287
VIRAL_GENOME_REPLICATION	1.29929	0.374287
POSITIVE_REGULATION_OF_MEIOTIC_NUCLEAR_DIVISION	1.49153	0.374287
SNRNA_PROCESSING	1.49472	0.374287
UREA_METABOLIC_PROCESS	1.49134	0.374287
MACROAUTOPHAGY	-1.2632	0.374287
POSITIVE_REGULATION_OF_GLIAL_CELL_DIFFERENTIATION	-1.44404	0.374287
STRESS_GRANULE_ASSEMBLY	-1.50777	0.374287
REGULATION_OF_MONOOXYGENASE_ACTIVITY	1.3829	0.37445
NEGATIVE_REGULATION_OF_OSTEOBLAST_DIFFERENTIATION	-1.4216	0.374735
CHEMOSENSORY_BEHAVIOR	1.53302	0.374878
NEGATIVE_REGULATION_OF_SMALL_MOLECULE_METABOLIC_PROCESS	1.33383	0.375537
POSITIVE_REGULATION_OF_EXTRACELLULAR_MATRIX_ORGANIZATION	-1.48605	0.375537
CELLULAR_RESPONSE_TO_ETHANOL	-1.50456	0.376418
SKELETAL_MUSCLE_TISSUE_REGENERATION	1.52268	0.376418
GAS_TRANSPORT	-1.51212	0.378782
POSITIVE_REGULATION_OF_INSULIN_SECRETION	-1.36489	0.379112
SYNAPTIC_TRANSMISSION_CHOLINERGIC	1.50086	0.379134
CYTOSKELETON_DEPENDENT_INTRACELLULAR_TRANSPORT	-1.27873	0.380078
REGULATION_OF_PROTEIN_STABILITY	-1.2599	0.380078
REGULATION_OF_MRNA_METABOLIC_PROCESS	-1.26002	0.380078
CELL_CYCLE_PHASE_TRANSITION	-1.18433	0.380078
MEMBRANE_BIOGENESIS	-1.43226	0.380078
TRANSPORT_ALONG_MICROTUBULE	-1.28051	0.380078
REGULATION_OF_OSTEOBLAST_DIFFERENTIATION	-1.31921	0.380078
MYELOID_LEUKOCYTE_MIGRATION	-1.27651	0.380078
APOPTOTIC_SIGNALING_PATHWAY	-1.18258	0.380078
CHROMOSOME_CONDENSATION	1.42422	0.380078
TETRAPYRROLE_BIOSYNTHETIC_PROCESS	1.42665	0.380078
ALPHA_BETA_T_CELL_DIFFERENTIATION	-1.32983	0.380078
REGULATION_OF_PEPTIDYL_THREONINE_PHOSPHORYLATION	-1.40474	0.380078
NEGATIVE_REGULATION_OF_GLYCOLYTIC_PROCESS	1.55682	0.380078
FORELIMB_MORPHOGENESIS	1.41693	0.380078
MORPHOGENESIS_OF_EMBRYONIC_EPITHELIUM	-1.29992	0.380078
POSITIVE_REGULATION_OF_CELLULAR_PROTEIN_CATABOLIC_PROCESS	-1.29468	0.380078
REGULATION_OF_LYMPHOCYTE_MIGRATION	-1.3977	0.380078
NEGATIVE_REGULATION_OF_WNT_SIGNALING_PATHWAY	1.23733	0.380078
CHAPERONE_MEDIATED_PROTEIN_COMPLEX_ASSEMBLY	-1.50162	0.380863
POSITIVE_REGULATION_OF_NATURAL_KILLER_CELL_ACTIVATION	1.45162	0.381326
REGULATION_OF_BRANCHING_INVOLVED_IN_URETERIC_BUD_MORPHOGENESIS	1.44703	0.381326
REGULATION_OF_LAMELLIPODIUM_ASSEMBLY	-1.46466	0.381406
REGULATION_OF_HOMOTYPIC_CELL_CELL_ADHESION	-1.46593	0.383894
COMMISSURAL_NEURON_AXON_GUIDANCE	-1.50599	0.383894
BILE_ACID_METABOLIC_PROCESS	1.45222	0.383894
NEGATIVE_REGULATION_OF_ION_TRANSPORT	-1.23873	0.383894
CHOLESTEROL_STORAGE	1.45492	0.383894
POSITIVE_REGULATION_OF_BONE_RESORPTION	1.45772	0.383894
TERTIARY_ALCOHOL_METABOLIC_PROCESS	1.46026	0.383894
REGULATION_OF_NON_CANONICAL_WNT_SIGNALING_PATHWAY	-1.50012	0.383894
POSITIVE_REGULATION_OF_TELOMERASE_RNA_LOCALIZATION_TO_CAJAL_BODY	-1.49961	0.383894
TROPHOBLAST_CELL_MIGRATION	-1.50061	0.383894
NEGATIVE_REGULATION_OF_UBIQUITIN_PROTEIN_TRANSFERASE_ACTIVITY	1.54444	0.383894
RAS_PROTEIN_SIGNAL_TRANSDUCTION	-1.21657	0.383894
POSITIVE_REGULATION_OF_TRANSMEMBRANE_TRANSPORT	-1.27082	0.384598
VASCULAR_PROCESS_IN_CIRCULATORY_SYSTEM	1.25381	0.385174
RESPONSE_TO_ESTRADIOL	-1.34673	0.385229
REGULATION_OF_LEUKOCYTE_MIGRATION	-1.26802	0.385295
DNA_STRAND_ELONGATION_INVOLVED_IN_DNA_REPLICATION	1.46888	0.385807
CELL_SUBSTRATE_JUNCTION_ORGANIZATION	-1.32134	0.385837
NEGATIVE_REGULATION_OF_PEPTIDYL_SERINE_PHOSPHORYLATION	-1.46227	0.38638
SODIUM_ION_HOMEOSTASIS	1.36941	0.386437
CELLULAR_RESPONSE_TO_ANTIBIOTIC	1.54629	0.386782
MACROMOLECULE_DEACYLATION	1.34707	0.388836
BICARBONATE_TRANSPORT	-1.40897	0.389052
NEGATIVE_REGULATION_OF_FATTY_ACID_METABOLIC_PROCESS	1.48921	0.389691
NEGATIVE_REGULATION_OF_INNATE_IMMUNE_RESPONSE	1.35085	0.390181
DETECTION_OF_TEMPERATURE_STIMULUS	-1.49869	0.390544
DEOXYRIBONUCLEOTIDE_METABOLIC_PROCESS	1.4754	0.391245
DETECTION_OF_LIGHT_STIMULUS	-1.37011	0.391245
NEGATIVE_REGULATION_OF_REPRODUCTIVE_PROCESS	-1.39032	0.391245
NEGATIVE_REGULATION_OF_VIRAL_PROCESS	1.30648	0.393078
RESPONSE_TO_FATTY_ACID	1.35894	0.393078
CELLULAR_LIPID_CATABOLIC_PROCESS	1.22179	0.395723
PIGMENT_BIOSYNTHETIC_PROCESS	1.3864	0.395723
ORGANIC_ACID_BIOSYNTHETIC_PROCESS	1.24859	0.395723
RETINOIC_ACID_RECEPTOR_SIGNALING_PATHWAY	1.40386	0.395723
ANTIGEN_PROCESSING_AND_PRESENTATION	-1.24417	0.395723
POSITIVE_REGULATION_OF_ERYTHROCYTE_DIFFERENTIATION	-1.46118	0.395723
MEMBRANE_DOCKING	-1.29749	0.395723
CELLULAR_RESPONSE_TO_LITHIUM_ION	1.45543	0.395723
LIPID_DROPLET_ORGANIZATION	1.4371	0.395723
BILE_ACID_BIOSYNTHETIC_PROCESS	1.44498	0.395723
NEGATIVE_REGULATION_OF_NEURON_PROJECTION_DEVELOPMENT	1.27215	0.395858
ACTIN_MEDIATED_CELL_CONTRACTION	-1.29846	0.395858
HEAD_MORPHOGENESIS	-1.44071	0.395858
NEGATIVE_REGULATION_OF_MITOTIC_CELL_CYCLE	-1.23398	0.395858
VESICLE_MEDIATED_TRANSPORT_TO_THE_PLASMA_MEMBRANE	-1.31661	0.395858
REGULATION_OF_T_CELL_ACTIVATION	-1.25545	0.395858
ETHANOL_CATABOLIC_PROCESS	1.47145	0.395858
GOLGI_RIBBON_FORMATION	-1.48918	0.395858
MESODERMAL_CELL_FATE_SPECIFICATION	-1.48853	0.395858
POSITIVE_REGULATION_OF_HAIR_FOLLICLE_DEVELOPMENT	-1.484	0.395858
REGULATION_OF_GLIOGENESIS	-1.38485	0.395858
BODY_MORPHOGENESIS	-1.38424	0.395858
ESTABLISHMENT_OR_MAINTENANCE_OF_BIPOLAR_CELL_POLARITY	-1.39419	0.395858
REGULATION_OF_T_CELL_DIFFERENTIATION	-1.28167	0.39624
CELLULAR_RESPONSE_TO_TOPOLOGICALLY_INCORRECT_PROTEIN	-1.26263	0.397397
POSITIVE_REGULATION_OF_PEPTIDE_SECRETION	-1.26607	0.397397
NEGATIVE_REGULATION_OF_PROTEIN_ACETYLATION	1.42504	0.397399
RRNA_TRANSCRIPTION	1.41884	0.397399
POSITIVE_REGULATION_OF_CHROMOSOME_SEGREGATION	1.47926	0.397399
TRANSCRIPTION_INITIATION_FROM_RNA_POLYMERASE_I_PROMOTER	1.46371	0.397402
REGULATION_OF_SKELETAL_MUSCLE_CONTRACTION	1.45074	0.397537
SARCOPLASMIC_RETICULUM_CALCIUM_ION_TRANSPORT	-1.41221	0.397537
SYNAPTIC_VESICLE_TRANSPORT	-1.41483	0.397537
TERPENOID_BIOSYNTHETIC_PROCESS	1.51992	0.399459
NUCLEOTIDE_EXCISION_REPAIR_DNA_INCISION	1.38384	0.399459
ENDOPLASMIC_RETICULUM_TUBULAR_NETWORK_ORGANIZATION	-1.47846	0.399459
MEMBRANE_PROTEIN_PROTEOLYSIS	1.35388	0.399459
RESPONSE_TO_INTERLEUKIN_7	-1.43635	0.399459
RESPONSE_TO_IONIZING_RADIATION	-1.27217	0.399459
AXON_DEVELOPMENT	-1.1794	0.399459
ENDOSOMAL_TRANSPORT	-1.24955	0.399459
ADENYLATE_CYCLASE_MODULATING_G_PROTEIN_COUPLED_RECEPTOR_SIGNALING_PATHWAY	1.21358	0.399459
NEGATIVE_REGULATION_OF_CELL_FATE_COMMITMENT	-1.48774	0.399459
NEGATIVE_REGULATION_OF_PHAGOCYTOSIS	-1.47782	0.399459
PEPTIDYL_GLUTAMIC_ACID_MODIFICATION	-1.48644	0.399459
STEM_CELL_DIVISION	-1.43591	0.399459
REGULATION_OF_RESPONSE_TO_DNA_DAMAGE_STIMULUS	-1.26249	0.399459
CELLULAR_RESPONSE_TO_SALT_STRESS	1.47123	0.399459
NEGATIVE_REGULATION_OF_MUSCLE_TISSUE_DEVELOPMENT	1.47035	0.399459
PROSTANOID_METABOLIC_PROCESS	1.36843	0.399459
NEGATIVE_REGULATION_OF_TRANSPORTER_ACTIVITY	-1.36469	0.399459
REGULATION_OF_EXTRINSIC_APOPTOTIC_SIGNALING_PATHWAY_VIA_DEATH_DOMAIN_RECEPTORS	-1.36605	0.399459
NEGATIVE_REGULATION_OF_INTRACELLULAR_SIGNAL_TRANSDUCTION	-1.18778	0.399459
FLAVONOID_METABOLIC_PROCESS	1.45193	0.399459
MEMBRANE_FUSION	-1.26739	0.399459
ANOIKIS	-1.42897	0.400602
AEROBIC_RESPIRATION	1.3641	0.401122
OOCYTE_MATURATION	1.52126	0.40269
POSITIVE_REGULATION_OF_MRNA_PROCESSING	-1.43642	0.40269
CELLULAR_PROTEIN_COMPLEX_DISASSEMBLY	1.20957	0.40269
RESPONSE_TO_MOLECULE_OF_BACTERIAL_ORIGIN	-1.24065	0.40269
RESPONSE_TO_ENDOPLASMIC_RETICULUM_STRESS	-1.24017	0.402916
VIRAL_LIFE_CYCLE	-1.21445	0.403306
REGULATION_OF_CELL_COMMUNICATION_BY_ELECTRICAL_COUPLING	-1.49438	0.403448
NEGATIVE_REGULATION_OF_AMYLOID_PRECURSOR_PROTEIN_CATABOLIC_PROCESS	1.41225	0.404956
REGULATION_OF_DOPAMINERGIC_NEURON_DIFFERENTIATION	-1.47098	0.405183
REGULATION_OF_RETINOIC_ACID_RECEPTOR_SIGNALING_PATHWAY	1.44081	0.406183
POSITIVE_REGULATION_OF_RESPONSE_TO_CYTOKINE_STIMULUS	-1.3807	0.40762
INTERMEMBRANE_LIPID_TRANSFER	1.46152	0.40762
NEGATIVE_REGULATION_OF_SMOOTH_MUSCLE_CONTRACTION	1.44847	0.40762
TRANSCRIPTION_COUPLED_NUCLEOTIDE_EXCISION_REPAIR	1.28843	0.408198
REGULATION_OF_DNA_BINDING	1.28409	0.408198
CYTOLYSIS	-1.41473	0.409839
NEGATIVE_REGULATION_OF_T_CELL_CYTOKINE_PRODUCTION	1.45212	0.409839
CLATHRIN_DEPENDENT_ENDOCYTOSIS	-1.358	0.409839
POSITIVE_REGULATION_OF_EMBRYONIC_DEVELOPMENT	1.44673	0.409976
EXTRACELLULAR_MATRIX_DISASSEMBLY	-1.36751	0.411249
REGULATION_OF_RNA_SPLICING	-1.30358	0.411365
MESONEPHRIC_TUBULE_MORPHOGENESIS	1.3494	0.411926
ENDOPLASMIC_RETICULUM_CALCIUM_ION_HOMEOSTASIS	1.39695	0.411984
RESPONSE_TO_MISFOLDED_PROTEIN	1.40525	0.411984
RESPONSE_TO_PAIN	-1.43323	0.412961
MAINTENANCE_OF_PROTEIN_LOCATION	-1.36961	0.413205
POSITIVE_REGULATION_OF_MUSCLE_CONTRACTION	1.38432	0.414385
REGULATION_OF_DEPHOSPHORYLATION	-1.2625	0.414385
NEGATIVE_REGULATION_OF_NEURON_PROJECTION_REGENERATION	-1.46737	0.414535
CD40_SIGNALING_PATHWAY	-1.47288	0.415411
FIBROBLAST_PROLIFERATION	1.28043	0.415411
RESPONSE_TO_INTERFERON_GAMMA	-1.24685	0.417279
CGMP_MEDIATED_SIGNALING	1.46204	0.417279
DEOXYRIBOSE_PHOSPHATE_CATABOLIC_PROCESS	1.38307	0.417813
NUCLEOTIDE_TRANSPORT	-1.43121	0.41993
REGULATION_OF_RHO_PROTEIN_SIGNAL_TRANSDUCTION	1.28242	0.420653
DNA_PACKAGING	1.2328	0.420653
PLATELET_MORPHOGENESIS	-1.46655	0.420653
ENDONUCLEOLYTIC_CLEAVAGE_INVOLVED_IN_RRNA_PROCESSING	1.43592	0.420758
NEGATIVE_REGULATION_OF_STEM_CELL_DIFFERENTIATION	-1.47097	0.421412
RESPONSE_TO_SALT	1.42268	0.421412
RESPONSE_TO_INTERFERON_ALPHA	1.47963	0.421412
ENDOCHONDRAL_BONE_MORPHOGENESIS	-1.46119	0.421412
RESPONSE_TO_STEROID_HORMONE	-1.20681	0.421412
REGULATION_OF_OXIDOREDUCTASE_ACTIVITY	1.26655	0.421679
CELL_CYCLE_DNA_REPLICATION	1.35982	0.422751
LIPOPROTEIN_BIOSYNTHETIC_PROCESS	1.29858	0.422891
NEGATIVE_REGULATION_OF_TUMOR_NECROSIS_FACTOR_MEDIATED_SIGNALING_PATHWAY	1.41927	0.425166
RESPONSE_TO_METAL_ION	1.19261	0.425166
POSITIVE_REGULATION_OF_CD4_POSITIVE_ALPHA_BETA_T_CELL_DIFFERENTIATION	-1.40633	0.425166
MUSCLE_FIBER_DEVELOPMENT	-1.35896	0.425601
GLIAL_CELL_DEVELOPMENT	-1.2896	0.425695
DIGESTIVE_SYSTEM_PROCESS	-1.28594	0.426116
REGULATION_OF_MYELOID_CELL_DIFFERENTIATION	-1.24225	0.426116
REGULATION_OF_ACTIN_NUCLEATION	-1.42965	0.426389
NEGATIVE_REGULATION_OF_PLATELET_ACTIVATION	1.41818	0.426389
INSULIN_RECEPTOR_SIGNALING_PATHWAY	-1.24438	0.426389
ASTROCYTE_DIFFERENTIATION	-1.30034	0.426389
INTESTINAL_EPITHELIAL_CELL_DEVELOPMENT	-1.46087	0.426389
WATER_HOMEOSTASIS	1.27673	0.42734
NEGATIVE_REGULATION_OF_CELL_SUBSTRATE_ADHESION	-1.34583	0.42734
NEPHRON_MORPHOGENESIS	1.27155	0.42734
RESPONSE_TO_MONOSACCHARIDE	-1.25344	0.427557
PORPHYRIN_CONTAINING_COMPOUND_METABOLIC_PROCESS	1.38001	0.427557
REGULATION_OF_PLASMINOGEN_ACTIVATION	-1.4474	0.427557
DEVELOPMENT_OF_PRIMARY_FEMALE_SEXUAL_CHARACTERISTICS	-1.29253	0.428247
POSITIVE_REGULATION_OF_PEPTIDYL_TYROSINE_PHOSPHORYLATION	-1.23657	0.428478
RESPONSE_TO_TYPE_I_INTERFERON	1.2731	0.428953
RETINAL_METABOLIC_PROCESS	1.43314	0.428953
REGULATION_OF_SYSTEMIC_ARTERIAL_BLOOD_PRESSURE_BY_CIRCULATORY_RENIN_ANGIOTENSIN	1.42792	0.429085
NEGATIVE_REGULATION_OF_DIGESTIVE_SYSTEM_PROCESS	-1.45969	0.430161
MAINTENANCE_OF_PROTEIN_LOCATION_IN_NUCLEUS	1.40075	0.430161
RESPONSE_TO_RADIATION	-1.17977	0.430161
CELLULAR_RESPONSE_TO_LOW_DENSITY_LIPOPROTEIN_PARTICLE_STIMULUS	-1.44345	0.430161
CELLULAR_RESPONSE_TO_MECHANICAL_STIMULUS	-1.31065	0.430161
REGULATION_OF_MAP_KINASE_ACTIVITY	-1.20687	0.430161
REGULATION_OF_PEPTIDE_HORMONE_SECRETION	-1.23827	0.430161
POSITIVE_REGULATION_OF_AMYLOID_BETA_FORMATION	-1.45628	0.430161
ERAD_PATHWAY	1.27506	0.430161
REGULATION_OF_RECEPTOR_MEDIATED_ENDOCYTOSIS	-1.29895	0.430794
CATECHOLAMINE_UPTAKE_INVOLVED_IN_SYNAPTIC_TRANSMISSION	1.43511	0.430794
POSITIVE_REGULATION_OF_VASCULOGENESIS	1.43291	0.430794
REGULATION_OF_KERATINOCYTE_PROLIFERATION	-1.39135	0.431071
PEPTIDYL_THREONINE_DEPHOSPHORYLATION	-1.43832	0.431381
POSITIVE_REGULATION_OF_LEUKOCYTE_APOPTOTIC_PROCESS	-1.43562	0.431381
TRABECULA_FORMATION	-1.43179	0.431381
REGULATION_OF_ACTIN_FILAMENT_BASED_MOVEMENT	-1.3768	0.431856
MUSCLE_CELL_DIFFERENTIATION	-1.20025	0.43193
VITAMIN_TRANSMEMBRANE_TRANSPORT	1.41236	0.43193
MRNA_TRANSCRIPTION	-1.45213	0.43193
PEPTIDE_HORMONE_SECRETION	-1.21652	0.43193
REGULATION_OF_CATION_CHANNEL_ACTIVITY	-1.24791	0.432052
ADIPOSE_TISSUE_DEVELOPMENT	-1.39394	0.432371
REGULATION_OF_MRNA_PROCESSING	-1.26652	0.432371
POSITIVE_REGULATION_OF_RESPONSE_TO_EXTERNAL_STIMULUS	-1.17566	0.433
DENDRITIC_CELL_CHEMOTAXIS	-1.43905	0.433497
HEART_DEVELOPMENT	-1.1642	0.433497
REGULATION_OF_LIPID_BIOSYNTHETIC_PROCESS	1.22526	0.433497
NEGATIVE_REGULATION_OF_LONG_TERM_SYNAPTIC_POTENTIATION	1.41298	0.433497
POSITIVE_REGULATION_OF_NEUROGENESIS	-1.23404	0.433497
REGULATION_OF_CD4_POSITIVE_ALPHA_BETA_T_CELL_ACTIVATION	-1.33627	0.433497
NEGATIVE_REGULATION_OF_JNK_CASCADE	-1.36634	0.433497
DEVELOPMENT_OF_PRIMARY_SEXUAL_CHARACTERISTICS	-1.2247	0.433497
REGULATION_OF_INTRINSIC_APOPTOTIC_SIGNALING_PATHWAY_IN_RESPONSE_TO_DNA_DAMAGE_BY_P53_CLASS_MEDIATOR	1.39989	0.433497
ANTIGEN_PROCESSING_AND_PRESENTATION_OF_PEPTIDE_OR_POLYSACCHARIDE_ANTIGEN_VIA_MHC_CLASS_II	-1.28075	0.433497
NEGATIVE_REGULATION_OF_EPITHELIAL_CELL_MIGRATION	-1.3018	0.433497
REGULATION_OF_CELL_SHAPE	-1.25392	0.433497
DETECTION_OF_CALCIUM_ION	-1.4634	0.433497
NLS_BEARING_PROTEIN_IMPORT_INTO_NUCLEUS	-1.46413	0.433497
TRANSEPITHELIAL_TRANSPORT	-1.3954	0.433497
ANTIGEN_PROCESSING_AND_PRESENTATION_VIA_MHC_CLASS_IB	1.40985	0.433497
MYOBLAST_PROLIFERATION	1.40441	0.433497
POSITIVE_REGULATION_OF_MONONUCLEAR_CELL_MIGRATION	-1.32741	0.433497
ANTIGEN_PROCESSING_AND_PRESENTATION_OF_ENDOGENOUS_PEPTIDE_ANTIGEN	1.39503	0.433497
LACTATE_METABOLIC_PROCESS	1.41683	0.433497
RESPONSE_TO_PLATELET_DERIVED_GROWTH_FACTOR	1.39537	0.433497
C21_STEROID_HORMONE_BIOSYNTHETIC_PROCESS	1.37879	0.433728
REGULATION_OF_PROTEIN_POLYMERIZATION	-1.22972	0.433728
INTERFERON_ALPHA_PRODUCTION	-1.40784	0.433861
LATERAL_SPROUTING_FROM_AN_EPITHELIUM	-1.43648	0.434196
POSITIVE_REGULATION_OF_ACTIN_NUCLEATION	-1.43538	0.434196
REGULATION_OF_PROTEIN_MATURATION	-1.33223	0.434495
NEGATIVE_REGULATION_OF_PROTEIN_SUMOYLATION	1.42102	0.43471
REGULATION_OF_AUTOPHAGOSOME_MATURATION	1.42089	0.43471
NEGATIVE_REGULATION_OF_PROTEIN_CONTAINING_COMPLEX_ASSEMBLY	1.25191	0.43471
REGULATION_OF_PROTEIN_LOCALIZATION_TO_CHROMOSOME_TELOMERIC_REGION	-1.46135	0.43471
NEGATIVE_REGULATION_OF_CELL_CYCLE_G1_S_PHASE_TRANSITION	-1.27888	0.43471
SYNAPTIC_VESICLE_CYTOSKELETAL_TRANSPORT	-1.44938	0.43471
DETECTION_OF_BIOTIC_STIMULUS	-1.38787	0.43471
REGULATION_OF_PROTEIN_IMPORT	-1.34555	0.43471
REGULATION_OF_PRESYNAPTIC_CYTOSOLIC_CALCIUM_ION_CONCENTRATION	1.39775	0.43471
CELLULAR_HYPEROSMOTIC_RESPONSE	1.3965	0.43471
CRISTAE_FORMATION	1.3991	0.43471
POSITIVE_REGULATION_OF_HEMOPOIESIS	-1.23183	0.435515
PROTEIN_KINASE_A_SIGNALING	1.35433	0.435515
NEGATIVE_REGULATION_OF_PEPTIDYL_TYROSINE_PHOSPHORYLATION	-1.34726	0.43599
ORGANELLE_MEMBRANE_FUSION	-1.2709	0.436025
REGULATION_OF_CELL_PROJECTION_ASSEMBLY	-1.22731	0.436025
RIBONUCLEOSIDE_TRIPHOSPHATE_METABOLIC_PROCESS	-1.31969	0.436746
KERATINOCYTE_PROLIFERATION	-1.38199	0.436746
MONOCYTE_CHEMOTAXIS	-1.34221	0.436746
POSITIVE_REGULATION_OF_LIPID_TRANSPORT	1.2717	0.436746
PROTEIN_DEMANNOSYLATION	1.40076	0.436746
PROTEIN_INSERTION_INTO_MITOCHONDRIAL_MEMBRANE_INVOLVED_IN_APOPTOTIC_SIGNALING_PATHWAY	-1.37736	0.436746
FACE_DEVELOPMENT	-1.34045	0.437201
NEGATIVE_REGULATION_OF_TRANSPORT	-1.18296	0.437274
REGULATION_OF_B_CELL_DIFFERENTIATION	-1.39365	0.437274
INTESTINAL_EPITHELIAL_CELL_DIFFERENTIATION	-1.43105	0.437274
REGULATION_OF_LONG_TERM_SYNAPTIC_POTENTIATION	1.35419	0.437274
MEMBRANE_INVAGINATION	-1.31023	0.437303
PYRUVATE_METABOLIC_PROCESS	-1.23167	0.437303
REGULATION_OF_VOLTAGE_GATED_CALCIUM_CHANNEL_ACTIVITY	1.34656	0.437303
MITOCHONDRIAL_OUTER_MEMBRANE_PERMEABILIZATION	-1.34112	0.437303
REGULATION_OF_ALPHA_BETA_T_CELL_ACTIVATION	-1.26269	0.437303
SKELETAL_MUSCLE_ADAPTATION	1.37663	0.437303
GONADOTROPIN_SECRETION	-1.42389	0.437351
REGULATION_OF_ANGIOTENSIN_LEVELS_IN_BLOOD	1.40215	0.437351
NEGATIVE_REGULATION_OF_GLUCONEOGENESIS	-1.44435	0.439283
MESONEPHROS_DEVELOPMENT	1.25396	0.439283
VASODILATION	1.35884	0.439283
REGULATION_OF_BMP_SIGNALING_PATHWAY	-1.27252	0.440085
REGULATION_OF_SENSORY_PERCEPTION	1.35665	0.440945
CELLULAR_RESPONSE_TO_ACIDIC_PH	1.39698	0.442814
ENDOTHELIAL_CELL_MIGRATION	-1.20957	0.443297
PROTEASOMAL_PROTEIN_CATABOLIC_PROCESS	1.15371	0.443297
INTERFERON_BETA_PRODUCTION	-1.32821	0.443297
T_CELL_ACTIVATION_INVOLVED_IN_IMMUNE_RESPONSE	-1.26623	0.443297
MICROVILLUS_ASSEMBLY	-1.43973	0.443701
POSITIVE_REGULATION_OF_CELL_SUBSTRATE_ADHESION	-1.26751	0.444819
MONOVALENT_INORGANIC_ANION_HOMEOSTASIS	-1.43368	0.445727
POSITIVE_REGULATION_OF_CELL_DIVISION	-1.28264	0.448073
ANIMAL_ORGAN_FORMATION	-1.31791	0.448167
NEGATIVE_REGULATION_OF_NOTCH_SIGNALING_PATHWAY	1.34561	0.448167
PROTEIN_CONTAINING_COMPLEX_DISASSEMBLY	1.20063	0.448635
CANONICAL_WNT_SIGNALING_PATHWAY	-1.19732	0.450454
RENAL_FILTRATION	-1.42303	0.451195
HISTONE_H2B_UBIQUITINATION	1.3803	0.451195
LONG_CHAIN_FATTY_ACID_IMPORT_ACROSS_PLASMA_MEMBRANE	-1.4257	0.452317
POSITIVE_REGULATION_OF_MONOCYTE_CHEMOTAXIS	-1.4401	0.452317
ANATOMICAL_STRUCTURE_MATURATION	1.18612	0.452692
REGULATION_OF_CD4_POSITIVE_ALPHA_BETA_T_CELL_DIFFERENTIATION	-1.32772	0.452692
NCRNA_TRANSCRIPTION	1.25429	0.452692
BONE_TRABECULA_MORPHOGENESIS	-1.41612	0.452779
NEGATIVE_REGULATION_OF_REGULATED_SECRETORY_PATHWAY	1.36835	0.456771
POSITIVE_REGULATION_OF_INSULIN_LIKE_GROWTH_FACTOR_RECEPTOR_SIGNALING_PATHWAY	1.37444	0.456845
POSITIVE_REGULATION_OF_URINE_VOLUME	1.37622	0.456845
RESPONSE_TO_STIMULUS_INVOLVED_IN_REGULATION_OF_MUSCLE_ADAPTATION	1.37693	0.456845
REGULATION_OF_GLUCOSE_TRANSMEMBRANE_TRANSPORT	-1.30325	0.456845
MORPHOGENESIS_OF_AN_EPITHELIAL_SHEET	-1.33164	0.45738
APOPTOTIC_MITOCHONDRIAL_CHANGES	-1.26626	0.458679
POTASSIUM_ION_HOMEOSTASIS	1.34062	0.458679
ACTIN_FILAMENT_BUNDLE_ORGANIZATION	-1.21942	0.458679
LOCALIZATION_WITHIN_MEMBRANE	-1.28445	0.459208
RESPONSE_TO_PROSTAGLANDIN	1.34218	0.459849
POSITIVE_REGULATION_OF_T_HELPER_CELL_DIFFERENTIATION	-1.41683	0.461578
MONOCYTE_CHEMOTACTIC_PROTEIN_1_PRODUCTION	1.37165	0.461578
NEGATIVE_REGULATION_OF_HYDROLASE_ACTIVITY	-1.16518	0.461578
ACTIVATION_OF_ADENYLATE_CYCLASE_ACTIVITY	1.32183	0.465142
NEGATIVE_REGULATION_OF_PROTEOLYSIS	-1.19349	0.465142
METANEPHRIC_NEPHRON_DEVELOPMENT	1.32161	0.467691
NEGATIVE_REGULATION_OF_MAPK_CASCADE	-1.22383	0.468839
KIDNEY_MORPHOGENESIS	1.26259	0.469565
BRANCHING_INVOLVED_IN_BLOOD_VESSEL_MORPHOGENESIS	-1.35666	0.469577
MUSCLE_CELL_MIGRATION	-1.27929	0.470898
ANTIVIRAL_INNATE_IMMUNE_RESPONSE	1.39577	0.470898
NOTCH_RECEPTOR_PROCESSING	1.3954	0.470898
REGULATION_OF_SKELETAL_MUSCLE_FIBER_DEVELOPMENT	1.38918	0.470898
SINGLE_STRAND_BREAK_REPAIR	1.39697	0.470898
NEGATIVE_REGULATION_OF_BLOOD_VESSEL_ENDOTHELIAL_CELL_MIGRATION	1.34303	0.470981
NEGATIVE_REGULATION_OF_HISTONE_MODIFICATION	1.33979	0.470981
REGULATION_OF_GASTRULATION	1.38089	0.471733
HUMORAL_IMMUNE_RESPONSE_MEDIATED_BY_CIRCULATING_IMMUNOGLOBULIN	-1.31204	0.472892
TRNA_THREONYLCARBAMOYLADENOSINE_METABOLIC_PROCESS	1.36689	0.472919
REGULATION_OF_CARDIAC_MUSCLE_CELL_ACTION_POTENTIAL	-1.36161	0.473065
INTERFERON_GAMMA_MEDIATED_SIGNALING_PATHWAY	-1.25058	0.473646
MYOBLAST_DIFFERENTIATION	-1.26959	0.474328
ISOPRENOID_BIOSYNTHETIC_PROCESS	1.34834	0.474548
RESPONSE_TO_VITAMIN_E	-1.39452	0.474645
EMBRYONIC_CAMERA_TYPE_EYE_DEVELOPMENT	1.31576	0.474978
HYPEROSMOTIC_SALINITY_RESPONSE	1.38479	0.474978
GOLGI_TO_PLASMA_MEMBRANE_PROTEIN_TRANSPORT	-1.35262	0.475608
POSITIVE_REGULATION_OF_LYMPHOCYTE_DIFFERENTIATION	-1.25337	0.475608
BRANCHING_INVOLVED_IN_PROSTATE_GLAND_MORPHOGENESIS	-1.41557	0.476416
CELLULAR_COMPONENT_ASSEMBLY_INVOLVED_IN_MORPHOGENESIS	-1.24919	0.477701
NEGATIVE_REGULATION_OF_GLIAL_CELL_DIFFERENTIATION	-1.4238	0.478305
NCRNA_CATABOLIC_PROCESS	1.34043	0.478305
PROTEIN_LOCALIZATION_TO_CELL_JUNCTION	-1.24374	0.480233
CENTRAL_NERVOUS_SYSTEM_NEURON_AXONOGENESIS	-1.35292	0.480374
NEGATIVE_REGULATION_OF_CYCLIN_DEPENDENT_PROTEIN_KINASE_ACTIVITY	-1.34231	0.480374
SODIUM_ION_IMPORT_ACROSS_PLASMA_MEMBRANE	1.34965	0.480374
POSITIVE_REGULATION_OF_T_CELL_PROLIFERATION	-1.24383	0.48048
REGULATION_OF_NEURON_DIFFERENTIATION	-1.21347	0.480557
NEGATIVE_REGULATION_OF_NEUROINFLAMMATORY_RESPONSE	-1.415	0.481198
REGULATION_OF_GLUCOSE_IMPORT	-1.32188	0.481198
FATTY_ACID_BETA_OXIDATION	1.25752	0.481198
POSITIVE_REGULATION_OF_JUN_KINASE_ACTIVITY	1.27033	0.481863
REGULATION_OF_NUCLEASE_ACTIVITY	-1.39148	0.481985
RNA_3_END_PROCESSING	1.22731	0.48355
REGULATION_OF_VIRAL_LIFE_CYCLE	1.21355	0.483891
SUBSTANTIA_NIGRA_DEVELOPMENT	1.31302	0.483891
PURINE_NUCLEOTIDE_TRANSPORT	-1.39873	0.485001
MAINTENANCE_OF_PROTEIN_LOCALIZATION_IN_ORGANELLE	-1.35507	0.487301
POSITIVE_REGULATION_OF_REGULATORY_T_CELL_DIFFERENTIATION	-1.40755	0.487301
REGULATION_OF_ANIMAL_ORGAN_MORPHOGENESIS	-1.21047	0.487301
REGULATION_OF_MITOCHONDRIAL_OUTER_MEMBRANE_PERMEABILIZATION_INVOLVED_IN_APOPTOTIC_SIGNALING_PATHWAY	-1.326	0.487301
NEURON_PROJECTION_MAINTENANCE	-1.39189	0.487301
REGULATION_OF_CALCIUM_ION_TRANSMEMBRANE_TRANSPORT	-1.20761	0.487301
PEPTIDYL_ARGININE_METHYLATION	-1.38472	0.487301
ACTIVATION_OF_NF_KAPPAB_INDUCING_KINASE_ACTIVITY	1.36114	0.487301
DNA_STRAND_ELONGATION	1.36108	0.487301
POSITIVE_REGULATION_OF_LIPID_STORAGE	1.35762	0.487301
DIACYLGLYCEROL_METABOLIC_PROCESS	1.35025	0.487301
POSITIVE_REGULATION_OF_ENDOTHELIAL_CELL_PROLIFERATION	-1.23844	0.487693
NEGATIVE_REGULATION_OF_MACROPHAGE_ACTIVATION	-1.41423	0.48865
CELL_MATURATION	1.19655	0.48865
SENSORY_PERCEPTION_OF_TEMPERATURE_STIMULUS	-1.38872	0.48865
POSITIVE_REGULATION_OF_CD4_POSITIVE_ALPHA_BETA_T_CELL_ACTIVATION	-1.34266	0.48865
DETECTION_OF_TEMPERATURE_STIMULUS_INVOLVED_IN_SENSORY_PERCEPTION	-1.40438	0.48865
NADPH_REGENERATION	-1.40303	0.48865
ANTIBACTERIAL_HUMORAL_RESPONSE	1.29236	0.48865
LIPID_MODIFICATION	1.17913	0.48865
DERMATAN_SULFATE_PROTEOGLYCAN_METABOLIC_PROCESS	-1.38683	0.48865
POLYAMINE_BIOSYNTHETIC_PROCESS	-1.38529	0.48865
POSITIVE_REGULATION_OF_DOUBLE_STRAND_BREAK_REPAIR_VIA_HOMOLOGOUS_RECOMBINATION	-1.38804	0.48865
RESPONSE_TO_REACTIVE_OXYGEN_SPECIES	-1.21075	0.48865
POSITIVE_REGULATION_OF_TISSUE_REMODELING	1.37145	0.488745
VIRAL_LATENCY	1.37114	0.488745
REGULATION_OF_ALPHA_BETA_T_CELL_DIFFERENTIATION	-1.28877	0.489345
RESPONSE_TO_DSRNA	-1.29309	0.489345
POSITIVE_REGULATION_OF_TRANSFORMING_GROWTH_FACTOR_BETA_PRODUCTION	-1.40524	0.489525
RECEPTOR_CATABOLIC_PROCESS	1.30528	0.489525
PHOTOTRANSDUCTION	-1.28827	0.489957
EPITHELIAL_TUBE_FORMATION	-1.21766	0.489957
REGULATION_OF_CELL_CYCLE_PHASE_TRANSITION	-1.14525	0.491175
REGULATION_OF_POSTSYNAPTIC_DENSITY_ORGANIZATION	-1.38864	0.491297
EPITHELIAL_CELL_CELL_ADHESION	-1.39556	0.491568
REGULATION_OF_T_HELPER_CELL_DIFFERENTIATION	-1.34861	0.491568
REGULATION_OF_MICROTUBULE_BINDING	-1.38352	0.491568
ANGIOGENESIS_INVOLVED_IN_WOUND_HEALING	-1.36836	0.491568
NEGATIVE_REGULATION_OF_RESPONSE_TO_OXIDATIVE_STRESS	-1.40066	0.491568
RESPONSE_TO_INTERLEUKIN_18	-1.35827	0.491584
STRIATED_MUSCLE_CELL_DEVELOPMENT	-1.24014	0.49171
ASPARTATE_FAMILY_AMINO_ACID_METABOLIC_PROCESS	-1.28907	0.49171
LIPID_HOMEOSTASIS	1.20379	0.49171
POSITIVE_REGULATION_OF_HORMONE_SECRETION	-1.23956	0.492093
NEURAL_NUCLEUS_DEVELOPMENT	1.29814	0.492093
REGULATION_OF_BIOLOGICAL_PROCESS_INVOLVED_IN_SYMBIOTIC_INTERACTION	1.19064	0.492093
SKELETAL_MUSCLE_CELL_DIFFERENTIATION	1.29162	0.492093
NEGATIVE_REGULATION_OF_MEMBRANE_POTENTIAL	-1.39576	0.492093
REGULATION_OF_LEUKOCYTE_TETHERING_OR_ROLLING	-1.39835	0.492093
POLYAMINE_METABOLIC_PROCESS	-1.37943	0.493193
TELOMERASE_RNA_LOCALIZATION	-1.38593	0.493261
CYTOKINESIS	-1.20351	0.493261
CELLULAR_IRON_ION_HOMEOSTASIS	1.2854	0.493356
REGULATION_OF_DNA_BIOSYNTHETIC_PROCESS	-1.23525	0.494074
CELLULAR_RESPONSE_TO_ARSENIC_CONTAINING_SUBSTANCE	1.32102	0.494074
DETERMINATION_OF_ADULT_LIFESPAN	1.32297	0.494074
GRANULOCYTE_DIFFERENTIATION	-1.32365	0.494074
DNA_UNWINDING_INVOLVED_IN_DNA_REPLICATION	1.34233	0.494074
HYALURONAN_CATABOLIC_PROCESS	1.33302	0.494074
CELLULAR_RESPONSE_TO_REACTIVE_OXYGEN_SPECIES	-1.20322	0.494074
MIDBODY_ABSCISSION	-1.37202	0.494991
PROTEIN_HETEROOLIGOMERIZATION	-1.39924	0.494991
REGULATION_OF_CELL_JUNCTION_ASSEMBLY	-1.19542	0.494991
INTRINSIC_APOPTOTIC_SIGNALING_PATHWAY_BY_P53_CLASS_MEDIATOR	1.24142	0.494991
NEGATIVE_REGULATION_OF_SPROUTING_ANGIOGENESIS	-1.37979	0.495375
RENAL_SODIUM_EXCRETION	1.33453	0.495375
MEMBRANE_REPOLARIZATION_DURING_ACTION_POTENTIAL	1.34488	0.496054
NEGATIVE_REGULATION_OF_CELL_CYCLE_PHASE_TRANSITION	-1.18526	0.496054
EMBRYONIC_SKELETAL_SYSTEM_MORPHOGENESIS	1.23406	0.496944
POST_EMBRYONIC_ANIMAL_MORPHOGENESIS	-1.36883	0.496944
CD4_POSITIVE_ALPHA_BETA_T_CELL_DIFFERENTIATION	-1.26212	0.496944
REGULATION_OF_MEMBRANE_PROTEIN_ECTODOMAIN_PROTEOLYSIS	1.33305	0.496944
POSITIVE_REGULATION_OF_MITOCHONDRIAL_OUTER_MEMBRANE_PERMEABILIZATION_INVOLVED_IN_APOPTOTIC_SIGNALING_PATHWAY	-1.32247	0.496944
RESPONSE_TO_VITAMIN	-1.23888	0.496944
NEURAL_TUBE_DEVELOPMENT	-1.18904	0.501539
NEGATIVE_REGULATION_OF_CELL_ADHESION	-1.18621	0.501539
NEUROMUSCULAR_JUNCTION_DEVELOPMENT	-1.28368	0.501539
MESENCHYMAL_CELL_DIFFERENTIATION	-1.18104	0.501539
CORTICAL_ACTIN_CYTOSKELETON_ORGANIZATION	-1.32279	0.501539
MATERNAL_PROCESS_INVOLVED_IN_FEMALE_PREGNANCY	-1.2899	0.501539
POSITIVE_REGULATION_OF_T_CELL_MIGRATION	-1.30933	0.502411
REGENERATION	1.18523	0.50298
LEUKOCYTE_DIFFERENTIATION	-1.13623	0.50298
ORGANELLE_FISSION	-1.15216	0.50529
REGULATION_OF_RECEPTOR_SIGNALING_PATHWAY_VIA_STAT	-1.2362	0.505762
REGULATION_OF_KETONE_BIOSYNTHETIC_PROCESS	1.33544	0.505762
NEGATIVE_REGULATION_OF_CALCIUM_ION_TRANSMEMBRANE_TRANSPORT	-1.30857	0.505762
RESPONSE_TO_CARBOHYDRATE	-1.18622	0.505762
REGULATION_OF_LEUKOCYTE_DIFFERENTIATION	-1.18477	0.506057
REGULATION_OF_NEURON_PROJECTION_REGENERATION	-1.30748	0.506057
REGULATION_OF_WNT_SIGNALING_PATHWAY	-1.16519	0.506057
REGULATION_OF_REACTIVE_OXYGEN_SPECIES_METABOLIC_PROCESS	-1.194	0.506057
POSITIVE_REGULATION_OF_PROTEIN_SERINE_THREONINE_KINASE_ACTIVITY	-1.17622	0.507033
CELL_CYCLE_CHECKPOINT	-1.1928	0.507033
COAGULATION	-1.16282	0.507382
MUSCLE_TISSUE_DEVELOPMENT	-1.16271	0.507382
POSITIVE_REGULATION_OF_PATTERN_RECOGNITION_RECEPTOR_SIGNALING_PATHWAY	-1.30514	0.507382
AXONAL_FASCICULATION	1.30994	0.507382
INACTIVATION_OF_MAPK_ACTIVITY	-1.33259	0.507382
OXIDATIVE_DEMETHYLATION	1.3153	0.507382
POSITIVE_REGULATION_OF_PROTEIN_MODIFICATION_BY_SMALL_PROTEIN_CONJUGATION_OR_REMOVAL	-1.20183	0.507382
REGULATION_OF_DNA_METABOLIC_PROCESS	-1.16571	0.507382
REGULATION_OF_CARTILAGE_DEVELOPMENT	-1.28583	0.507382
COMPLEMENT_ACTIVATION_LECTIN_PATHWAY	1.33219	0.507382
GOLGI_VESICLE_TRANSPORT	-1.16469	0.507382
MITOCHONDRIAL_FISSION	-1.32625	0.508133
NEGATIVE_REGULATION_OF_PROTEIN_CATABOLIC_PROCESS	-1.22641	0.508768
NEGATIVE_REGULATION_OF_LIPID_CATABOLIC_PROCESS	1.34347	0.508768
REGULATION_OF_DOUBLE_STRAND_BREAK_REPAIR_VIA_HOMOLOGOUS_RECOMBINATION	-1.30117	0.508768
TRICARBOXYLIC_ACID_CYCLE	-1.32957	0.508768
POSITIVE_REGULATION_OF_MITOCHONDRIAL_FISSION	-1.35847	0.508768
FATTY_ACID_TRANSMEMBRANE_TRANSPORT	-1.29629	0.508768
REGULATION_OF_TRANSLATIONAL_INITIATION	-1.25077	0.508768
POSITIVE_REGULATION_OF_PROTEIN_CATABOLIC_PROCESS	-1.18912	0.510831
REGULATION_OF_MRNA_CATABOLIC_PROCESS	-1.19034	0.510831
KETONE_CATABOLIC_PROCESS	1.32691	0.511021
MEMBRANE_PROTEIN_ECTODOMAIN_PROTEOLYSIS	1.2935	0.511021
LYSOSOMAL_TRANSPORT	-1.22502	0.511556
MICROVILLUS_ORGANIZATION	-1.37642	0.51191
NEGATIVE_REGULATION_OF_BONE_MINERALIZATION	-1.37797	0.51191
NEURON_PROJECTION_GUIDANCE	-1.1798	0.512003
RESPONSE_TO_INCREASED_OXYGEN_LEVELS	-1.34842	0.512003
POSITIVE_REGULATION_OF_NERVOUS_SYSTEM_DEVELOPMENT	-1.17691	0.512076
POSITIVE_REGULATION_OF_T_CELL_MEDIATED_IMMUNITY	1.26107	0.512076
MICROTUBULE_ANCHORING_AT_MICROTUBULE_ORGANIZING_CENTER	-1.35696	0.512076
MONONUCLEAR_CELL_DIFFERENTIATION	-1.13586	0.512076
TRIGLYCERIDE_CATABOLIC_PROCESS	1.29008	0.512076
NEGATIVE_REGULATION_OF_APOPTOTIC_SIGNALING_PATHWAY	-1.18082	0.513458
RESPONSE_TO_PURINE_CONTAINING_COMPOUND	-1.19251	0.514062
OLIGODENDROCYTE_DEVELOPMENT	-1.31919	0.514062
ENSHEATHMENT_OF_NEURONS	-1.21567	0.514062
MULTICELLULAR_ORGANISMAL_RESPONSE_TO_STRESS	-1.26881	0.514062
REGULATION_OF_LIPID_TRANSPORT	1.19579	0.514062
REGULATION_OF_METAL_ION_TRANSPORT	-1.17746	0.514062
POSITIVE_REGULATION_OF_SECRETION	-1.16813	0.514062
RESPONSE_TO_TUMOR_NECROSIS_FACTOR	-1.16963	0.514062
GLOMERULAR_MESANGIAL_CELL_PROLIFERATION	1.35391	0.514062
CEREBRAL_CORTEX_RADIALLY_ORIENTED_CELL_MIGRATION	-1.37974	0.514062
NEGATIVE_REGULATION_OF_SYSTEMIC_ARTERIAL_BLOOD_PRESSURE	1.30779	0.514062
URETER_DEVELOPMENT	1.31233	0.514062
MEDIUM_CHAIN_FATTY_ACID_METABOLIC_PROCESS	1.31744	0.514062
POSITIVE_REGULATION_OF_MEMBRANE_PROTEIN_ECTODOMAIN_PROTEOLYSIS	1.31402	0.514062
PRIMARY_ALCOHOL_BIOSYNTHETIC_PROCESS	1.31558	0.514062
CARDIOLIPIN_METABOLIC_PROCESS	1.31153	0.51412
LYMPHOCYTE_MIGRATION	-1.21377	0.514354
NEGATIVE_REGULATION_OF_INTRACELLULAR_TRANSPORT	-1.29219	0.514643
INTERLEUKIN_6_MEDIATED_SIGNALING_PATHWAY	-1.3571	0.515245
RESPONSE_TO_WATER	-1.35684	0.515378
CELL_DIFFERENTIATION_INVOLVED_IN_METANEPHROS_DEVELOPMENT	1.31031	0.515571
REGULATION_OF_SODIUM_ION_TRANSMEMBRANE_TRANSPORTER_ACTIVITY	-1.28516	0.516475
PROTECTION_FROM_NON_HOMOLOGOUS_END_JOINING_AT_TELOMERE	1.35062	0.516475
SKELETAL_MUSCLE_CONTRACTION	1.28371	0.517884
NEGATIVE_REGULATION_OF_ENDOTHELIAL_CELL_PROLIFERATION	-1.3135	0.519558
REGULATION_OF_ANIMAL_ORGAN_FORMATION	-1.31932	0.519558
VESICLE_TARGETING	-1.24558	0.520225
HEPATOCYTE_APOPTOTIC_PROCESS	-1.34762	0.520865
REGULATION_OF_ENDOCRINE_PROCESS	-1.30998	0.520865
MODULATION_BY_SYMBIONT_OF_ENTRY_INTO_HOST	1.26093	0.520964
PURINE_NUCLEOSIDE_BIOSYNTHETIC_PROCESS	-1.36734	0.520964
CORPUS_CALLOSUM_DEVELOPMENT	-1.32448	0.520964
RESPONSE_TO_INTERLEUKIN_1	-1.17968	0.520964
TRABECULA_MORPHOGENESIS	-1.29479	0.521751
INTERLEUKIN_4_PRODUCTION	-1.29996	0.521751
REGULATION_OF_ANATOMICAL_STRUCTURE_SIZE	-1.1381	0.521751
AXON_EXTENSION	1.18891	0.521751
BIOMINERALIZATION	-1.18273	0.522724
MICROTUBULE_BASED_TRANSPORT	-1.18199	0.522724
RUFFLE_ORGANIZATION	-1.28334	0.523509
REGULATION_OF_ARP2_3_COMPLEX_MEDIATED_ACTIN_NUCLEATION	-1.37764	0.523509
HISTONE_H4_DEACETYLATION	1.33401	0.524218
POSITIVE_REGULATION_OF_ALPHA_BETA_T_CELL_ACTIVATION	-1.25628	0.527148
POSITIVE_REGULATION_OF_ALPHA_BETA_T_CELL_DIFFERENTIATION	-1.26104	0.527639
RESPONSE_TO_VITAMIN_D	-1.29809	0.527639
NUCLEOBASE_BIOSYNTHETIC_PROCESS	-1.34718	0.527639
REGULATION_OF_VIRAL_INDUCED_CYTOPLASMIC_PATTERN_RECOGNITION_RECEPTOR_SIGNALING_PATHWAY	-1.34758	0.527639
ACTIN_FILAMENT_BASED_TRANSPORT	-1.37185	0.527639
POSITIVE_REGULATION_OF_GLUCOSE_IMPORT	-1.30022	0.527639
CELLULAR_MODIFIED_AMINO_ACID_BIOSYNTHETIC_PROCESS	-1.27296	0.527931
RNA_LOCALIZATION	-1.18216	0.527931
HEMIDESMOSOME_ASSEMBLY	-1.32145	0.527931
POSITIVE_REGULATION_OF_CYSTEINE_TYPE_ENDOPEPTIDASE_ACTIVITY_INVOLVED_IN_APOPTOTIC_SIGNALING_PATHWAY	-1.32108	0.527931
REGULATION_OF_OXIDATIVE_PHOSPHORYLATION	1.29419	0.527931
POSITIVE_REGULATION_OF_CYSTEINE_TYPE_ENDOPEPTIDASE_ACTIVITY	1.18047	0.528745
REGULATION_OF_SUPEROXIDE_METABOLIC_PROCESS	-1.30597	0.528745
REGULATION_OF_JNK_CASCADE	-1.19002	0.528745
REGULATION_OF_SODIUM_ION_TRANSPORT	-1.22908	0.528745
ACTIN_POLYMERIZATION_OR_DEPOLYMERIZATION	-1.17358	0.528745
MYELOID_CELL_DIFFERENTIATION	-1.15355	0.528886
T_CELL_CYTOKINE_PRODUCTION	1.28011	0.528886
INTERMEDIATE_FILAMENT_ORGANIZATION	-1.35893	0.528886
VESICLE_MEDIATED_TRANSPORT_BETWEEN_ENDOSOMAL_COMPARTMENTS	-1.29449	0.528886
VAGINA_DEVELOPMENT	1.32502	0.528886
REGULATION_OF_CHROMOSOME_SEGREGATION	-1.23639	0.528886
NEGATIVE_REGULATION_OF_SMOOTH_MUSCLE_CELL_PROLIFERATION	1.263	0.528886
CHEMOKINE_C_X_C_MOTIF_LIGAND_2_PRODUCTION	1.29021	0.528886
PROTEIN_LOCALIZATION_TO_CHROMOSOME_TELOMERIC_REGION	-1.29691	0.528886
ENDOTHELIAL_CELL_ACTIVATION	-1.34131	0.528975
RNA_DESTABILIZATION	-1.30473	0.528975
NEGATIVE_REGULATION_OF_MRNA_PROCESSING	1.29626	0.528975
POSITIVE_REGULATION_OF_MAST_CELL_ACTIVATION	1.29299	0.528975
POTASSIUM_ION_TRANSPORT	-1.17146	0.528975
REGULATION_OF_HORMONE_METABOLIC_PROCESS	1.27928	0.529222
AUTOPHAGY_OF_MITOCHONDRION	1.24121	0.529222
REGULATION_OF_INTRINSIC_APOPTOTIC_SIGNALING_PATHWAY_BY_P53_CLASS_MEDIATOR	1.31318	0.529705
REGULATION_OF_PATTERN_RECOGNITION_RECEPTOR_SIGNALING_PATHWAY	-1.21797	0.531129
NEGATIVE_REGULATION_OF_CALCIUM_ION_TRANSPORT	-1.2866	0.53149
REGULATION_OF_TRIGLYCERIDE_METABOLIC_PROCESS	1.30308	0.531541
MITOTIC_RECOMBINATION	1.28722	0.533118
REGULATION_OF_RECEPTOR_BINDING	-1.3098	0.533688
BRANCH_ELONGATION_OF_AN_EPITHELIUM	-1.36181	0.533688
REGULATION_OF_HAIR_FOLLICLE_DEVELOPMENT	-1.36562	0.533688
ENTRY_OF_BACTERIUM_INTO_HOST_CELL	-1.34289	0.53445
POSITIVE_REGULATION_OF_CELL_PROJECTION_ORGANIZATION	-1.15853	0.534557
NEGATIVE_REGULATION_OF_JUN_KINASE_ACTIVITY	-1.32568	0.534557
PHOSPHATIDYLETHANOLAMINE_METABOLIC_PROCESS	-1.35156	0.534557
CHROMOSOME_SEGREGATION	-1.15479	0.534557
UBIQUITIN_DEPENDENT_ERAD_PATHWAY	1.2277	0.534557
HISTONE_ARGININE_METHYLATION	-1.33388	0.534557
HISTONE_H3_K36_METHYLATION	-1.33531	0.534557
NEGATIVE_REGULATION_OF_CELLULAR_RESPONSE_TO_VASCULAR_ENDOTHELIAL_GROWTH_FACTOR_STIMULUS	-1.33492	0.534557
PROTEIN_CONTAINING_COMPLEX_REMODELING	1.27345	0.535515
REGULATION_OF_MICROGLIAL_CELL_ACTIVATION	-1.34782	0.536992
INTRINSIC_APOPTOTIC_SIGNALING_PATHWAY_IN_RESPONSE_TO_DNA_DAMAGE_BY_P53_CLASS_MEDIATOR	1.27437	0.537905
POSITIVE_REGULATION_OF_COAGULATION	-1.34067	0.538124
LIPOPOLYSACCHARIDE_MEDIATED_SIGNALING_PATHWAY	-1.2393	0.538124
REGULATION_OF_MITOCHONDRION_ORGANIZATION	-1.17397	0.538124
POSITIVE_REGULATION_OF_GLIOGENESIS	-1.25277	0.538124
SEGMENT_SPECIFICATION	1.29552	0.538307
SPERMATID_NUCLEUS_DIFFERENTIATION	1.28543	0.539057
DNA_METHYLATION_DEPENDENT_HETEROCHROMATIN_ASSEMBLY	1.29032	0.53939
CILIARY_BASAL_BODY_PLASMA_MEMBRANE_DOCKING	-1.24926	0.53939
PROTEIN_LOCALIZATION_TO_CHROMOSOME	-1.24487	0.53939
CELL_JUNCTION_MAINTENANCE	-1.30832	0.539676
CHRONIC_INFLAMMATORY_RESPONSE	-1.34583	0.539676
POSITIVE_REGULATION_OF_SPROUTING_ANGIOGENESIS	-1.34527	0.539676
INTERLEUKIN_7_MEDIATED_SIGNALING_PATHWAY	-1.34622	0.539676
UTERUS_DEVELOPMENT	-1.34206	0.539676
AUTOPHAGOSOME_MATURATION	1.27694	0.539676
CELLULAR_RESPONSE_TO_IONIZING_RADIATION	-1.23372	0.539984
CELL_CELL_JUNCTION_MAINTENANCE	-1.32799	0.541178
ONE_CARBON_METABOLIC_PROCESS	-1.26002	0.544779
POSITIVE_REGULATION_OF_T_CELL_MEDIATED_CYTOTOXICITY	1.27891	0.544779
RENAL_SYSTEM_VASCULATURE_DEVELOPMENT	1.27816	0.544779
SYNAPTIC_VESICLE_MATURATION	-1.31221	0.544779
NEGATIVE_REGULATION_OF_CANONICAL_WNT_SIGNALING_PATHWAY	1.17173	0.544779
SECRETORY_GRANULE_LOCALIZATION	-1.32304	0.545051
DNA_INTEGRITY_CHECKPOINT	-1.17976	0.545051
SEX_DIFFERENTIATION	-1.15733	0.545088
PURINE_NUCLEOSIDE_METABOLIC_PROCESS	-1.25785	0.545088
MESODERMAL_CELL_FATE_COMMITMENT	-1.33571	0.545088
REGULATION_OF_AUTOPHAGOSOME_ASSEMBLY	-1.28089	0.545088
PROTEIN_HYDROXYLATION	-1.33347	0.545088
POSITIVE_REGULATION_OF_MYELOID_LEUKOCYTE_MEDIATED_IMMUNITY	-1.33186	0.545088
REGULATION_OF_EXOSOMAL_SECRETION	-1.33147	0.545088
POSITIVE_REGULATION_OF_INTERLEUKIN_4_PRODUCTION	-1.33305	0.545088
CELL_COMMUNICATION_BY_ELECTRICAL_COUPLING	-1.28325	0.545088
VIRION_ASSEMBLY	1.26118	0.545088
NEGATIVE_REGULATION_OF_MAP_KINASE_ACTIVITY	-1.21799	0.545088
RESPONSE_TO_ACTIVITY	-1.24091	0.545088
DENDRITE_MORPHOGENESIS	-1.17938	0.545088
MONOCARBOXYLIC_ACID_CATABOLIC_PROCESS	1.17568	0.545088
STEROL_TRANSPORT	1.18707	0.545088
NEGATIVE_REGULATION_OF_KERATINOCYTE_PROLIFERATION	-1.32219	0.545088
NUCLEOTIDE_EXCISION_REPAIR	1.19946	0.545088
POSTSYNAPSE_ORGANIZATION	-1.1755	0.545088
POST_TRANSLATIONAL_PROTEIN_MODIFICATION	-1.1434	0.545101
SMOOTH_MUSCLE_CELL_PROLIFERATION	1.17265	0.545754
GANGLION_DEVELOPMENT	-1.33143	0.546082
CELLULAR_RESPONSE_TO_MOLECULE_OF_BACTERIAL_ORIGIN	-1.15736	0.546082
CELLULAR_RESPONSE_TO_VITAMIN_D	-1.3294	0.546082
REGULATION_OF_BILE_ACID_BIOSYNTHETIC_PROCESS	1.31183	0.546365
ESTABLISHMENT_OF_PIGMENT_GRANULE_LOCALIZATION	1.28695	0.546825
REGULATION_OF_VASCULOGENESIS	1.27735	0.546825
NEGATIVE_REGULATION_OF_DEPHOSPHORYLATION	-1.22313	0.547306
CIRCADIAN_REGULATION_OF_GENE_EXPRESSION	1.24905	0.547306
POSITIVE_REGULATION_OF_POTASSIUM_ION_TRANSMEMBRANE_TRANSPORT	-1.27958	0.547306
GROWTH_HORMONE_RECEPTOR_SIGNALING_PATHWAY_VIA_JAK_STAT	1.27607	0.547306
NUCLEOTIDE_EXCISION_REPAIR_PREINCISION_COMPLEX_STABILIZATION	1.28827	0.547306
TUBE_FORMATION	-1.16002	0.547306
NEGATIVE_REGULATION_OF_GLIAL_CELL_PROLIFERATION	1.27786	0.547306
REGULATION_OF_NEUROTROPHIN_TRK_RECEPTOR_SIGNALING_PATHWAY	1.28081	0.547306
NEGATIVE_REGULATION_OF_VASCULAR_ASSOCIATED_SMOOTH_MUSCLE_CELL_PROLIFERATION	-1.32804	0.547852
CELLULAR_RESPONSE_TO_X_RAY	-1.30502	0.547852
THALAMUS_DEVELOPMENT	-1.30486	0.547852
HISTONE_UBIQUITINATION	1.25131	0.548305
TRANSFERRIN_TRANSPORT	1.25677	0.548305
NEGATIVE_REGULATION_OF_CARDIOCYTE_DIFFERENTIATION	-1.30677	0.548305
REGULATION_OF_POSTSYNAPTIC_CYTOSOLIC_CALCIUM_ION_CONCENTRATION	-1.30652	0.548305
RESPONSE_TO_INORGANIC_SUBSTANCE	1.10398	0.548324
ANION_HOMEOSTASIS	-1.2607	0.548426
LIPID_OXIDATION	1.19445	0.549644
CALCIUM_ION_IMPORT	-1.22085	0.549885
CEREBELLAR_CORTEX_MORPHOGENESIS	-1.27365	0.549898
NITRIC_OXIDE_MEDIATED_SIGNAL_TRANSDUCTION	1.28888	0.552277
REGULATION_OF_CARDIOCYTE_DIFFERENTIATION	-1.28659	0.552277
NUCLEOTIDE_SUGAR_METABOLIC_PROCESS	1.24341	0.553569
POSITIVE_REGULATION_OF_MAST_CELL_ACTIVATION_INVOLVED_IN_IMMUNE_RESPONSE	1.27417	0.554236
NEGATIVE_REGULATION_OF_CELLULAR_PROTEIN_LOCALIZATION	-1.20283	0.554236
INORGANIC_ION_IMPORT_ACROSS_PLASMA_MEMBRANE	1.17578	0.554907
CELL_GROWTH	-1.12013	0.555382
REGULATION_OF_PROTEIN_LOCALIZATION_TO_PLASMA_MEMBRANE	-1.20189	0.555382
NEGATIVE_REGULATION_OF_CARDIAC_MUSCLE_TISSUE_GROWTH	-1.31852	0.557098
NEGATIVE_REGULATION_OF_CELL_MORPHOGENESIS_INVOLVED_IN_DIFFERENTIATION	-1.31472	0.557386
GOLGI_TO_VACUOLE_TRANSPORT	1.27428	0.557386
PYRIMIDINE_CONTAINING_COMPOUND_TRANSMEMBRANE_TRANSPORT	1.26532	0.557386
REGULATION_OF_EMBRYONIC_DEVELOPMENT	-1.24143	0.557386
ORGANIC_HYDROXY_COMPOUND_TRANSPORT	1.14258	0.557386
RETROGRADE_TRANSPORT_ENDOSOME_TO_PLASMA_MEMBRANE	-1.31435	0.557386
ALPHA_BETA_T_CELL_ACTIVATION	-1.1601	0.557386
T_CELL_DIFFERENTIATION	-1.14754	0.558272
PHOSPHATIDYLINOSITOL_BIOSYNTHETIC_PROCESS	-1.18675	0.558452
POSITIVE_REGULATION_OF_SYNAPTIC_TRANSMISSION_GABAERGIC	-1.29339	0.558452
RESPONSE_TO_FOLLICLE_STIMULATING_HORMONE	1.26539	0.558452
NEGATIVE_REGULATION_OF_CELLULAR_PROTEIN_CATABOLIC_PROCESS	-1.22982	0.558452
ORGANIC_ACID_CATABOLIC_PROCESS	1.13032	0.558452
EXTRINSIC_APOPTOTIC_SIGNALING_PATHWAY	-1.15471	0.558772
ELASTIC_FIBER_ASSEMBLY	-1.31146	0.558772
POSITIVE_REGULATION_OF_GLUCOSE_TRANSMEMBRANE_TRANSPORT	-1.24576	0.558772
MUSCLE_SYSTEM_PROCESS	-1.1182	0.558772
REGULATION_OF_SYSTEMIC_ARTERIAL_BLOOD_PRESSURE_BY_HORMONE	1.24975	0.559734
RESPONSE_TO_MAGNESIUM_ION	-1.31472	0.559734
ORGANELLE_FUSION	-1.16857	0.559734
CELL_REDOX_HOMEOSTASIS	-1.24663	0.560445
REGULATION_OF_HELICASE_ACTIVITY	1.29549	0.561104
REGULATION_OF_PLATELET_AGGREGATION	-1.31653	0.561466
REGULATION_OF_PEPTIDE_SECRETION	-1.13942	0.561466
ORGAN_GROWTH	-1.16422	0.562657
REGULATION_OF_HAIR_CYCLE	-1.28593	0.562657
EMBRYONIC_APPENDAGE_MORPHOGENESIS	-1.17993	0.562879
NEPHRIC_DUCT_MORPHOGENESIS	1.29868	0.562879
HYPOTHALAMUS_DEVELOPMENT	-1.31472	0.562879
GLOMERULAR_MESANGIUM_DEVELOPMENT	1.25517	0.563656
REGULATION_OF_HIGH_VOLTAGE_GATED_CALCIUM_CHANNEL_ACTIVITY	1.26361	0.564406
NEGATIVE_REGULATION_OF_SMOOTHENED_SIGNALING_PATHWAY	-1.25794	0.564406
RESPONSE_TO_DIETARY_EXCESS	1.26564	0.564406
REGULATION_OF_COMPLEMENT_ACTIVATION	-1.23619	0.564406
POSITIVE_REGULATION_OF_MEMBRANE_PERMEABILITY	-1.21153	0.564406
REGULATION_OF_ASPARTIC_TYPE_ENDOPEPTIDASE_ACTIVITY_INVOLVED_IN_AMYLOID_PRECURSOR_PROTEIN_CATABOLIC_PROCESS	-1.3027	0.564406
REGULATION_OF_GLOMERULAR_FILTRATION	-1.30265	0.564406
RIBONUCLEOSIDE_METABOLIC_PROCESS	-1.22254	0.564859
VIRAL_RELEASE_FROM_HOST_CELL	-1.26119	0.565472
RESPONSE_TO_NICOTINE	1.24267	0.567117
NEGATIVE_REGULATION_OF_VIRAL_RELEASE_FROM_HOST_CELL	1.25204	0.567139
ARACHIDONIC_ACID_SECRETION	-1.25193	0.56734
NEGATIVE_REGULATION_OF_EPITHELIAL_CELL_APOPTOTIC_PROCESS	1.22697	0.568193
STEROID_HORMONE_BIOSYNTHETIC_PROCESS	1.22505	0.568193
CHONDROITIN_SULFATE_PROTEOGLYCAN_BIOSYNTHETIC_PROCESS	-1.30968	0.568234
ATP_BIOSYNTHETIC_PROCESS	-1.2733	0.568234
NEGATIVE_REGULATION_OF_PROTEIN_LOCALIZATION_TO_MEMBRANE	-1.2762	0.568234
METANEPHRIC_EPITHELIUM_DEVELOPMENT	1.26835	0.568409
NEGATIVE_REGULATION_OF_CATION_CHANNEL_ACTIVITY	1.23938	0.568914
CALCIUM_ION_TRANSPORT	-1.12377	0.568914
POSITIVE_REGULATION_OF_EPITHELIAL_CELL_APOPTOTIC_PROCESS	-1.24964	0.568914
POSITIVE_REGULATION_OF_RECEPTOR_MEDIATED_ENDOCYTOSIS	-1.22771	0.568914
REGULATION_OF_PHAGOCYTOSIS	-1.19573	0.568914
REGULATION_OF_BODY_FLUID_LEVELS	-1.11391	0.568914
HEPATOCYTE_GROWTH_FACTOR_RECEPTOR_SIGNALING_PATHWAY	-1.30838	0.568914
LONG_CHAIN_FATTY_ACYL_COA_BIOSYNTHETIC_PROCESS	-1.31075	0.568914
CENTRAL_NERVOUS_SYSTEM_NEURON_DIFFERENTIATION	-1.15656	0.570189
CELLULAR_RESPONSE_TO_STEROL	1.25731	0.570421
REGULATION_OF_MUSCLE_CELL_DIFFERENTIATION	-1.16315	0.570421
MULTI_ORGANISM_CELLULAR_PROCESS	-1.29019	0.570625
REGULATION_OF_RYANODINE_SENSITIVE_CALCIUM_RELEASE_CHANNEL_ACTIVITY	-1.27485	0.570699
PROTEIN_LOCALIZATION_TO_CHROMOSOME_CENTROMERIC_REGION	-1.31518	0.570875
GLYCOSYL_COMPOUND_BIOSYNTHETIC_PROCESS	-1.2296	0.571778
POSITIVE_REGULATION_OF_PROTEIN_LOCALIZATION_TO_CELL_PERIPHERY	-1.20876	0.571778
ESTABLISHMENT_OF_ENDOTHELIAL_INTESTINAL_BARRIER	-1.29661	0.571778
POSITIVE_REGULATION_OF_CYCLIN_DEPENDENT_PROTEIN_KINASE_ACTIVITY	-1.25341	0.571778
EMBRYONIC_FORELIMB_MORPHOGENESIS	1.2528	0.572108
AXON_ENSHEATHMENT_IN_CENTRAL_NERVOUS_SYSTEM	-1.29245	0.572108
HEMATOPOIETIC_STEM_CELL_PROLIFERATION	-1.2922	0.572108
REGULATION_OF_B_CELL_APOPTOTIC_PROCESS	-1.28714	0.572108
POSITIVE_REGULATION_OF_B_CELL_DIFFERENTIATION	-1.28611	0.572136
RESPONSE_TO_LEAD_ION	-1.29817	0.572691
NEGATIVE_REGULATION_OF_GLYCOPROTEIN_METABOLIC_PROCESS	-1.30832	0.572691
ANTIGEN_PROCESSING_AND_PRESENTATION_OF_ENDOGENOUS_ANTIGEN	1.26755	0.574306
POSITIVE_REGULATION_OF_NITRIC_OXIDE_SYNTHASE_ACTIVITY	1.26615	0.574306
FATTY_ACID_HOMEOSTASIS	1.25623	0.574306
ATRIAL_SEPTUM_DEVELOPMENT	-1.29141	0.574306
RESPONSE_TO_HYPEROXIA	-1.29134	0.574306
RESPONSE_TO_CAMP	-1.18361	0.575475
CHONDROITIN_SULFATE_CATABOLIC_PROCESS	-1.28116	0.575475
PROTEIN_LOCALIZATION_TO_MICROTUBULE	-1.28321	0.575475
NAD_METABOLIC_PROCESS	1.19642	0.575475
RESPONSE_TO_INSULIN	-1.14409	0.575681
PHOSPHATIDYLCHOLINE_METABOLIC_PROCESS	-1.19629	0.577363
SIGNAL_TRANSDUCTION_INVOLVED_IN_CELL_CYCLE_CHECKPOINT	-1.20596	0.577363
OUTER_DYNEIN_ARM_ASSEMBLY	1.25258	0.577363
PSEUDOURIDINE_SYNTHESIS	1.25059	0.577363
NEGATIVE_REGULATION_OF_RECEPTOR_SIGNALING_PATHWAY_VIA_JAK_STAT	-1.30151	0.578051
REGULATION_OF_SODIUM_ION_TRANSMEMBRANE_TRANSPORT	-1.21212	0.578051
MICROTUBULE_POLYMERIZATION	-1.20659	0.578641
ATP_TRANSPORT	-1.27736	0.578641
REGULATION_OF_EARLY_ENDOSOME_TO_LATE_ENDOSOME_TRANSPORT	-1.30509	0.580679
REGULATION_OF_DNA_BINDING_TRANSCRIPTION_FACTOR_ACTIVITY	-1.10816	0.582663
REGULATION_OF_ANDROGEN_RECEPTOR_SIGNALING_PATHWAY	1.25635	0.583317
SODIUM_ION_EXPORT_ACROSS_PLASMA_MEMBRANE	1.24033	0.583384
PROXIMAL_DISTAL_PATTERN_FORMATION	1.23947	0.583384
REFLEX	1.23275	0.583384
ANTIGEN_PROCESSING_AND_PRESENTATION_OF_PEPTIDE_ANTIGEN	-1.1329	0.58363
LONG_CHAIN_FATTY_ACYL_COA_METABOLIC_PROCESS	-1.28105	0.585021
POSITIVE_REGULATION_OF_MEMBRANE_DEPOLARIZATION	-1.27742	0.585957
NEGATIVE_REGULATION_OF_VASCULAR_ENDOTHELIAL_GROWTH_FACTOR_RECEPTOR_SIGNALING_PATHWAY	1.27454	0.586156
PROTEIN_DNA_COMPLEX_DISASSEMBLY	1.25017	0.586547
GLOMERULAR_EPITHELIAL_CELL_DEVELOPMENT	1.22989	0.587865
POSITIVE_REGULATION_OF_INTERFERON_BETA_PRODUCTION	-1.24113	0.588527
ADENYLATE_CYCLASE_ACTIVATING_G_PROTEIN_COUPLED_RECEPTOR_SIGNALING_PATHWAY	1.15121	0.588527
RESPONSE_TO_VIRUS	-1.12426	0.588527
ACTIVATION_OF_JUN_KINASE_ACTIVITY	1.24491	0.588527
NUCLEOSIDE_TRIPHOSPHATE_METABOLIC_PROCESS	-1.19666	0.588527
NEGATIVE_REGULATION_OF_LYASE_ACTIVITY	1.24817	0.588581
GLAND_DEVELOPMENT	-1.10642	0.588618
REGULATION_OF_PH	1.18015	0.588618
PHAGOSOME_MATURATION	-1.21631	0.588618
LYSOSOMAL_PROTEIN_CATABOLIC_PROCESS	-1.26777	0.58956
CD4_POSITIVE_ALPHA_BETA_T_CELL_ACTIVATION	-1.16915	0.58956
BLOOD_VESSEL_ENDOTHELIAL_CELL_MIGRATION	1.15927	0.58991
CALCIUM_ION_TRANSMEMBRANE_TRANSPORT_VIA_HIGH_VOLTAGE_GATED_CALCIUM_CHANNEL	-1.28509	0.58991
POSITIVE_REGULATION_OF_MUSCLE_CELL_DIFFERENTIATION	-1.1955	0.590691
MULTIVESICULAR_BODY_ORGANIZATION	-1.24479	0.590799
POSITIVE_REGULATION_OF_NUCLEAR_DIVISION	1.19545	0.590963
NEUTRAL_LIPID_CATABOLIC_PROCESS	1.21992	0.591876
T_CELL_DIFFERENTIATION_INVOLVED_IN_IMMUNE_RESPONSE	-1.19189	0.591876
GLUTATHIONE_METABOLIC_PROCESS	1.21189	0.591876
PYRIMIDINE_DEOXYRIBONUCLEOTIDE_METABOLIC_PROCESS	1.24069	0.591999
REGULATION_OF_PROTEIN_LOCALIZATION_TO_CELL_PERIPHERY	-1.17154	0.592151
PROCESS_UTILIZING_AUTOPHAGIC_MECHANISM	-1.10151	0.592352
SUPEROXIDE_METABOLIC_PROCESS	-1.20446	0.593295
EMBRYONIC_EYE_MORPHOGENESIS	-1.23593	0.593295
REGULATION_OF_PHOSPHOLIPID_METABOLIC_PROCESS	-1.23919	0.593295
NECROPTOTIC_PROCESS	1.23318	0.593529
NEPHRON_EPITHELIUM_DEVELOPMENT	1.15952	0.59387
NEGATIVE_REGULATION_OF_COAGULATION	1.18615	0.59387
REGULATION_OF_RESPONSE_TO_ENDOPLASMIC_RETICULUM_STRESS	-1.19584	0.593995
BEHAVIOR	-1.09767	0.595332
REGULATION_OF_LIPOPOLYSACCHARIDE_MEDIATED_SIGNALING_PATHWAY	-1.28704	0.596104
MUSCLE_CELL_DEVELOPMENT	-1.14768	0.596104
MYOTUBE_DIFFERENTIATION	-1.1748	0.596104
POSITIVE_REGULATION_OF_INTERFERON_ALPHA_PRODUCTION	-1.2925	0.596104
REGULATION_OF_CELLULAR_RESPIRATION	-1.26995	0.596104
CELLULAR_RESPONSE_TO_OXYGEN_LEVELS	-1.13168	0.596104
T_CELL_MIGRATION	-1.19395	0.596104
NEUROTRANSMITTER_METABOLIC_PROCESS	1.23727	0.596104
PROTEIN_MODIFICATION_BY_SMALL_PROTEIN_REMOVAL	-1.13315	0.596104
POSITIVE_REGULATION_OF_CAMP_MEDIATED_SIGNALING	-1.26949	0.596104
TELOMERE_MAINTENANCE_VIA_SEMI_CONSERVATIVE_REPLICATION	1.24855	0.596138
INTRACILIARY_TRANSPORT	1.20684	0.596204
NEGATIVE_REGULATION_OF_RECEPTOR_SIGNALING_PATHWAY_VIA_STAT	-1.28227	0.597144
RESPONSE_TO_ALCOHOL	1.11221	0.597144
BILE_ACID_SIGNALING_PATHWAY	-1.28713	0.597144
CELL_PROJECTION_ASSEMBLY	-1.09879	0.597144
ESTABLISHMENT_OR_MAINTENANCE_OF_MONOPOLAR_CELL_POLARITY	-1.26511	0.597303
GLYCEROL_ETHER_METABOLIC_PROCESS	-1.29406	0.597303
NEGATIVE_REGULATION_OF_INTRINSIC_APOPTOTIC_SIGNALING_PATHWAY_IN_RESPONSE_TO_DNA_DAMAGE	-1.23662	0.597303
POLYOL_METABOLIC_PROCESS	1.14785	0.597303
SKELETAL_SYSTEM_MORPHOGENESIS	-1.12454	0.597424
CELLULAR_RESPONSE_TO_VIRUS	-1.19945	0.597825
RNA_MODIFICATION	1.15583	0.59821
DENTATE_GYRUS_DEVELOPMENT	-1.26466	0.59821
DRUG_METABOLIC_PROCESS	1.19626	0.59828
POSITIVE_REGULATION_OF_DOUBLE_STRAND_BREAK_REPAIR	-1.23799	0.598823
REGULATION_OF_STRIATED_MUSCLE_CELL_DIFFERENTIATION	-1.18411	0.600381
REGULATION_OF_GLUCOCORTICOID_METABOLIC_PROCESS	1.26741	0.600577
MUSCLE_ADAPTATION	1.15616	0.601397
ACTIVATION_OF_PROTEIN_KINASE_B_ACTIVITY	1.23472	0.602233
CELL_PROLIFERATION_INVOLVED_IN_HEART_MORPHOGENESIS	-1.26768	0.602975
NUCLEOTIDE_SUGAR_BIOSYNTHETIC_PROCESS	1.23512	0.603506
CELLULAR_GLUCOSE_HOMEOSTASIS	-1.14064	0.604685
NEGATIVE_REGULATION_OF_OSSIFICATION	-1.19603	0.604685
NEGATIVE_REGULATION_OF_CELLULAR_AMIDE_METABOLIC_PROCESS	-1.13656	0.604685
NEGATIVE_REGULATION_OF_PROTEIN_LOCALIZATION_TO_CELL_SURFACE	-1.25252	0.604685
REGULATION_OF_CELL_FATE_SPECIFICATION	-1.25225	0.604685
REGULATION_OF_LEUKOCYTE_ADHESION_TO_VASCULAR_ENDOTHELIAL_CELL	-1.2332	0.604685
REGULATION_OF_CELLULAR_CARBOHYDRATE_CATABOLIC_PROCESS	-1.26474	0.604685
NEGATIVE_REGULATION_OF_INTRINSIC_APOPTOTIC_SIGNALING_PATHWAY	-1.17345	0.604685
POSITIVE_REGULATION_OF_FAT_CELL_DIFFERENTIATION	-1.19067	0.604685
POSITIVE_REGULATION_OF_SIGNAL_TRANSDUCTION_BY_P53_CLASS_MEDIATOR	1.22492	0.604685
POSITIVE_REGULATION_OF_NITRIC_OXIDE_SYNTHASE_BIOSYNTHETIC_PROCESS	-1.27227	0.604685
NEGATIVE_REGULATION_OF_RNA_SPLICING	1.22862	0.604685
AMINE_BIOSYNTHETIC_PROCESS	-1.1975	0.604685
POSITIVE_REGULATION_OF_PROTEOLYSIS	-1.11581	0.604685
REGULATION_OF_NATURAL_KILLER_CELL_DIFFERENTIATION	1.25797	0.604922
REGULATION_OF_RESPONSE_TO_OSMOTIC_STRESS	1.25834	0.604922
ESTABLISHMENT_OF_RNA_LOCALIZATION	-1.13717	0.604922
REGULATION_OF_GLIAL_CELL_APOPTOTIC_PROCESS	-1.25926	0.605319
MORPHOGENESIS_OF_AN_EPITHELIAL_BUD	-1.25679	0.605319
NEGATIVE_REGULATION_OF_BONE_RESORPTION	-1.25684	0.605319
POSITIVE_REGULATION_OF_T_CELL_APOPTOTIC_PROCESS	-1.26141	0.605319
LIPID_IMPORT_INTO_CELL	-1.2254	0.605319
ALTERNATIVE_MRNA_SPLICING_VIA_SPLICEOSOME	-1.19767	0.605319
REGULATION_OF_EXTENT_OF_CELL_GROWTH	1.15559	0.605319
REGULATION_OF_HORMONE_SECRETION	-1.12078	0.605319
INTRACELLULAR_ESTROGEN_RECEPTOR_SIGNALING_PATHWAY	-1.19642	0.60617
ENDOTHELIUM_DEVELOPMENT	1.13232	0.607319
HYPEROSMOTIC_RESPONSE	1.23459	0.607614
CELL_CELL_ADHESION_VIA_PLASMA_MEMBRANE_ADHESION_MOLECULES	-1.11311	0.607614
REGULATION_OF_TRANSCRIPTION_FROM_RNA_POLYMERASE_II_PROMOTER_IN_RESPONSE_TO_HYPOXIA	-1.18457	0.607614
VASCULAR_ENDOTHELIAL_CELL_PROLIFERATION	-1.27138	0.607614
NEGATIVE_REGULATION_OF_BLOOD_CIRCULATION	-1.26671	0.607614
POSITIVE_REGULATION_OF_LEUKOCYTE_ADHESION_TO_VASCULAR_ENDOTHELIAL_CELL	-1.26335	0.607614
DEPHOSPHORYLATION	-1.09944	0.607614
COVALENT_CHROMATIN_MODIFICATION	1.10286	0.607614
PROTEIN_CONTAINING_COMPLEX_LOCALIZATION	-1.12573	0.607614
POSITIVE_REGULATION_OF_NUCLEOCYTOPLASMIC_TRANSPORT	-1.20849	0.607614
REGULATION_OF_PROTEIN_CONTAINING_COMPLEX_ASSEMBLY	-1.10071	0.607841
REGULATION_OF_PROTEIN_TARGETING	-1.17989	0.609234
NEGATIVE_REGULATION_OF_CYTOKINE_PRODUCTION_INVOLVED_IN_INFLAMMATORY_RESPONSE	1.21568	0.609234
REGULATION_OF_EPITHELIAL_CELL_DIFFERENTIATION_INVOLVED_IN_KIDNEY_DEVELOPMENT	1.2291	0.609234
EXPORT_ACROSS_PLASMA_MEMBRANE	1.18586	0.609234
METHIONINE_METABOLIC_PROCESS	-1.24395	0.609234
REGULATION_OF_APOPTOTIC_SIGNALING_PATHWAY	-1.11935	0.609234
PROTEIN_POLYMERIZATION	-1.12662	0.609234
REGULATION_OF_PROTEIN_ACETYLATION	1.17255	0.609234
SERINE_PHOSPHORYLATION_OF_STAT_PROTEIN	-1.23611	0.60925
FEMALE_SEX_DIFFERENTIATION	-1.14389	0.60925
MACROPHAGE_CHEMOTAXIS	1.2091	0.60925
PROTEIN_DEPHOSPHORYLATION	-1.11898	0.60925
HETEROCHROMATIN_ORGANIZATION	1.19791	0.60925
POSITIVE_REGULATION_OF_INTERLEUKIN_2_PRODUCTION	-1.21908	0.60925
RIBONUCLEOSIDE_TRIPHOSPHATE_BIOSYNTHETIC_PROCESS	-1.19067	0.60925
REGULATION_OF_MEMBRANE_INVAGINATION	-1.23742	0.60925
REGULATION_OF_PLASMA_MEMBRANE_ORGANIZATION	-1.24054	0.60925
APPENDAGE_DEVELOPMENT	-1.13258	0.60925
NEGATIVE_REGULATION_OF_PEPTIDASE_ACTIVITY	-1.1235	0.60925
REGULATION_OF_VESICLE_MEDIATED_TRANSPORT	-1.09158	0.60925
CELLULAR_RESPONSE_TO_PROSTAGLANDIN_STIMULUS	1.22993	0.60925
LEFT_RIGHT_PATTERN_FORMATION	1.22689	0.60925
PURINERGIC_NUCLEOTIDE_RECEPTOR_SIGNALING_PATHWAY	1.22696	0.60925
MISMATCH_REPAIR	1.21446	0.60925
REGULATION_OF_PLATELET_ACTIVATION	1.21711	0.60925
NEGATIVE_REGULATION_OF_WOUND_HEALING	-1.18694	0.60925
SEQUESTERING_OF_CALCIUM_ION	-1.14315	0.61064
MUSCLE_CELL_PROLIFERATION	1.13419	0.611183
CENTRAL_NERVOUS_SYSTEM_NEURON_DEVELOPMENT	-1.16545	0.611247
DNA_CONFORMATION_CHANGE	1.11408	0.611247
PHENOL_CONTAINING_COMPOUND_CATABOLIC_PROCESS	1.24641	0.611247
NEGATIVE_REGULATION_OF_TRANSFORMING_GROWTH_FACTOR_BETA_RECEPTOR_SIGNALING_PATHWAY	-1.17103	0.611247
3_UTR_MEDIATED_MRNA_DESTABILIZATION	-1.23719	0.611247
EPITHELIAL_CELL_MORPHOGENESIS	-1.23262	0.612286
CELLULAR_RESPONSE_TO_CARBOHYDRATE_STIMULUS	-1.13048	0.612395
G_PROTEIN_COUPLED_RECEPTOR_SIGNALING_PATHWAY_COUPLED_TO_CYCLIC_NUCLEOTIDE_SECOND_MESSENGER	1.16288	0.612395
POSITIVE_REGULATION_OF_STEM_CELL_PROLIFERATION	-1.26632	0.612395
CELLULAR_RESPONSE_TO_ALCOHOL	1.16802	0.612624
AXONAL_TRANSPORT_OF_MITOCHONDRION	-1.23243	0.613417
RESPONSE_TO_COLD	1.19516	0.613417
REGULATION_OF_AMYLOID_FIBRIL_FORMATION	1.21358	0.613417
RESPONSE_TO_ORGANOPHOSPHORUS	-1.14077	0.613417
IRON_ION_HOMEOSTASIS	1.1655	0.613417
REGULATION_OF_MUSCLE_ADAPTATION	1.16491	0.613417
EMBRYO_IMPLANTATION	-1.19125	0.613417
POSITIVE_REGULATION_OF_DENDRITIC_SPINE_DEVELOPMENT	1.2149	0.614244
ENDOSOME_TO_LYSOSOME_TRANSPORT	-1.17674	0.614305
REGULATION_OF_T_CELL_MIGRATION	-1.17726	0.614305
MRNA_SPLICE_SITE_SELECTION	1.20937	0.614321
RECEPTOR_CLUSTERING	-1.18794	0.615825
CYTOPLASMIC_TRANSLATION	1.14714	0.615825
ERROR_FREE_TRANSLESION_SYNTHESIS	1.22316	0.615825
REGULATION_OF_MACROPHAGE_CHEMOTAXIS	1.22252	0.615825
INTRINSIC_APOPTOTIC_SIGNALING_PATHWAY_IN_RESPONSE_TO_ENDOPLASMIC_RETICULUM_STRESS	-1.18277	0.615825
REGULATION_OF_POLYSACCHARIDE_BIOSYNTHETIC_PROCESS	1.21324	0.615825
CHROMATIN_DISASSEMBLY	1.22139	0.615825
POSITIVE_REGULATION_OF_OXIDATIVE_STRESS_INDUCED_CELL_DEATH	1.20543	0.617165
REGULATION_OF_TRIGLYCERIDE_BIOSYNTHETIC_PROCESS	-1.22673	0.617403
REGULATION_OF_PROTEASOMAL_PROTEIN_CATABOLIC_PROCESS	-1.12649	0.617403
REGULATION_OF_TRIGLYCERIDE_CATABOLIC_PROCESS	1.21584	0.617403
INTRINSIC_APOPTOTIC_SIGNALING_PATHWAY_IN_RESPONSE_TO_DNA_DAMAGE	1.1596	0.617403
NEGATIVE_REGULATION_OF_RESPONSE_TO_BIOTIC_STIMULUS	1.15768	0.617403
TRANSLESION_SYNTHESIS	1.19563	0.617403
POSITIVE_REGULATION_OF_LYMPHOCYTE_APOPTOTIC_PROCESS	-1.24377	0.617403
CELLULAR_RESPONSE_TO_INSULIN_STIMULUS	-1.11135	0.617403
NUCLEOBASE_CONTAINING_COMPOUND_TRANSPORT	-1.11323	0.617403
ANTIGEN_PROCESSING_AND_PRESENTATION_OF_PEPTIDE_ANTIGEN_VIA_MHC_CLASS_I	1.14719	0.617926
RECEPTOR_METABOLIC_PROCESS	-1.12012	0.618096
INNERVATION	-1.24914	0.618213
RNA_PHOSPHODIESTER_BOND_HYDROLYSIS	1.12971	0.618568
MYELOID_CELL_DEVELOPMENT	-1.17715	0.618568
REGULATION_OF_LYMPHOCYTE_APOPTOTIC_PROCESS	-1.18688	0.618568
LAMELLIPODIUM_MORPHOGENESIS	-1.21925	0.618568
PHOSPHATIDYLINOSITOL_ACYL_CHAIN_REMODELING	-1.22042	0.618568
MESENCHYMAL_CELL_APOPTOTIC_PROCESS	1.21383	0.618568
CELL_DEATH_IN_RESPONSE_TO_HYDROGEN_PEROXIDE	1.22136	0.61888
LONG_TERM_MEMORY	1.21224	0.620527
REGULATION_OF_EXTRINSIC_APOPTOTIC_SIGNALING_PATHWAY	-1.12266	0.620527
COLLAGEN_BIOSYNTHETIC_PROCESS	-1.185	0.621555
HYDROGEN_PEROXIDE_CATABOLIC_PROCESS	-1.20298	0.621718
GOLGI_ORGANIZATION	-1.14515	0.622119
JNK_CASCADE	-1.11528	0.62255
REGULATION_OF_SISTER_CHROMATID_COHESION	-1.25346	0.62255
PIGMENT_GRANULE_ORGANIZATION	-1.23696	0.622907
CELL_COMMUNICATION_BY_ELECTRICAL_COUPLING_INVOLVED_IN_CARDIAC_CONDUCTION	-1.20921	0.622907
RETROGRADE_VESICLE_MEDIATED_TRANSPORT_GOLGI_TO_ENDOPLASMIC_RETICULUM	-1.16336	0.622907
CALCINEURIN_MEDIATED_SIGNALING	1.19093	0.622912
FUCOSE_METABOLIC_PROCESS	-1.21793	0.623838
PLACENTA_BLOOD_VESSEL_DEVELOPMENT	-1.2063	0.623838
CYCLIC_NUCLEOTIDE_BIOSYNTHETIC_PROCESS	1.2099	0.623908
REGULATION_OF_PLASMA_LIPOPROTEIN_PARTICLE_LEVELS	1.16287	0.623908
POSITIVE_REGULATION_OF_CYTOKINE_PRODUCTION	-1.09225	0.623908
HOMOLOGOUS_CHROMOSOME_SEGREGATION	1.20556	0.623908
B_CELL_DIFFERENTIATION	-1.13067	0.623908
OLIGOSACCHARIDE_METABOLIC_PROCESS	1.16966	0.623908
REGULATION_OF_ACTOMYOSIN_STRUCTURE_ORGANIZATION	-1.16058	0.623908
GLYCEROPHOSPHOLIPID_CATABOLIC_PROCESS	-1.20781	0.623908
REGULATION_OF_NEUROGENESIS	-1.10642	0.623908
REGULATION_OF_AMYLOID_PRECURSOR_PROTEIN_CATABOLIC_PROCESS	1.18406	0.624005
REGULATION_OF_EXECUTION_PHASE_OF_APOPTOSIS	-1.23285	0.624005
REGULATION_OF_MITOCHONDRIAL_FISSION	-1.23433	0.624005
CALCIUM_MEDIATED_SIGNALING_USING_INTRACELLULAR_CALCIUM_SOURCE	1.20075	0.624335
UDP_N_ACETYLGLUCOSAMINE_METABOLIC_PROCESS	1.21444	0.624723
POSITIVE_REGULATION_OF_TELOMERE_MAINTENANCE_VIA_TELOMERE_LENGTHENING	-1.18854	0.626005
RECEPTOR_SIGNALING_PATHWAY_VIA_STAT	-1.12111	0.626278
REGULATION_OF_GRANULOCYTE_CHEMOTAXIS	-1.17576	0.627136
SNO_S_RNA_METABOLIC_PROCESS	1.20006	0.627136
PROTEIN_CATABOLIC_PROCESS_IN_THE_VACUOLE	-1.22723	0.627136
RESPONSE_TO_PARATHYROID_HORMONE	-1.21922	0.627136
CARDIAC_EPITHELIAL_TO_MESENCHYMAL_TRANSITION	1.19625	0.628055
MYOTUBE_CELL_DEVELOPMENT	-1.20491	0.628055
REGULATION_OF_MYOBLAST_PROLIFERATION	1.22824	0.628055
MORPHOGENESIS_OF_AN_EPITHELIAL_FOLD	-1.23728	0.628249
REGULATION_OF_NUCLEOCYTOPLASMIC_TRANSPORT	-1.14879	0.628309
REGULATION_OF_ENDOTHELIAL_CELL_DEVELOPMENT	1.19895	0.628309
ACTIVATION_OF_CYSTEINE_TYPE_ENDOPEPTIDASE_ACTIVITY_INVOLVED_IN_APOPTOTIC_PROCESS	1.13999	0.628309
PHOSPHATIDYLINOSITOL_METABOLIC_PROCESS	-1.12108	0.628309
CELLULAR_RESPONSE_TO_GAMMA_RADIATION	1.19692	0.628677
REGULATION_OF_CARDIAC_MUSCLE_CONTRACTION_BY_CALCIUM_ION_SIGNALING	1.2	0.628677
VIRAL_BUDDING_VIA_HOST_ESCRT_COMPLEX	-1.2202	0.628677
TERMINATION_OF_RNA_POLYMERASE_II_TRANSCRIPTION	1.19215	0.628677
CELLULAR_RESPONSE_TO_LIPOPROTEIN_PARTICLE_STIMULUS	1.19278	0.628677
POSITIVE_REGULATION_OF_TRANSLATION	-1.12765	0.629002
POSITIVE_REGULATION_OF_RELEASE_OF_SEQUESTERED_CALCIUM_ION_INTO_CYTOSOL	-1.17278	0.629002
APOPTOTIC_CELL_CLEARANCE	-1.18413	0.629002
REGULATION_OF_CARDIAC_MUSCLE_CELL_DIFFERENTIATION	-1.24181	0.629912
NEGATIVE_REGULATION_OF_RESPONSE_TO_WOUNDING	-1.1482	0.629912
POSITIVE_REGULATION_OF_CELL_DEVELOPMENT	-1.10806	0.631054
POSITIVE_REGULATION_OF_RNA_SPLICING	-1.21338	0.631054
REGULATION_OF_PROTEIN_MODIFICATION_BY_SMALL_PROTEIN_CONJUGATION_OR_REMOVAL	-1.10615	0.631482
GTP_METABOLIC_PROCESS	-1.22871	0.631811
NEGATIVE_REGULATION_OF_LIPID_LOCALIZATION	1.15024	0.631811
REGULATION_OF_LEUKOCYTE_APOPTOTIC_PROCESS	-1.15851	0.632445
INTERLEUKIN_6_PRODUCTION	-1.11793	0.632445
CHONDROITIN_SULFATE_BIOSYNTHETIC_PROCESS	-1.21575	0.632463
REGULATION_OF_NERVOUS_SYSTEM_DEVELOPMENT	-1.08353	0.632463
CHROMOSOME_LOCALIZATION	-1.16072	0.632463
NEGATIVE_REGULATION_OF_GROWTH	1.0976	0.632463
IMPORT_INTO_CELL	1.10057	0.632463
CALCIUM_ION_REGULATED_EXOCYTOSIS_OF_NEUROTRANSMITTER	-1.21853	0.632463
POSITIVE_REGULATION_OF_VASCULAR_ENDOTHELIAL_GROWTH_FACTOR_PRODUCTION	-1.19528	0.632463
REPLICATION_FORK_PROCESSING	-1.19369	0.632463
MRNA_CLEAVAGE_INVOLVED_IN_MRNA_PROCESSING	1.21095	0.632463
POSITIVE_REGULATION_OF_VASCULAR_ENDOTHELIAL_GROWTH_FACTOR_RECEPTOR_SIGNALING_PATHWAY	-1.23632	0.632463
REGULATION_OF_MEIOTIC_NUCLEAR_DIVISION	1.19584	0.632463
CELLULAR_RESPONSE_TO_RADIATION	-1.09991	0.632463
REGULATION_OF_MYOBLAST_DIFFERENTIATION	-1.15729	0.632463
EAR_MORPHOGENESIS	1.14362	0.632463
POSITIVE_REGULATION_OF_INTERLEUKIN_6_PRODUCTION	-1.15904	0.632463
HETEROPHILIC_CELL_CELL_ADHESION_VIA_PLASMA_MEMBRANE_CELL_ADHESION_MOLECULES	-1.16063	0.633688
RESPONSE_TO_ESTROGEN	-1.14852	0.633688
CENTRIOLE_CENTRIOLE_COHESION	-1.22916	0.633688
REGULATION_OF_DEACETYLASE_ACTIVITY	-1.23109	0.633688
NEGATIVE_REGULATION_OF_CELLULAR_CATABOLIC_PROCESS	-1.10324	0.633688
NEGATIVE_REGULATION_OF_STRIATED_MUSCLE_CELL_DIFFERENTIATION	-1.19582	0.633688
RESPONSE_TO_X_RAY	-1.19578	0.633688
REGULATION_OF_FATTY_ACID_OXIDATION	1.19349	0.634109
PROTEOGLYCAN_METABOLIC_PROCESS	-1.15567	0.634109
CARBOHYDRATE_TRANSPORT	-1.1269	0.634133
RESPONSE_TO_BMP	-1.11414	0.634306
NEGATIVE_REGULATION_OF_PEPTIDYL_LYSINE_ACETYLATION	1.19562	0.634673
POSITIVE_REGULATION_OF_VIRAL_PROCESS	1.15841	0.634673
LACTATION	-1.16319	0.634673
PURINE_CONTAINING_COMPOUND_BIOSYNTHETIC_PROCESS	-1.10865	0.634755
MITOTIC_G1_S_TRANSITION_CHECKPOINT	-1.15832	0.634832
DEFENSE_RESPONSE_TO_FUNGUS	1.18719	0.634864
HIPPOCAMPUS_DEVELOPMENT	-1.15218	0.635975
LYTIC_VACUOLE_ORGANIZATION	1.15024	0.635975
REGULATION_OF_SYSTEMIC_ARTERIAL_BLOOD_PRESSURE	1.13964	0.635975
REGULATION_OF_CALCINEURIN_MEDIATED_SIGNALING	1.18879	0.635975
NEGATIVE_REGULATION_OF_ANDROGEN_RECEPTOR_SIGNALING_PATHWAY	1.18857	0.636641
REGULATION_OF_T_CELL_MEDIATED_CYTOTOXICITY	1.18023	0.636751
HORMONE_TRANSPORT	-1.09607	0.637216
RNA_POLYMERASE_II_PREINITIATION_COMPLEX_ASSEMBLY	-1.20775	0.637216
MATERNAL_PLACENTA_DEVELOPMENT	-1.18849	0.637216
TRIGLYCERIDE_BIOSYNTHETIC_PROCESS	-1.18948	0.637216
REGULATION_OF_CYTOPLASMIC_TRANSLATION	-1.21177	0.637367
ADRENAL_GLAND_DEVELOPMENT	-1.22128	0.637367
REGULATION_OF_PEPTIDYL_SERINE_PHOSPHORYLATION_OF_STAT_PROTEIN	-1.22187	0.637367
VIRAL_BUDDING	-1.2185	0.637367
NEGATIVE_REGULATION_OF_FATTY_ACID_BIOSYNTHETIC_PROCESS	1.20152	0.637367
PROTEOGLYCAN_BIOSYNTHETIC_PROCESS	-1.1535	0.637761
POSITIVE_REGULATION_OF_CELLULAR_EXTRAVASATION	1.18633	0.637761
CEREBELLAR_CORTEX_DEVELOPMENT	-1.16373	0.637761
EOSINOPHIL_CHEMOTAXIS	-1.20945	0.637761
PROTEIN_MONOUBIQUITINATION	1.14467	0.637761
HYALURONAN_METABOLIC_PROCESS	1.16874	0.637761
ENDOSOME_TRANSPORT_VIA_MULTIVESICULAR_BODY_SORTING_PATHWAY	-1.1811	0.637761
ACTIN_FILAMENT_NETWORK_FORMATION	-1.2255	0.637761
MYELIN_ASSEMBLY	-1.21144	0.637761
NUCLEAR_EXPORT	-1.11099	0.637761
STEROL_HOMEOSTASIS	1.14386	0.637761
AUTOPHAGIC_CELL_DEATH	-1.2262	0.637761
NEGATIVE_REGULATION_OF_MUSCLE_ORGAN_DEVELOPMENT	1.20733	0.637761
SNO_S_RNA_3_END_PROCESSING	1.2087	0.637761
INHIBITORY_SYNAPSE_ASSEMBLY	1.18555	0.638742
CELLULAR_RESPONSE_TO_ESTROGEN_STIMULUS	-1.21304	0.638991
NEGATIVE_REGULATION_OF_TRANSCRIPTION_REGULATORY_REGION_DNA_BINDING	1.17967	0.63952
ENDOPLASMIC_RETICULUM_UNFOLDED_PROTEIN_RESPONSE	-1.11098	0.640638
REGULATION_OF_ASPARTIC_TYPE_PEPTIDASE_ACTIVITY	-1.22353	0.640638
REGULATION_OF_PHOSPHOPROTEIN_PHOSPHATASE_ACTIVITY	-1.14045	0.640638
POSITIVE_REGULATION_OF_CARDIOCYTE_DIFFERENTIATION	-1.19636	0.640638
REGULATION_OF_SKELETAL_MUSCLE_CELL_DIFFERENTIATION	-1.19371	0.640638
T_HELPER_2_CELL_DIFFERENTIATION	-1.19292	0.640638
NADP_METABOLIC_PROCESS	-1.19586	0.641275
GLYCEROLIPID_METABOLIC_PROCESS	1.08571	0.641275
REGULATION_OF_NUCLEOTIDE_METABOLIC_PROCESS	-1.13084	0.642665
REGULATION_OF_RNA_EXPORT_FROM_NUCLEUS	-1.21997	0.642792
IRON_IMPORT_INTO_CELL	1.20054	0.642792
MUSCLE_FILAMENT_SLIDING	-1.16535	0.643004
POSITIVE_REGULATION_OF_PROTEIN_DEPHOSPHORYLATION	1.16712	0.643758
REGULATION_OF_CELLULAR_AMINO_ACID_METABOLIC_PROCESS	1.12815	0.643758
DENDRITE_SELF_AVOIDANCE	-1.21186	0.643758
REGULATION_OF_MUSCLE_SYSTEM_PROCESS	1.08958	0.643758
METAL_ION_EXPORT	1.14998	0.643758
ACIDIC_AMINO_ACID_TRANSPORT	-1.13701	0.643758
REGULATION_OF_PROTEIN_CATABOLIC_PROCESS_IN_THE_VACUOLE	-1.21328	0.643758
CARDIAC_CHAMBER_FORMATION	-1.1936	0.643758
REGULATION_OF_TRANSLATION_NCRNA_MEDIATED	-1.19207	0.643758
VASOCONSTRICTION	1.13208	0.643758
HEART_VALVE_DEVELOPMENT	-1.13639	0.643758
CELLULAR_RESPONSE_TO_OSMOTIC_STRESS	-1.15896	0.643758
NEGATIVE_REGULATION_OF_CELL_CYCLE_PROCESS	-1.08735	0.644568
TONGUE_DEVELOPMENT	-1.20197	0.644819
COPPER_ION_TRANSPORT	1.17783	0.644819
PRI_MIRNA_TRANSCRIPTION_BY_RNA_POLYMERASE_II	-1.14693	0.644985
AMYLOID_PRECURSOR_PROTEIN_CATABOLIC_PROCESS	1.15893	0.645506
NEGATIVE_REGULATION_OF_TYROSINE_PHOSPHORYLATION_OF_STAT_PROTEIN	-1.21201	0.645506
DETECTION_OF_MECHANICAL_STIMULUS_INVOLVED_IN_SENSORY_PERCEPTION_OF_PAIN	-1.22172	0.645506
CARBOHYDRATE_DERIVATIVE_TRANSPORT	1.12889	0.645506
REGULATION_OF_SYSTEMIC_ARTERIAL_BLOOD_PRESSURE_MEDIATED_BY_A_CHEMICAL_SIGNAL	1.14907	0.645506
AMYLOID_PRECURSOR_PROTEIN_METABOLIC_PROCESS	1.14186	0.645506
NUCLEOSOME_ORGANIZATION	1.12699	0.645506
REGULATION_OF_MITOCHONDRIAL_MEMBRANE_PERMEABILITY	-1.14865	0.647094
FATTY_ACID_CATABOLIC_PROCESS	1.12463	0.647437
EMBRYONIC_SKELETAL_JOINT_DEVELOPMENT	1.17202	0.647486
REGULATION_OF_PROTEIN_DEPHOSPHORYLATION	-1.10258	0.647622
REGULATION_OF_CELL_MATRIX_ADHESION	1.11242	0.647727
HYDROGEN_PEROXIDE_BIOSYNTHETIC_PROCESS	1.18343	0.647752
DIGESTIVE_TRACT_MORPHOGENESIS	-1.15076	0.647752
STEROID_HORMONE_SECRETION	1.18281	0.648029
PROTEIN_LOCALIZATION_TO_CELL_SURFACE	-1.14443	0.648044
NEURON_PROJECTION_REGENERATION	1.13759	0.648211
STRIATED_MUSCLE_ADAPTATION	1.15835	0.648211
NEGATIVE_REGULATION_OF_MYOBLAST_DIFFERENTIATION	-1.1895	0.648211
VITAMIN_TRANSPORT	1.16289	0.649003
SARCOMERE_ORGANIZATION	-1.15395	0.649635
REGULATION_OF_MEMBRANE_PERMEABILITY	-1.14035	0.649635
OUTFLOW_TRACT_MORPHOGENESIS	-1.13369	0.649635
REGULATION_OF_NITRIC_OXIDE_SYNTHASE_ACTIVITY	1.12895	0.649635
REGULATION_OF_CALCIUM_ION_TRANSPORT_INTO_CYTOSOL	-1.13491	0.649635
REGULATION_OF_REACTIVE_OXYGEN_SPECIES_BIOSYNTHETIC_PROCESS	-1.13835	0.649635
REGULATION_OF_NUCLEAR_TRANSCRIBED_MRNA_CATABOLIC_PROCESS_DEADENYLATION_DEPENDENT_DECAY	-1.20017	0.649635
CELLULAR_RESPONSE_TO_LIPID	1.06557	0.649635
CALCIUM_ION_TRANSMEMBRANE_TRANSPORT	-1.08615	0.650014
GROOMING_BEHAVIOR	-1.20186	0.650014
PROTEIN_NEDDYLATION	-1.20147	0.650014
CYTOSKELETON_DEPENDENT_CYTOKINESIS	-1.13756	0.650355
PYRIMIDINE_NUCLEOBASE_METABOLIC_PROCESS	-1.18033	0.650355
REGULATION_OF_RIG_I_SIGNALING_PATHWAY	-1.17814	0.650355
POSITIVE_REGULATION_OF_TRANSLATIONAL_INITIATION	-1.16915	0.650646
INTERFERON_GAMMA_PRODUCTION	-1.10852	0.650646
ENDOPLASMIC_RETICULUM_TO_GOLGI_VESICLE_MEDIATED_TRANSPORT	-1.08632	0.651254
PATTERN_RECOGNITION_RECEPTOR_SIGNALING_PATHWAY	-1.08648	0.651254
HINDBRAIN_MORPHOGENESIS	-1.15314	0.651254
HEPARAN_SULFATE_PROTEOGLYCAN_BIOSYNTHETIC_PROCESS	1.16777	0.6514
L_GLUTAMATE_IMPORT_ACROSS_PLASMA_MEMBRANE	-1.19936	0.652281
REGULATION_OF_CALCIUM_ION_IMPORT	-1.14796	0.652717
REGULATION_OF_PHOSPHOLIPID_BIOSYNTHETIC_PROCESS	-1.1924	0.654191
ANTIGEN_PROCESSING_AND_PRESENTATION_OF_EXOGENOUS_PEPTIDE_ANTIGEN_VIA_MHC_CLASS_I	1.12547	0.654191
NEGATIVE_REGULATION_OF_PROTEIN_LOCALIZATION_TO_CELL_PERIPHERY	-1.21272	0.654191
POSITIVE_REGULATION_OF_PROTEIN_EXPORT_FROM_NUCLEUS	-1.21307	0.654191
VASCULAR_ASSOCIATED_SMOOTH_MUSCLE_CELL_MIGRATION	-1.2157	0.654191
POSITIVE_REGULATION_OF_NEURON_DIFFERENTIATION	-1.1351	0.654191
POSITIVE_REGULATION_OF_MULTI_ORGANISM_PROCESS	-1.19837	0.654191
POSITIVE_REGULATION_OF_CELL_CYCLE	-1.08311	0.654191
MULTI_MULTICELLULAR_ORGANISM_PROCESS	-1.09511	0.654191
RAP_PROTEIN_SIGNAL_TRANSDUCTION	-1.21115	0.654299
GOLGI_TO_PLASMA_MEMBRANE_TRANSPORT	-1.15508	0.654328
RESPONSE_TO_OSMOTIC_STRESS	-1.13713	0.654328
SYMPATHETIC_NERVOUS_SYSTEM_DEVELOPMENT	-1.20028	0.654328
CELLULAR_MONOVALENT_INORGANIC_CATION_HOMEOSTASIS	1.12166	0.654632
NEGATIVE_REGULATION_OF_CHEMOKINE_PRODUCTION	1.17548	0.654632
BLASTOCYST_GROWTH	-1.18972	0.654632
REGULATION_OF_INFLAMMATORY_RESPONSE_TO_ANTIGENIC_STIMULUS	1.15537	0.654632
EPITHELIAL_CELL_DIFFERENTIATION_INVOLVED_IN_KIDNEY_DEVELOPMENT	1.12598	0.654632
NEURONAL_ACTION_POTENTIAL	1.15513	0.654632
POSITIVE_REGULATION_OF_MACROPHAGE_DIFFERENTIATION	-1.17222	0.654632
EPITHELIAL_FLUID_TRANSPORT	-1.2002	0.654632
MAGNESIUM_ION_TRANSPORT	-1.1982	0.654632
FEMALE_GENITALIA_DEVELOPMENT	1.17183	0.654824
NEGATIVE_REGULATION_OF_CHROMATIN_ORGANIZATION	1.13376	0.654824
NEURON_PROJECTION_EXTENSION	1.10274	0.654824
REGULATION_OF_EXCRETION	1.16845	0.655149
VASCULAR_TRANSPORT	1.10965	0.658102
POSITIVE_REGULATION_OF_LEUKOCYTE_PROLIFERATION	-1.08622	0.658102
METANEPHRIC_TUBULE_DEVELOPMENT	1.17661	0.658102
OLIGODENDROCYTE_DIFFERENTIATION	-1.13121	0.658102
REGULATION_OF_NEUROBLAST_PROLIFERATION	-1.1497	0.658102
REGULATION_OF_EXTRACELLULAR_MATRIX_ASSEMBLY	1.1624	0.658102
CELL_CELL_SIGNALING_INVOLVED_IN_CARDIAC_CONDUCTION	-1.16333	0.658102
RRNA_METHYLATION	1.18089	0.658102
HEPARIN_METABOLIC_PROCESS	1.18547	0.658102
NEGATIVE_REGULATION_OF_AMYLOID_FIBRIL_FORMATION	1.18556	0.658102
TRNA_WOBBLE_BASE_MODIFICATION	1.18645	0.658102
ERBB_SIGNALING_PATHWAY	-1.09673	0.658102
LATE_ENDOSOME_TO_VACUOLE_TRANSPORT_VIA_MULTIVESICULAR_BODY_SORTING_PATHWAY	1.16551	0.658102
NEGATIVE_REGULATION_OF_HISTONE_METHYLATION	1.16374	0.658102
POSITIVE_REGULATION_OF_PROTEIN_CONTAINING_COMPLEX_DISASSEMBLY	-1.16836	0.658627
POLYSACCHARIDE_METABOLIC_PROCESS	1.11644	0.658627
MONOAMINE_TRANSPORT	1.1176	0.658627
REGULATION_OF_AXONOGENESIS	-1.09267	0.658627
VESICLE_BUDDING_FROM_MEMBRANE	-1.11244	0.658627
POSITIVE_REGULATION_OF_PROTEIN_BINDING	-1.12471	0.658627
NEGATIVE_REGULATION_OF_NEURAL_PRECURSOR_CELL_PROLIFERATION	-1.17695	0.658627
POSITIVE_REGULATION_OF_ENDOPLASMIC_RETICULUM_UNFOLDED_PROTEIN_RESPONSE	-1.16716	0.658627
REGULATION_OF_T_HELPER_2_CELL_DIFFERENTIATION	-1.19398	0.658627
RESPONSE_TO_LIPOTEICHOIC_ACID	-1.19383	0.658627
BLOOD_VESSEL_REMODELING	1.14175	0.658627
FOCAL_ADHESION_ASSEMBLY	-1.1299	0.658627
MESENCHYMAL_CELL_PROLIFERATION	1.14961	0.658627
PROTEIN_TARGETING_TO_LYSOSOME	-1.19349	0.658627
REGULATION_OF_SMOOTHENED_SIGNALING_PATHWAY	-1.13337	0.658627
NEUROTROPHIN_TRK_RECEPTOR_SIGNALING_PATHWAY	1.16083	0.658627
REGULATION_OF_INFLAMMATORY_RESPONSE	1.07064	0.658627
REGULATION_OF_ENDOPLASMIC_RETICULUM_STRESS_INDUCED_INTRINSIC_APOPTOTIC_SIGNALING_PATHWAY	-1.14687	0.658627
REGULATION_OF_ATP_BIOSYNTHETIC_PROCESS	-1.17668	0.658627
NERVE_DEVELOPMENT	-1.13486	0.658643
PLACENTA_DEVELOPMENT	-1.09383	0.65867
NUCLEUS_ORGANIZATION	-1.10653	0.65867
MITOTIC_CELL_CYCLE_CHECKPOINT	-1.09033	0.65867
NEGATIVE_REGULATION_OF_ENDOPLASMIC_RETICULUM_UNFOLDED_PROTEIN_RESPONSE	-1.1918	0.65867
POSITIVE_REGULATION_OF_TRANSCRIPTION_FROM_RNA_POLYMERASE_II_PROMOTER_IN_RESPONSE_TO_ENDOPLASMIC_RETICULUM_STRESS	-1.1922	0.65867
STRIATED_MUSCLE_CONTRACTION	1.10439	0.658997
LATERAL_MESODERM_DEVELOPMENT	-1.16373	0.65908
NEGATIVE_REGULATION_OF_SMALL_GTPASE_MEDIATED_SIGNAL_TRANSDUCTION	-1.14433	0.65908
REGULATION_OF_MUSCLE_HYPERTROPHY	1.11843	0.65908
ORGANOPHOSPHATE_ESTER_TRANSPORT	-1.09927	0.65908
SISTER_CHROMATID_SEGREGATION	-1.08693	0.65908
RESPONSE_TO_PEPTIDE_HORMONE	-1.06987	0.65908
PROTEIN_LOCALIZATION_TO_MITOCHONDRION	-1.08941	0.65908
NEGATIVE_REGULATION_OF_ORGANELLE_ASSEMBLY	-1.14892	0.65908
EYE_MORPHOGENESIS	-1.08847	0.65908
STRESS_FIBER_ASSEMBLY	-1.11458	0.65908
CELLULAR_RESPONSE_TO_UV	1.11534	0.65908
CEREBELLAR_GRANULAR_LAYER_DEVELOPMENT	-1.19469	0.65908
REGULATION_OF_SYNAPTIC_TRANSMISSION_GABAERGIC	-1.16385	0.660125
PURINE_CONTAINING_COMPOUND_TRANSMEMBRANE_TRANSPORT	1.1613	0.660125
MAMMARY_GLAND_ALVEOLUS_DEVELOPMENT	-1.17446	0.660125
REGULATION_OF_MACROPHAGE_DIFFERENTIATION	-1.17431	0.660125
TRNA_TRANSPORT	-1.16941	0.660283
SKELETAL_MUSCLE_ORGAN_DEVELOPMENT	-1.08282	0.660592
FC_EPSILON_RECEPTOR_SIGNALING_PATHWAY	-1.09615	0.660592
ANATOMICAL_STRUCTURE_HOMEOSTASIS	-1.06422	0.660592
HISTONE_DEUBIQUITINATION	1.1558	0.660592
REGULATION_OF_TISSUE_REMODELING	-1.1137	0.660592
CELLULAR_COMPONENT_MAINTENANCE	1.11452	0.660592
POSITIVE_REGULATION_OF_ESTABLISHMENT_OF_PROTEIN_LOCALIZATION_TO_MITOCHONDRION	-1.12322	0.660592
CARDIAC_MUSCLE_CONTRACTION	1.0958	0.660592
POSITIVE_REGULATION_OF_PROTEIN_LOCALIZATION_TO_NUCLEUS	-1.12007	0.661479
FILOPODIUM_ASSEMBLY	-1.13708	0.661479
POST_GOLGI_VESICLE_MEDIATED_TRANSPORT	-1.11318	0.661479
KIDNEY_EPITHELIUM_DEVELOPMENT	1.1022	0.661479
VACUOLE_ORGANIZATION	1.1026	0.661479
POSITIVE_REGULATION_OF_MACROPHAGE_MIGRATION	-1.18548	0.661542
CGMP_METABOLIC_PROCESS	1.15227	0.662103
REGULATION_OF_HISTONE_MODIFICATION	1.09634	0.662801
SECONDARY_METABOLITE_BIOSYNTHETIC_PROCESS	1.15134	0.662975
AMINE_CATABOLIC_PROCESS	1.1556	0.662975
HISTONE_H3_K4_METHYLATION	-1.1259	0.663523
NEGATIVE_REGULATION_OF_LEUKOCYTE_DEGRANULATION	1.17247	0.663523
RELAXATION_OF_MUSCLE	-1.13686	0.663655
EYELID_DEVELOPMENT_IN_CAMERA_TYPE_EYE	1.17683	0.663743
MAMMARY_GLAND_EPITHELIAL_CELL_PROLIFERATION	-1.16382	0.663743
EOSINOPHIL_MIGRATION	-1.1742	0.663743
POSITIVE_REGULATION_OF_MRNA_CATABOLIC_PROCESS	-1.1195	0.663743
ORGANELLE_DISASSEMBLY	1.11248	0.663743
FIBRINOLYSIS	-1.14785	0.663743
POSITIVE_REGULATION_OF_OLIGODENDROCYTE_DIFFERENTIATION	-1.17129	0.663743
NUCLEOSIDE_TRIPHOSPHATE_BIOSYNTHETIC_PROCESS	-1.12978	0.663743
NEUTRAL_LIPID_METABOLIC_PROCESS	1.10913	0.663743
FEVER_GENERATION	1.16633	0.663743
REGULATION_OF_NATURAL_KILLER_CELL_ACTIVATION	1.149	0.663743
SEMAPHORIN_PLEXIN_SIGNALING_PATHWAY	1.12425	0.663743
POSITIVE_REGULATION_OF_HISTONE_H3_K4_METHYLATION	-1.17578	0.663743
POSITIVE_REGULATION_OF_PROTEIN_DEPOLYMERIZATION	-1.17872	0.663743
MICROTUBULE_POLYMERIZATION_OR_DEPOLYMERIZATION	-1.11992	0.663743
MRNA_TRANSPORT	-1.08638	0.663743
GASTRO_INTESTINAL_SYSTEM_SMOOTH_MUSCLE_CONTRACTION	-1.18482	0.663743
CARDIAC_MUSCLE_CELL_PROLIFERATION	-1.12153	0.663743
MEMORY	-1.10177	0.665084
POSITIVE_REGULATION_OF_CHEMOKINE_C_X_C_MOTIF_LIGAND_2_PRODUCTION	1.16443	0.665592
REGULATION_OF_CLATHRIN_DEPENDENT_ENDOCYTOSIS	-1.18011	0.665592
NEUROTRANSMITTER_REUPTAKE	1.14154	0.665592
REGULATION_OF_INSULIN_LIKE_GROWTH_FACTOR_RECEPTOR_SIGNALING_PATHWAY	1.16931	0.665592
TRNA_METABOLIC_PROCESS	1.10419	0.665592
NEGATIVE_REGULATION_OF_PLATELET_DERIVED_GROWTH_FACTOR_RECEPTOR_SIGNALING_PATHWAY	1.16753	0.665592
POSTSYNAPTIC_SPECIALIZATION_ORGANIZATION	-1.15843	0.66563
RESPONSE_TO_DEXAMETHASONE	1.12155	0.666127
REGULATION_OF_INSULIN_RECEPTOR_SIGNALING_PATHWAY	-1.11467	0.666127
REGULATION_OF_MITOCHONDRIAL_GENE_EXPRESSION	-1.15768	0.666127
ACYLGLYCEROL_HOMEOSTASIS	1.14605	0.666127
REGULATION_OF_PROGRAMMED_NECROTIC_CELL_DEATH	1.16785	0.667177
PEPTIDE_SECRETION	-1.06781	0.667177
[truncated: 2,762 more rows]
