# Supplementary material for: Comprehensive bioinformatics analysis reveals biomarkers of DNA methylation-related genes in varicose veins
Source: Front Genet. 2022 Nov 25;13:1013803. doi: 10.3389/fgene.2022.1013803 (PMC9732536; doi:10.3389/fgene.2022.1013803)
Supplement: Supplementary file 1 [file DataSheet1.ZIP › Supplementary Material (2022.10.31)/Supplementary Table 7/CRIP1.GOCC.xlsx]

## Sheet: CRIP1.GOCC
ID	NES	p.adjust
ORGANELLE_INNER_MEMBRANE	1.85841	2.06e-06
RESPIRASOME	2.37816	2.06e-06
RESPIRATORY_CHAIN_COMPLEX	2.34014	1.45e-05
RIBOSOMAL_SUBUNIT	1.95361	3.75e-05
BASEMENT_MEMBRANE	-2.1784	6.98e-05
COLLAGEN_CONTAINING_EXTRACELLULAR_MATRIX	-1.78646	8.75e-05
LARGE_RIBOSOMAL_SUBUNIT	2.08513	0.000103155
RIBOSOME	1.88783	0.000111241
EXTERNAL_ENCAPSULATING_STRUCTURE	-1.68948	0.000120745
COLLAGEN_TRIMER	-2.16823	0.000144245
COMPLEX_OF_COLLAGEN_TRIMERS	-2.26974	0.000204642
MITOCHONDRIAL_PROTEIN_CONTAINING_COMPLEX	1.81821	0.000332502
CYTOSOLIC_LARGE_RIBOSOMAL_SUBUNIT	2.17245	0.000334086
CYTOSOLIC_RIBOSOME	2.02755	0.000428719
CYTOCHROME_COMPLEX	2.28101	0.000527769
INNER_MITOCHONDRIAL_MEMBRANE_PROTEIN_COMPLEX	2.06566	0.000745152
NADH_DEHYDROGENASE_COMPLEX	2.21389	0.00117439
CELL_LEADING_EDGE	-1.68597	0.00135835
CELL_SUBSTRATE_JUNCTION	-1.65255	0.00139586
MITOCHONDRIAL_MATRIX	1.56786	0.00382326
RESPIRATORY_CHAIN_COMPLEX_IV	2.09298	0.00473921
LAMELLIPODIUM	-1.7484	0.0068981
SPLICEOSOMAL_TRI_SNRNP_COMPLEX	2.07272	0.00993768
LAMELLIPODIUM_MEMBRANE	-2.08065	0.0101433
PROTEASOME_CORE_COMPLEX_BETA_SUBUNIT_COMPLEX	2.0191	0.0116312
RUFFLE	-1.74655	0.0129839
OXIDOREDUCTASE_COMPLEX	1.81137	0.0143672
SMALL_NUCLEAR_RIBONUCLEOPROTEIN_COMPLEX	1.92449	0.0166539
U2_TYPE_SPLICEOSOMAL_COMPLEX	1.88727	0.0169305
FIBRILLAR_COLLAGEN_TRIMER	-1.92026	0.0209343
ACTIN_FILAMENT_BUNDLE	-1.82577	0.0231593
ENDOPLASMIC_RETICULUM_LUMEN	-1.5866	0.0235224
I_BAND	-1.70403	0.0261999
PRECATALYTIC_SPLICEOSOME	1.84796	0.0309095
ACTIN_FILAMENT	-1.73102	0.0347047
AXON_CYTOPLASM	-1.81158	0.0362281
FILOPODIUM	-1.70231	0.0403847
U2_TYPE_CATALYTIC_STEP_2_SPLICEOSOME	1.87797	0.0437651
ACTOMYOSIN	-1.75409	0.04617
LEADING_EDGE_MEMBRANE	-1.57147	0.0546969
ACTIN_CYTOSKELETON	-1.42197	0.0562345
TRANSPORT_VESICLE	-1.45426	0.0593604
SPINDLE_POLE_CENTROSOME	1.85218	0.0641996
SM_LIKE_PROTEIN_FAMILY_COMPLEX	1.7185	0.0655049
CATALYTIC_STEP_2_SPLICEOSOME	1.71679	0.0707202
NURD_COMPLEX	1.88035	0.0712109
U12_TYPE_SPLICEOSOMAL_COMPLEX	1.84225	0.0712109
LIPID_DROPLET	1.69278	0.078183
MITOCHONDRIAL_RESPIRATORY_CHAIN_COMPLEX_IV	1.81977	0.0865063
SIDE_OF_MEMBRANE	-1.38612	0.0876111
NEUROMUSCULAR_JUNCTION	-1.65704	0.0996056
U2_SNRNP	1.80822	0.111475
U5_SNRNP	1.79482	0.113836
NEURON_PROJECTION_CYTOPLASM	-1.60145	0.118895
ATPASE_COMPLEX	1.55564	0.120295
PHOSPHATASE_COMPLEX	-1.68564	0.123281
PROTEASOME_CORE_COMPLEX	1.80461	0.123281
SWI_SNF_SUPERFAMILY_TYPE_COMPLEX	1.5768	0.124053
CHAPERONE_COMPLEX	-1.73628	0.124615
HISTONE_DEACETYLASE_COMPLEX	1.60154	0.124693
POLYSOMAL_RIBOSOME	1.74736	0.125293
PROTEIN_PHOSPHATASE_TYPE_2A_COMPLEX	-1.74321	0.130327
CHYLOMICRON	1.73976	0.134641
SECRETORY_GRANULE_MEMBRANE	-1.39617	0.146798
ENDOCYTIC_VESICLE	-1.39969	0.148564
PROTEIN_COMPLEX_INVOLVED_IN_CELL_ADHESION	-1.6136	0.158482
PODOSOME	-1.69636	0.159862
RETROMER_COMPLEX	-1.71758	0.161897
EARLY_PHAGOSOME	-1.69378	0.164324
POSTSYNAPTIC_ENDOSOME	-1.69725	0.164324
GOLGI_ASSOCIATED_VESICLE	-1.53328	0.175694
CLATHRIN_COAT_OF_ENDOCYTIC_VESICLE	-1.64298	0.18054
SITE_OF_POLARIZED_GROWTH	-1.43812	0.186945
SARCOPLASM	-1.55514	0.191467
TRIGLYCERIDE_RICH_PLASMA_LIPOPROTEIN_PARTICLE	1.73484	0.201569
U1_SNRNP	1.70245	0.204199
CONTRACTILE_FIBER	-1.36653	0.204617
ORGANELLAR_RIBOSOME	1.48446	0.204617
SARCOLEMMA	-1.40861	0.204617
ENDOCYTIC_VESICLE_MEMBRANE	-1.41085	0.208341
CLATHRIN_COATED_ENDOCYTIC_VESICLE_MEMBRANE	-1.56709	0.220829
TRANS_GOLGI_NETWORK	-1.39158	0.220829
CAJAL_BODY	1.50632	0.230455
FILAMENTOUS_ACTIN	-1.57696	0.244158
INTERCELLULAR_BRIDGE	1.51457	0.244158
RNA_POLYMERASE_III_COMPLEX	1.65389	0.253453
SPLICEOSOMAL_COMPLEX	1.36505	0.256036
CELL_PROJECTION_MEMBRANE	-1.3338	0.256862
RUFFLE_MEMBRANE	-1.43844	0.256862
SMALL_SUBUNIT_PROCESSOME	1.56025	0.260396
PIGMENT_GRANULE	-1.42478	0.276408
SYNAPTIC_CLEFT	1.59715	0.279806
CLEAVAGE_FURROW	-1.50604	0.296012
PROTEASOME_ACCESSORY_COMPLEX	-1.48964	0.297187
MITOCHONDRIAL_LARGE_RIBOSOMAL_SUBUNIT	1.46646	0.302958
REPLISOME	1.52562	0.302958
COPI_COATED_VESICLE	-1.5913	0.307179
COATED_VESICLE_MEMBRANE	-1.32307	0.308151
MICROVILLUS	-1.38155	0.310556
SMALL_RIBOSOMAL_SUBUNIT	1.43003	0.312106
CYTOPLASMIC_STRESS_GRANULE	-1.40188	0.312378
INCLUSION_BODY	-1.4089	0.316834
ACTIN_BASED_CELL_PROJECTION	-1.31415	0.319613
CYTOPLASMIC_SIDE_OF_MEMBRANE	-1.31018	0.333313
FICOLIN_1_RICH_GRANULE_LUMEN	-1.37183	0.335631
RNA_POLYMERASE_II_CORE_COMPLEX	1.59143	0.348154
AGGRESOME	-1.49701	0.36471
COPI_COATED_VESICLE_MEMBRANE	-1.54944	0.36471
COSTAMERE	1.51682	0.36471
ENDOLYSOSOME_MEMBRANE	-1.53976	0.36471
SMN_SM_PROTEIN_COMPLEX	1.57704	0.36471
CYTOPLASMIC_EXOSOME_RNASE_COMPLEX	1.5097	0.365653
PLATELET_ALPHA_GRANULE	-1.33116	0.367389
CELL_CORTEX	-1.27328	0.370081
AP_TYPE_MEMBRANE_COAT_ADAPTOR_COMPLEX	-1.44208	0.372898
CLATHRIN_COAT_OF_COATED_PIT	-1.52139	0.372898
EXTERNAL_SIDE_OF_PLASMA_MEMBRANE	-1.22024	0.372898
FICOLIN_1_RICH_GRANULE	-1.29775	0.372898
MHC_CLASS_II_PROTEIN_COMPLEX	-1.52593	0.372898
TRANS_GOLGI_NETWORK_MEMBRANE	-1.3387	0.372898
SPECIFIC_GRANULE_MEMBRANE	-1.4114	0.373948
POLYSOME	1.36276	0.380078
HIGH_DENSITY_LIPOPROTEIN_PARTICLE	1.4388	0.381556
G_PROTEIN_BETA_GAMMA_SUBUNIT_COMPLEX	-1.50833	0.383894
GOLGI_ASSOCIATED_VESICLE_MEMBRANE	-1.38781	0.384598
ORGANELLE_ENVELOPE_LUMEN	1.29766	0.385229
CIS_GOLGI_NETWORK	-1.4043	0.395531
CELL_DIVISION_SITE	-1.37916	0.395858
PRESPLICEOSOME	1.52894	0.397397
HAPTOGLOBIN_HEMOGLOBIN_COMPLEX	-1.47665	0.397537
TRANSCRIPTION_REPRESSOR_COMPLEX	1.29467	0.408198
CLATHRIN_COATED_ENDOCYTIC_VESICLE	-1.35367	0.414535
MICROVILLUS_MEMBRANE	-1.43011	0.41993
RNA_POLYMERASE_COMPLEX	1.28478	0.420727
METHYLOSOME	1.4288	0.421679
PROTEIN_DNA_COMPLEX	1.26382	0.42734
LATE_ENDOSOME_MEMBRANE	1.27494	0.428247
HEMOGLOBIN_COMPLEX	-1.44662	0.433611
CALCIUM_CHANNEL_COMPLEX	-1.33265	0.43471
EUKARYOTIC_TRANSLATION_INITIATION_FACTOR_4F_COMPLEX	-1.46078	0.43471
SIN3_COMPLEX	1.39327	0.43471
SMOOTH_ENDOPLASMIC_RETICULUM	-1.38644	0.43471
AXONAL_GROWTH_CONE	-1.40151	0.434738
FLEMMING_BODY	-1.36017	0.435515
LATE_ENDOSOME	-1.20582	0.437274
CYTOSOLIC_SMALL_RIBOSOMAL_SUBUNIT	1.33923	0.437303
CHROMOSOME_CENTROMERIC_REGION	-1.24718	0.438885
CYTOPLASMIC_REGION	-1.22373	0.438885
CLATHRIN_COATED_VESICLE_MEMBRANE	-1.24928	0.439283
PROTEASOME_REGULATORY_PARTICLE_BASE_SUBCOMPLEX	-1.44847	0.439283
TELOMERASE_HOLOENZYME_COMPLEX	1.38759	0.443662
MEMBRANE_COAT	-1.27651	0.447149
TRANS_GOLGI_NETWORK_TRANSPORT_VESICLE_MEMBRANE	1.38417	0.451195
GTPASE_COMPLEX	-1.36765	0.458679
CHROMOSOME_TELOMERIC_REGION	1.2441	0.461578
APICAL_PART_OF_CELL	-1.1628	0.469438
SARCOPLASMIC_RETICULUM_MEMBRANE	-1.34227	0.474328
MIDBODY	-1.2189	0.48865
NUCLEAR_OUTER_MEMBRANE	1.35995	0.48865
NUCLEAR_REPLICATION_FORK	1.3246	0.48865
SPERM_HEAD	-1.38412	0.48865
ENDOLYSOSOME	-1.39072	0.491568
PLATELET_ALPHA_GRANULE_MEMBRANE	-1.38941	0.493261
NUCLEAR_EXOSOME_RNASE_COMPLEX	1.33319	0.494074
BLOOD_MICROPARTICLE	-1.22813	0.494991
ENDOPLASMIC_RETICULUM_TUBULAR_NETWORK	-1.40334	0.494991
ORGANELLE_MEMBRANE_CONTACT_SITE	-1.32537	0.494991
INTRINSIC_COMPONENT_OF_ORGANELLE_MEMBRANE	1.15981	0.496054
MITOCHONDRIA_ASSOCIATED_ENDOPLASMIC_RETICULUM_MEMBRANE	-1.39618	0.49806
POLE_PLASM	1.33356	0.500192
IMMUNOLOGICAL_SYNAPSE	-1.31351	0.501539
STRIATED_MUSCLE_THIN_FILAMENT	-1.3774	0.503221
PHOTORECEPTOR_OUTER_SEGMENT_MEMBRANE	1.33896	0.507382
SIN3_TYPE_COMPLEX	1.31119	0.512076
CELL_TRAILING_EDGE	1.34022	0.514062
ENDOPLASMIC_RETICULUM_QUALITY_CONTROL_COMPARTMENT	1.30647	0.51412
EXOCYTIC_VESICLE	-1.17364	0.51412
PCG_PROTEIN_COMPLEX	1.25637	0.524613
PEPTIDASE_COMPLEX	-1.22711	0.527639
CLATHRIN_ADAPTOR_COMPLEX	-1.34357	0.528745
PRC1_COMPLEX	1.30203	0.528745
SCHAFFER_COLLATERAL_CA1_SYNAPSE	-1.24719	0.53149
MALE_GERM_CELL_NUCLEUS	1.30296	0.533471
PHAGOCYTIC_VESICLE	-1.18252	0.534557
INTRINSIC_COMPONENT_OF_ENDOPLASMIC_RETICULUM_MEMBRANE	1.18195	0.537792
RIBONUCLEOPROTEIN_GRANULE	-1.16269	0.539676
AZUROPHIL_GRANULE	-1.16575	0.542217
MICROTUBULE_ASSOCIATED_COMPLEX	-1.18123	0.545051
CYCLIN_DEPENDENT_PROTEIN_KINASE_HOLOENZYME_COMPLEX	-1.27471	0.545088
OUTER_MEMBRANE	-1.16049	0.545088
PERINUCLEAR_ENDOPLASMIC_RETICULUM	1.30431	0.545088
MULTIVESICULAR_BODY_MEMBRANE	1.31126	0.547139
ADA2_GCN5_ADA3_TRANSCRIPTION_ACTIVATOR_COMPLEX	1.30766	0.548305
MICROBODY_LUMEN	1.2352	0.548305
EXTRINSIC_COMPONENT_OF_CYTOPLASMIC_SIDE_OF_PLASMA_MEMBRANE	-1.19712	0.552277
REPLICATION_FORK	1.23755	0.557386
KINETOCHORE	-1.19491	0.558772
TERTIARY_GRANULE_MEMBRANE	-1.2168	0.558772
MESSENGER_RIBONUCLEOPROTEIN_COMPLEX	-1.30147	0.564406
POSTSYNAPTIC_DENSITY_MEMBRANE	-1.20984	0.564406
MYOFILAMENT	-1.27382	0.568234
CENTRIOLE	-1.18646	0.568914
POSTSYNAPTIC_SPECIALIZATION_MEMBRANE	-1.18204	0.568914
INTRINSIC_COMPONENT_OF_MITOCHONDRIAL_MEMBRANE	-1.22164	0.570875
EARLY_ENDOSOME	-1.1321	0.571778
NUCLEAR_CHROMOSOME	1.14941	0.571778
PROTEIN_KINASE_COMPLEX	-1.18979	0.571778
CLATHRIN_COATED_VESICLE	-1.14879	0.577551
INFLAMMASOME_COMPLEX	-1.27384	0.583384
FILOPODIUM_MEMBRANE	-1.28569	0.588581
CAVEOLA	1.16704	0.592194
DNA_POLYMERASE_COMPLEX	1.24432	0.596104
LUMENAL_SIDE_OF_MEMBRANE	-1.23489	0.596104
MITOCHONDRIAL_SMALL_RIBOSOMAL_SUBUNIT	1.23289	0.596204
NEURON_TO_NEURON_SYNAPSE	-1.12371	0.597144
ZYMOGEN_GRANULE	-1.26925	0.597144
PHAGOCYTIC_CUP	-1.25008	0.600105
VESICLE_COAT	-1.21178	0.604528
GOLGI_STACK	-1.14035	0.604685
NUCLEAR_MEMBRANE	-1.12593	0.604685
ATPASE_DEPENDENT_TRANSMEMBRANE_TRANSPORT_COMPLEX	1.23275	0.605319
MICROBODY_MEMBRANE	-1.18773	0.607841
MITOTIC_SPINDLE_POLE	-1.2559	0.60925
NUCLEOID	1.20161	0.60925
SEX_CHROMOSOME	1.2129	0.61052
L_TYPE_VOLTAGE_GATED_CALCIUM_CHANNEL_COMPLEX	-1.23169	0.613417
SPINDLE	-1.11305	0.614244
CHITOSOME	-1.22826	0.615607
DNA_REPLICATION_FACTOR_A_COMPLEX	1.21703	0.615825
INTRACILIARY_TRANSPORT_PARTICLE	1.21838	0.615825
EXTRINSIC_COMPONENT_OF_PLASMA_MEMBRANE	-1.12821	0.617165
AZUROPHIL_GRANULE_LUMEN	-1.16584	0.618568
STEREOCILIUM_TIP	1.20826	0.618568
DENDRITIC_SPINE_HEAD	1.24022	0.622119
MEMBRANE_MICRODOMAIN	-1.10533	0.626005
SPINDLE_MICROTUBULE	-1.16708	0.628562
INHIBITORY_SYNAPSE	-1.21813	0.628677
PLASMA_MEMBRANE_SIGNALING_RECEPTOR_COMPLEX	-1.10492	0.628982
STEREOCILIUM_BUNDLE	1.16611	0.629002
TRANSCRIPTIONALLY_ACTIVE_CHROMATIN	1.20564	0.631509
ENDOSOME_MEMBRANE	-1.08155	0.633744
TIGHT_JUNCTION	-1.12258	0.637367
PRP19_COMPLEX	1.19749	0.637761
VESICLE_TETHERING_COMPLEX	1.14323	0.637761
CILIARY_PLASM	1.12915	0.640078
ACROSOMAL_MEMBRANE	-1.20593	0.640398
CALYX_OF_HELD	1.19362	0.642792
SODIUM_POTASSIUM_EXCHANGING_ATPASE_COMPLEX	1.18823	0.642792
NUCLEAR_INNER_MEMBRANE	1.16513	0.643758
VACUOLAR_MEMBRANE	-1.08991	0.643758
COATED_VESICLE	-1.09461	0.647752
MLL1_2_COMPLEX	1.16889	0.648029
ENDOPLASMIC_RETICULUM_GOLGI_INTERMEDIATE_COMPARTMENT_MEMBRANE	1.13477	0.649635
SPECIFIC_GRANULE	-1.09961	0.649635
INTRINSIC_COMPONENT_OF_GOLGI_MEMBRANE	1.12411	0.654191
A_BAND	-1.16903	0.654632
DNA_HELICASE_COMPLEX	-1.20499	0.654632
KINESIN_COMPLEX	-1.14167	0.654632
CORTICAL_CYTOSKELETON	1.11039	0.658102
LUMENAL_SIDE_OF_ENDOPLASMIC_RETICULUM_MEMBRANE	-1.15671	0.658102
CUL3_RING_UBIQUITIN_LIGASE_COMPLEX	1.14757	0.658627
ENDOPEPTIDASE_COMPLEX	1.12464	0.658627
ER_TO_GOLGI_TRANSPORT_VESICLE_MEMBRANE	-1.13401	0.658627
NUCLEAR_UBIQUITIN_LIGASE_COMPLEX	1.14101	0.658627
VACUOLAR_LUMEN	-1.08954	0.658627
NUCLEAR_CYCLIN_DEPENDENT_PROTEIN_KINASE_HOLOENZYME_COMPLEX	-1.19249	0.65867
DENDRITE_TERMINUS	1.17833	0.65908
PHOSPHATIDYLINOSITOL_3_KINASE_COMPLEX	-1.15165	0.660125
PORE_COMPLEX	-1.16882	0.660592
PLASMA_MEMBRANE_BOUNDED_CELL_PROJECTION_CYTOPLASM	-1.085	0.661479
NBAF_COMPLEX	1.14885	0.663743
NUCLEAR_PORE	-1.11748	0.663743
SNO_S_RNA_CONTAINING_RIBONUCLEOPROTEIN_COMPLEX	1.14685	0.664484
ROUGH_ENDOPLASMIC_RETICULUM_MEMBRANE	-1.18944	0.665628
CLATHRIN_COATED_PIT	-1.11409	0.666127
MYOSIN_COMPLEX	-1.12578	0.666127
NODE_OF_RANVIER	1.15833	0.667177
TERTIARY_GRANULE	-1.08147	0.667177
CELL_BODY	-1.05739	0.667852
VESICLE_LUMEN	1.05592	0.67072
EXTRINSIC_COMPONENT_OF_ORGANELLE_MEMBRANE	1.1124	0.673644
LATERAL_PLASMA_MEMBRANE	1.10426	0.674325
MICROFIBRIL	-1.15332	0.674325
CILIARY_TIP	1.10828	0.677503
MICROTUBULE_PLUS_END	-1.13763	0.679833
PERIKARYON	-1.07141	0.679833
EXORIBONUCLEASE_COMPLEX	1.13023	0.680243
INTRINSIC_COMPONENT_OF_MITOCHONDRIAL_INNER_MEMBRANE	-1.14098	0.680802
CHROMOCENTER	1.13292	0.681047
CLATHRIN_COAT	-1.10666	0.681047
COP9_SIGNALOSOME	-1.12318	0.681047
GLIAL_CELL_PROJECTION	-1.12035	0.681047
TERMINAL_BOUTON	1.08554	0.681787
DYNEIN_COMPLEX	1.09777	0.682971
MITOTIC_SPINDLE	-1.07277	0.682971
PLATELET_ALPHA_GRANULE_LUMEN	-1.09707	0.682971
SPERM_PRINCIPAL_PIECE	1.12514	0.683626
DNA_REPAIR_COMPLEX	1.12807	0.684979
CENTRIOLAR_SATELLITE	-1.09749	0.685249
METHYLTRANSFERASE_COMPLEX	1.08306	0.685249
CCR4_NOT_COMPLEX	-1.12361	0.68878
ENDOCYTIC_VESICLE_LUMEN	-1.15124	0.688855
MHC_PROTEIN_COMPLEX	-1.11052	0.68939
VOLTAGE_GATED_CALCIUM_CHANNEL_COMPLEX	-1.10671	0.68939
MULTIVESICULAR_BODY	1.07745	0.692249
AXON_INITIAL_SEGMENT	1.12225	0.69353
PSEUDOPODIUM	1.1171	0.69353
CELL_CORTEX_REGION	-1.09683	0.694476
HOPS_COMPLEX	1.10668	0.694476
INTRINSIC_COMPONENT_OF_NUCLEAR_INNER_MEMBRANE	1.12446	0.695084
NADPH_OXIDASE_COMPLEX	-1.12019	0.695084
BASAL_PART_OF_CELL	-1.05369	0.696665
LOW_DENSITY_LIPOPROTEIN_PARTICLE	1.12169	0.697772
TRANSCRIPTION_FACTOR_TFIID_COMPLEX	-1.09572	0.699287
COPI_VESICLE_COAT	-1.12223	0.701121
SWR1_COMPLEX	1.09981	0.70116
CELL_BODY_MEMBRANE	-1.09285	0.703598
CONDENSED_CHROMOSOME_CENTROMERIC_REGION	-1.07068	0.704958
NUCLEAR_ENVELOPE	-1.03748	0.705304
AXONEMAL_DYNEIN_COMPLEX	1.08438	0.707887
SPECIFIC_GRANULE_LUMEN	1.05812	0.708452
SECONDARY_LYSOSOME	-1.07385	0.709876
INTRINSIC_COMPONENT_OF_POSTSYNAPTIC_DENSITY_MEMBRANE	-1.06284	0.710057
NEURONAL_DENSE_CORE_VESICLE	-1.097	0.712842
RECYCLING_ENDOSOME	1.05046	0.712857
PROTEIN_ACETYLTRANSFERASE_COMPLEX	-1.05772	0.713399
PARALLEL_FIBER_TO_PURKINJE_CELL_SYNAPSE	1.08094	0.71668
MEDIATOR_COMPLEX	-1.08033	0.72021
UBIQUITIN_LIGASE_COMPLEX	1.02903	0.72119
PHOTORECEPTOR_INNER_SEGMENT	1.04753	0.721404
P_BODY	-1.05031	0.722242
MICROBODY	1.04212	0.724117
SITE_OF_DOUBLE_STRAND_BREAK	-1.05879	0.726155
SPINDLE_MIDZONE	1.0665	0.726155
PML_BODY	1.04067	0.726409
CELL_CELL_JUNCTION	-1.02638	0.729626
CORTICAL_ACTIN_CYTOSKELETON	1.04424	0.73112
PHAGOCYTIC_VESICLE_MEMBRANE	-1.04527	0.73112
TRANSCRIPTION_FACTOR_TFTC_COMPLEX	-1.07555	0.731687
DENDRITE_CYTOPLASM	-1.05541	0.734246
INTRINSIC_COMPONENT_OF_SYNAPTIC_VESICLE_MEMBRANE	1.02705	0.734246
ANCHORED_COMPONENT_OF_EXTERNAL_SIDE_OF_PLASMA_MEMBRANE	-1.05027	0.735475
GAMMA_TUBULIN_COMPLEX	1.06103	0.735916
MICROTUBULE	-1.01118	0.742017
INTRINSIC_COMPONENT_OF_PEROXISOMAL_MEMBRANE	1.04739	0.742334
CYTOPLASMIC_SIDE_OF_ENDOPLASMIC_RETICULUM_MEMBRANE	-1.03942	0.742702
SITE_OF_DNA_DAMAGE	-1.0263	0.743268
TRANSCRIPTION_REGULATOR_COMPLEX	1.02118	0.744478
ENDOPLASMIC_RETICULUM_GOLGI_INTERMEDIATE_COMPARTMENT	1.02641	0.744528
PRESYNAPTIC_MEMBRANE	-1.01143	0.745172
CHROMAFFIN_GRANULE	-1.05185	0.746534
LYSOSOMAL_LUMEN	1.02042	0.747069
AUTOPHAGOSOME	1.01795	0.751792
CELL_CELL_CONTACT_ZONE	1.02535	0.75541
INSULIN_RESPONSIVE_COMPARTMENT	-1.04394	0.755466
CLATHRIN_VESICLE_COAT	-1.02418	0.76071
AXOLEMMA	-1.02835	0.76604
PLASMA_MEMBRANE_RAFT	1.01516	0.766184
PRESYNAPTIC_ACTIVE_ZONE_CYTOPLASMIC_COMPONENT	1.02936	0.766184
HETEROCHROMATIN	1.00906	0.76638
DISTAL_AXON	-0.999854	0.771799
PRERIBOSOME_LARGE_SUBUNIT_PRECURSOR	1.00825	0.772371
HISTONE_METHYLTRANSFERASE_COMPLEX	0.997917	0.772476
INTRINSIC_COMPONENT_OF_PRESYNAPTIC_MEMBRANE	-0.997554	0.772476
LAMININ_COMPLEX	1.01132	0.773559
PROTEIN_LIPID_COMPLEX	0.997155	0.776384
PRERIBOSOME	0.992057	0.781385
SWI_SNF_COMPLEX	1.00964	0.782672
ROUGH_ENDOPLASMIC_RETICULUM	-0.998125	0.786019
MULTIMERIC_RIBONUCLEASE_P_COMPLEX	-0.993932	0.788593
RIBONUCLEASE_P_COMPLEX	-0.993932	0.788593
AUTOPHAGOSOME_MEMBRANE	-0.997777	0.790447
XY_BODY	0.988951	0.795113
VACUOLAR_PROTON_TRANSPORTING_V_TYPE_ATPASE_COMPLEX	0.987471	0.796152
NEURON_SPINE	-0.980232	0.797594
ENDOPLASMIC_RETICULUM_PROTEIN_CONTAINING_COMPLEX	0.984336	0.799114
CYTOPLASMIC_DYNEIN_COMPLEX	0.997565	0.800097
EXTRINSIC_COMPONENT_OF_MEMBRANE	-0.982149	0.801931
MRNA_CLEAVAGE_AND_POLYADENYLATION_SPECIFICITY_FACTOR_COMPLEX	-0.973717	0.802237
PLATELET_DENSE_GRANULE	-0.962148	0.804254
CHROMATOID_BODY	0.976446	0.80456
SAGA_TYPE_COMPLEX	0.969049	0.811779
ENDORIBONUCLEASE_COMPLEX	-0.941885	0.812823
BASOLATERAL_PLASMA_MEMBRANE	-0.973575	0.813043
CENTROSOME	-0.97657	0.813115
NUCLEAR_INCLUSION_BODY	0.968907	0.813178
MYELIN_SHEATH	-0.975714	0.813609
TRANS_GOLGI_NETWORK_TRANSPORT_VESICLE	-0.960162	0.816389
MYOSIN_II_COMPLEX	-0.949966	0.818114
APICAL_PLASMA_MEMBRANE	-0.96818	0.819559
INTERCALATED_DISC	-0.9457	0.820014
CARBOXY_TERMINAL_DOMAIN_PROTEIN_KINASE_COMPLEX	-0.945641	0.821659
ANCHORED_COMPONENT_OF_PLASMA_MEMBRANE	-0.950375	0.821773
INTEGRAL_COMPONENT_OF_SYNAPTIC_VESICLE_MEMBRANE	0.941277	0.822137
ADHERENS_JUNCTION	-0.953739	0.823331
EXOCYST	-0.944315	0.823331
MICROTUBULE_END	-0.936462	0.823331
ESCRT_COMPLEX	-0.935073	0.823518
GERM_CELL_NUCLEUS	0.955379	0.823518
EARLY_ENDOSOME_MEMBRANE	-0.961597	0.824158
PRONUCLEUS	-0.944949	0.824158
TRANSPORT_VESICLE_MEMBRANE	0.965642	0.824158
FILOPODIUM_TIP	0.945158	0.825561
INTRINSIC_COMPONENT_OF_MITOCHONDRIAL_OUTER_MEMBRANE	-0.925441	0.825561
GLYCOPROTEIN_COMPLEX	-0.917281	0.826034
PERICENTRIC_HETEROCHROMATIN	-0.936868	0.827819
POSTSYNAPTIC_CYTOSOL	0.945583	0.827819
NUCLEOTIDE_EXCISION_REPAIR_COMPLEX	0.943018	0.827994
PROTEIN_PHOSPHATASE_TYPE_1_COMPLEX	0.94606	0.828299
SPINDLE_POLE	-0.959718	0.828923
FICOLIN_1_RICH_GRANULE_MEMBRANE	0.941435	0.829243
GEMINI_OF_COILED_BODIES	0.924491	0.830068
DENDRITIC_SHAFT	-0.925318	0.831082
NUCLEAR_SPECK	-0.955621	0.831983
INTRINSIC_COMPONENT_OF_EXTERNAL_SIDE_OF_PLASMA_MEMBRANE	-0.900558	0.832722
CLATHRIN_SCULPTED_VESICLE	-0.9132	0.835287
GOLGI_TRANSPORT_COMPLEX	0.912145	0.835287
MYOSIN_FILAMENT	-0.893681	0.836283
DYNACTIN_COMPLEX	-0.902167	0.836546
RECEPTOR_COMPLEX	0.962082	0.836546
RECYCLING_ENDOSOME_MEMBRANE	-0.932407	0.838128
EXCITATORY_SYNAPSE	-0.914825	0.84112
PLATELET_DENSE_GRANULE_LUMEN	0.919923	0.845877
VOLTAGE_GATED_SODIUM_CHANNEL_COMPLEX	0.903035	0.847315
NUCLEAR_PORE_NUCLEAR_BASKET	-0.894943	0.847631
INTRINSIC_COMPONENT_OF_POSTSYNAPTIC_SPECIALIZATION_MEMBRANE	-0.917104	0.848264
T_TUBULE	0.910152	0.848264
INO80_TYPE_COMPLEX	-0.864962	0.849004
GOLGI_CISTERNA	-0.920212	0.849326
PERICENTRIOLAR_MATERIAL	-0.871493	0.849378
AZUROPHIL_GRANULE_MEMBRANE	-0.904177	0.849547
BETA_CATENIN_TCF_COMPLEX	0.912062	0.851813
MUSCLE_MYOSIN_COMPLEX	-0.875651	0.851813
PHAGOPHORE_ASSEMBLY_SITE	0.894329	0.851813
SNARE_COMPLEX	-0.910403	0.851813
SYNAPTIC_MEMBRANE	-0.938324	0.851813
APICOLATERAL_PLASMA_MEMBRANE	-0.867234	0.852484
CYTOPLASMIC_UBIQUITIN_LIGASE_COMPLEX	-0.851462	0.855748
DENSE_CORE_GRANULE	-0.879168	0.855748
GOLGI_CISTERNA_MEMBRANE	-0.905105	0.855748
SYNAPTIC_VESICLE_MEMBRANE	0.923061	0.855748
CILIARY_BASE	0.883719	0.855891
MRNA_CLEAVAGE_FACTOR_COMPLEX	-0.868137	0.856927
COPII_COATED_ER_TO_GOLGI_TRANSPORT_VESICLE	-0.907004	0.857639
NEURON_PROJECTION_TERMINUS	0.926579	0.86151
NMDA_SELECTIVE_GLUTAMATE_RECEPTOR_COMPLEX	0.86728	0.86151
RNA_POLYMERASE_II_HOLOENZYME	0.912717	0.862164
TRANSFERASE_COMPLEX_TRANSFERRING_PHOSPHORUS_CONTAINING_GROUPS	-0.928568	0.862164
TRICARBOXYLIC_ACID_CYCLE_ENZYME_COMPLEX	0.891739	0.862164
SCF_UBIQUITIN_LIGASE_COMPLEX	-0.888427	0.863308
FIBRILLAR_CENTER	-0.916976	0.863414
GOLGI_LUMEN	0.899287	0.86459
POSTSYNAPTIC_SPECIALIZATION_INTRACELLULAR_COMPONENT	-0.856089	0.864898
APICAL_JUNCTION_COMPLEX	-0.916529	0.865248
CYTOPLASMIC_MICROTUBULE	-0.883092	0.867784
GABA_RECEPTOR_COMPLEX	0.870568	0.868539
H4_HISTONE_ACETYLTRANSFERASE_COMPLEX	0.868003	0.872847
REGION_OF_CYTOSOL	0.867352	0.872847
PRESYNAPTIC_ACTIVE_ZONE_MEMBRANE	-0.84567	0.874956
PROTON_TRANSPORTING_TWO_SECTOR_ATPASE_COMPLEX_CATALYTIC_DOMAIN	0.836529	0.876863
CULLIN_RING_UBIQUITIN_LIGASE_COMPLEX	0.909313	0.880007
M_BAND	-0.830538	0.885245
BRUSH_BORDER	-0.883924	0.889962
INTEGRAL_COMPONENT_OF_PRESYNAPTIC_ACTIVE_ZONE_MEMBRANE	0.834919	0.891451
GOLGI_MEDIAL_CISTERNA	-0.819923	0.891485
ANCHORED_COMPONENT_OF_SYNAPTIC_VESICLE_MEMBRANE	0.840776	0.894256
EXON_EXON_JUNCTION_COMPLEX	-0.813205	0.894256
GLUTAMATERGIC_SYNAPSE	-0.910123	0.894256
GAP_JUNCTION	-0.820782	0.895768
INTRINSIC_COMPONENT_OF_PRESYNAPTIC_ACTIVE_ZONE_MEMBRANE	0.834008	0.896562
DESMOSOME	0.828906	0.898817
ESC_E_Z_COMPLEX	-0.801312	0.901376
TERTIARY_GRANULE_LUMEN	-0.849062	0.901549
JUXTAPARANODE_REGION_OF_AXON	-0.789547	0.904133
CHLORIDE_CHANNEL_COMPLEX	0.832769	0.904853
GABA_ERGIC_SYNAPSE	0.861552	0.907018
POSTSYNAPTIC_DENSITY_INTRACELLULAR_COMPONENT	0.816316	0.907489
HOST_CELLULAR_COMPONENT	-0.836037	0.913884
DNA_PACKAGING_COMPLEX	-0.765267	0.919372
NUCLEAR_PERIPHERY	-0.868256	0.923235
NPBAF_COMPLEX	-0.768901	0.924923
GUANYL_NUCLEOTIDE_EXCHANGE_FACTOR_COMPLEX	-0.754063	0.92563
OUTER_MITOCHONDRIAL_MEMBRANE_PROTEIN_COMPLEX	0.794822	0.92563
ENDOPLASMIC_RETICULUM_EXIT_SITE	-0.751104	0.932656
ACETYLCHOLINE_GATED_CHANNEL_COMPLEX	0.776487	0.934956
9PLUS2_MOTILE_CILIUM	0.847788	0.939043
COPII_VESICLE_COAT	0.772195	0.939043
PRESYNAPSE	-0.894362	0.939043
PROTON_TRANSPORTING_TWO_SECTOR_ATPASE_COMPLEX	-0.761084	0.939043
PROTON_TRANSPORTING_V_TYPE_ATPASE_COMPLEX	-0.761291	0.939043
RNA_POLYMERASE_II_TRANSCRIPTION_REGULATOR_COMPLEX	-0.856436	0.939043
CD40_RECEPTOR_COMPLEX	-0.744506	0.93975
ANAPHASE_PROMOTING_COMPLEX	-0.736567	0.941304
SMN_COMPLEX	0.750873	0.941304
SODIUM_CHANNEL_COMPLEX	0.770949	0.942618
CAMP_DEPENDENT_PROTEIN_KINASE_COMPLEX	0.722891	0.947742
INTERMEDIATE_FILAMENT	0.844303	0.947742
TRANSCRIPTION_FACTOR_TFIIH_HOLO_COMPLEX	0.719192	0.949705
BETA_CATENIN_DESTRUCTION_COMPLEX	-0.721402	0.950327
TRANSCRIPTION_PREINITIATION_COMPLEX	-0.689619	0.950495
CUL4_RING_E3_UBIQUITIN_LIGASE_COMPLEX	0.732076	0.953366
CHROMOSOMAL_REGION	-0.850147	0.957834
H4_H2A_HISTONE_ACETYLTRANSFERASE_COMPLEX	-0.698697	0.95796
INTRINSIC_COMPONENT_OF_SYNAPTIC_MEMBRANE	-0.836258	0.95796
SPERM_PLASMA_MEMBRANE	-0.662825	0.959847
APICAL_DENDRITE	-0.695016	0.963887
CONNEXIN_COMPLEX	-0.695565	0.963887
RNAI_EFFECTOR_COMPLEX	0.680396	0.965043
90S_PRERIBOSOME	0.687805	0.965228
PHAGOPHORE_ASSEMBLY_SITE_MEMBRANE	0.67218	0.967992
PHOTORECEPTOR_DISC_MEMBRANE	0.704817	0.967992
POTASSIUM_CHANNEL_COMPLEX	0.808284	0.967992
CILIARY_BASAL_BODY	-0.785589	0.970302
ACROSOMAL_VESICLE	-0.783332	0.971487
TRANSCRIPTION_ELONGATION_FACTOR_COMPLEX	-0.700619	0.971487
BLOC_COMPLEX	0.678487	0.972497
BRUSH_BORDER_MEMBRANE	-0.747908	0.972497
EUCHROMATIN	-0.689252	0.975506
PRESYNAPTIC_ACTIVE_ZONE	0.758496	0.975959
KERATIN_FILAMENT	0.733254	0.978924
POSTSYNAPTIC_MEMBRANE	-0.813968	0.987517
T_CELL_RECEPTOR_COMPLEX	-0.619116	0.987735
SYNAPTONEMAL_STRUCTURE	0.681879	0.987797
CONDENSED_CHROMOSOME	-0.792706	0.990908
ENDOSOME_LUMEN	0.673168	0.990936
ANCHORED_COMPONENT_OF_MEMBRANE	0.771329	0.992041
CONDENSED_NUCLEAR_CHROMOSOME	-0.696638	0.994568
NON_MOTILE_CILIUM	0.754098	0.998782
WNT_SIGNALOSOME	0.545427	0.998788
NEURON_PROJECTION_MEMBRANE	-0.660085	0.99881
MAIN_AXON	-0.668022	0.999298
9PLUS0_NON_MOTILE_CILIUM	0.66587	1
AMPA_GLUTAMATE_RECEPTOR_COMPLEX	-0.475139	1
ASTROCYTE_PROJECTION	-0.498141	1
CATENIN_COMPLEX	0.618035	1
CATION_CHANNEL_COMPLEX	-0.719934	1
CILIARY_MEMBRANE	-0.665273	1
CILIARY_TRANSITION_ZONE	0.639673	1
CILIUM	-0.775747	1
CLUSTER_OF_ACTIN_BASED_CELL_PROJECTIONS	0.722331	1
CORNIFIED_ENVELOPE	-0.548755	1
CUL4A_RING_E3_UBIQUITIN_LIGASE_COMPLEX	0.481787	1
DENDRITE_MEMBRANE	-0.549132	1
HIPPOCAMPAL_MOSSY_FIBER_TO_CA3_SYNAPSE	-0.566697	1
INTERMEDIATE_FILAMENT_CYTOSKELETON	-0.747604	1
INTRINSIC_COMPONENT_OF_POSTSYNAPTIC_MEMBRANE	-0.602501	1
LAMELLAR_BODY	0.531486	1
MOTILE_CILIUM	0.720528	1
NEUROTRANSMITTER_RECEPTOR_COMPLEX	-0.55666	1
PHOTORECEPTOR_CONNECTING_CILIUM	0.620857	1
PHOTORECEPTOR_OUTER_SEGMENT	-0.606369	1
SPANNING_COMPONENT_OF_MEMBRANE	-0.511816	1
SPANNING_COMPONENT_OF_PLASMA_MEMBRANE	-0.483834	1
SPERM_MIDPIECE	-0.434518	1
TRANSPORTER_COMPLEX	0.703958	1
