# Supplementary material for: Comprehensive bioinformatics analysis reveals biomarkers of DNA methylation-related genes in varicose veins
Source: Front Genet. 2022 Nov 25;13:1013803. doi: 10.3389/fgene.2022.1013803 (PMC9732536; doi:10.3389/fgene.2022.1013803)
Supplement: Supplementary file 1 [file DataSheet1.ZIP › Supplementary Material (2022.10.31)/Supplementary Table 7/CRIP1.GOMF.xlsx]

## Sheet: CRIP1.GOMF
ID	NES	p.adjust
EXTRACELLULAR_MATRIX_STRUCTURAL_CONSTITUENT	-2.1609	3.95e-06
STRUCTURAL_CONSTITUENT_OF_RIBOSOME	2.05113	2.34e-05
EXTRACELLULAR_MATRIX_STRUCTURAL_CONSTITUENT_CONFERRING_TENSILE_STRENGTH	-2.35433	2.34e-05
ELECTRON_TRANSFER_ACTIVITY	2.12105	7.07e-05
HEME_COPPER_TERMINAL_OXIDASE_ACTIVITY	2.35962	0.000103155
CELL_ADHESION_MOLECULE_BINDING	-1.7224	0.000145247
INTEGRIN_BINDING	-1.93849	0.00139586
PROTEASE_BINDING	-1.89205	0.00382326
OXIDOREDUCTASE_ACTIVITY_ACTING_ON_NAD_P_H	1.95543	0.00601433
CADHERIN_BINDING	-1.63727	0.00747196
OXIDOREDUCTASE_ACTIVITY_ACTING_ON_NAD_P_H_QUINONE_OR_SIMILAR_COMPOUND_AS_ACCEPTOR	1.98666	0.00747196
COLLAGEN_BINDING	-1.97464	0.00814755
UNFOLDED_PROTEIN_BINDING	-1.8125	0.016875
NAD_P_H_DEHYDROGENASE_QUINONE_ACTIVITY	1.96149	0.0193004
GDP_BINDING	-1.84718	0.0193004
GLUTATHIONE_TRANSFERASE_ACTIVITY	2.01069	0.0206539
GLUTATHIONE_PEROXIDASE_ACTIVITY	2.01611	0.0209343
PROTEIN_FOLDING_CHAPERONE	-2.00182	0.021309
EXTRACELLULAR_MATRIX_BINDING	-1.91147	0.0227877
EXOGENOUS_PROTEIN_BINDING	-1.81057	0.0257834
HEAT_SHOCK_PROTEIN_BINDING	-1.73505	0.0261999
PROTEIN_TYROSINE_KINASE_BINDING	-1.72553	0.0309095
PROTON_TRANSMEMBRANE_TRANSPORTER_ACTIVITY	1.72196	0.0366076
PLATELET_DERIVED_GROWTH_FACTOR_BINDING	-1.84996	0.0366377
ALDITOL_NADPPLUS_1_OXIDOREDUCTASE_ACTIVITY	1.88322	0.0490018
ACTIN_BINDING	-1.44926	0.0593604
ATPASE_ACTIVATOR_ACTIVITY	-1.83776	0.0617854
STEROL_TRANSPORTER_ACTIVITY	1.86457	0.0655049
TRANSLATION_FACTOR_ACTIVITY_RNA_BINDING	-1.69244	0.0691075
GTPASE_ACTIVITY	-1.43737	0.0740504
OXIDOREDUCTASE_ACTIVITY_ACTING_ON_PAIRED_DONORS_WITH_INCORPORATION_OR_REDUCTION_OF_MOLECULAR_OXYGEN_NAD_P_H_AS_ONE_DONOR_AND_INCORPORATION_OF_ONE_ATOM_OF_OXYGEN	1.73035	0.0740504
ANTIOXIDANT_ACTIVITY	1.69297	0.0775164
OXIDOREDUCTASE_ACTIVITY_ACTING_ON_THE_CH_CH_GROUP_OF_DONORS	1.70387	0.0812375
SMAD_BINDING	-1.67957	0.0847951
FIBRONECTIN_BINDING	-1.74418	0.0865424
ATPASE_REGULATOR_ACTIVITY	-1.73349	0.0929747
G_PROTEIN_COUPLED_RECEPTOR_BINDING	-1.4398	0.0941055
STEROL_TRANSFER_ACTIVITY	1.78138	0.0967566
GROWTH_FACTOR_BINDING	-1.53673	0.0969127
TRANSLATION_INITIATION_FACTOR_ACTIVITY	-1.7909	0.0982533
ALCOHOL_DEHYDROGENASE_NADPPLUS_ACTIVITY	1.82621	0.104602
DEACETYLASE_ACTIVITY	1.82184	0.106477
THREONINE_TYPE_PEPTIDASE_ACTIVITY	1.76161	0.111475
KINASE_REGULATOR_ACTIVITY	-1.4574	0.119693
ALDO_KETO_REDUCTASE_NADP_ACTIVITY	1.76831	0.125682
TRANSLATION_REGULATOR_ACTIVITY_NUCLEIC_ACID_BINDING	-1.54985	0.127681
DNA_REPLICATION_ORIGIN_BINDING	1.76432	0.131001
OXIDOREDUCTASE_ACTIVITY_ACTING_ON_CH_OH_GROUP_OF_DONORS	1.48513	0.134702
CHEMOKINE_BINDING	-1.69768	0.143078
CYTOKINE_BINDING	-1.48068	0.143796
GLYCOSAMINOGLYCAN_BINDING	-1.40606	0.14422
POLY_PURINE_TRACT_BINDING	-1.70663	0.157298
ACTIN_FILAMENT_BINDING	-1.42583	0.162042
THREONINE_TYPE_ENDOPEPTIDASE_ACTIVITY	1.70857	0.16238
TRANSLATION_REGULATOR_ACTIVITY	-1.49525	0.16238
CHEMOKINE_ACTIVITY	-1.53224	0.180277
HEXOSE_TRANSMEMBRANE_TRANSPORTER_ACTIVITY	-1.65638	0.186945
OXIDOREDUCTASE_ACTIVITY_ACTING_ON_THE_CH_CH_GROUP_OF_DONORS_NAD_OR_NADP_AS_ACCEPTOR	1.69378	0.186945
KINASE_INHIBITOR_ACTIVITY	-1.50535	0.186945
NUCLEOSIDE_TRIPHOSPHATASE_REGULATOR_ACTIVITY	-1.30909	0.189796
MIRNA_BINDING	-1.61374	0.206171
INSULIN_RECEPTOR_BINDING	-1.59888	0.230863
RNA_POLYMERASE_ACTIVITY	1.62356	0.230863
IMMUNOGLOBULIN_BINDING	1.65607	0.231008
CERAMIDE_BINDING	-1.67357	0.238524
GUANYL_NUCLEOTIDE_BINDING	-1.31064	0.252029
OXYGEN_CARRIER_ACTIVITY	-1.62125	0.253204
MONOCARBOXYLIC_ACID_BINDING	1.47755	0.256143
HSP70_PROTEIN_BINDING	-1.6343	0.256547
UBIQUITIN_LIKE_PROTEIN_LIGASE_BINDING	-1.33819	0.259711
PROTEIN_PHOSPHATASE_ACTIVATOR_ACTIVITY	-1.60764	0.264304
REGULATORY_RNA_BINDING	-1.54178	0.275039
POLY_A_BINDING	-1.62378	0.286715
WNT_PROTEIN_BINDING	-1.52409	0.287642
OXIDOREDUCTASE_ACTIVITY_ACTING_ON_METAL_IONS	-1.59266	0.287642
MHC_CLASS_II_RECEPTOR_ACTIVITY	-1.56012	0.307179
HYDROLASE_ACTIVITY_ACTING_ON_ETHER_BONDS	1.59066	0.310556
PROTEIN_DEACETYLASE_ACTIVITY	1.56904	0.319613
CHEMOKINE_RECEPTOR_BINDING	-1.42479	0.32058
DAMAGED_DNA_BINDING	1.38948	0.328217
SEMAPHORIN_RECEPTOR_BINDING	1.55875	0.331782
FATTY_ACID_BINDING	1.53375	0.331789
MOLECULAR_ADAPTOR_ACTIVITY	-1.26672	0.349143
INTRAMOLECULAR_OXIDOREDUCTASE_ACTIVITY_TRANSPOSING_C_C_BONDS	1.57164	0.350581
OXIDOREDUCTASE_ACTIVITY_ACTING_ON_PEROXIDE_AS_ACCEPTOR	1.40017	0.357321
TRANSFERASE_ACTIVITY_TRANSFERRING_ALKYL_OR_ARYL_OTHER_THAN_METHYL_GROUPS	1.40163	0.357321
HORMONE_BINDING	1.42758	0.357597
TRANSFORMING_GROWTH_FACTOR_BETA_ACTIVATED_RECEPTOR_ACTIVITY	1.51973	0.36471
TUBULIN_BINDING	-1.24613	0.36471
EPHRIN_RECEPTOR_BINDING	-1.50267	0.36471
NUCLEOSOMAL_DNA_BINDING	1.51704	0.365653
DNA_N_GLYCOSYLASE_ACTIVITY	1.50327	0.365653
PROTEIN_HETERODIMERIZATION_ACTIVITY	-1.27783	0.365653
EPIDERMAL_GROWTH_FACTOR_RECEPTOR_BINDING	-1.4926	0.366035
ENZYME_ACTIVATOR_ACTIVITY	-1.23227	0.367086
IMMUNE_RECEPTOR_ACTIVITY	-1.30322	0.367787
INSULIN_LIKE_GROWTH_FACTOR_RECEPTOR_BINDING	-1.53126	0.367902
CHAPERONE_BINDING	-1.31343	0.368588
MRNA_3_UTR_BINDING	-1.40189	0.36931
TRIGLYCERIDE_LIPASE_ACTIVITY	1.51719	0.36931
PROTEIN_SERINE_THREONINE_PHOSPHATASE_INHIBITOR_ACTIVITY	1.53637	0.36931
NUCLEAR_EXPORT_SIGNAL_RECEPTOR_ACTIVITY	1.50248	0.36931
SINGLE_STRANDED_DNA_HELICASE_ACTIVITY	1.5113	0.369626
SINGLE_STRANDED_RNA_BINDING	-1.36976	0.370081
METAL_ION_PROTON_ANTIPORTER_ACTIVITY	1.48605	0.371935
METALLOCARBOXYPEPTIDASE_ACTIVITY	1.51535	0.372898
NAD_BINDING	1.3818	0.372898
APOLIPOPROTEIN_BINDING	1.56352	0.372898
HEPARIN_BINDING	-1.32207	0.372898
C_C_CHEMOKINE_BINDING	-1.51919	0.372898
PHOSPHATIDYLINOSITOL_3_PHOSPHATE_BINDING	-1.44715	0.372898
PROTEIN_MACROMOLECULE_ADAPTOR_ACTIVITY	-1.2526	0.372898
CATALYTIC_ACTIVITY_ACTING_ON_RNA	1.23246	0.372898
LAMININ_BINDING	-1.49609	0.372898
SPHINGOLIPID_BINDING	-1.51348	0.374287
ORGANIC_ACID_BINDING	-1.34926	0.379134
CELL_ADHESION_MEDIATOR_ACTIVITY	-1.39508	0.380078
EFFLUX_TRANSMEMBRANE_TRANSPORTER_ACTIVITY	-1.52426	0.380078
OLIGOPEPTIDE_BINDING	1.48435	0.381556
DEATH_RECEPTOR_BINDING	1.45718	0.383894
PROTEIN_SERINE_THREONINE_KINASE_ACTIVATOR_ACTIVITY	-1.42811	0.383894
MUSCLE_ALPHA_ACTININ_BINDING	-1.51314	0.383894
TRANSLATION_REPRESSOR_ACTIVITY	-1.476	0.385657
MICROTUBULE_BINDING	-1.26562	0.385807
RETINOL_DEHYDROGENASE_ACTIVITY	1.53298	0.395531
CORECEPTOR_ACTIVITY	-1.3879	0.395531
SH3_DOMAIN_BINDING	-1.27604	0.395723
TRANSCRIPTION_COREPRESSOR_BINDING	1.3982	0.395723
NOTCH_BINDING	1.51149	0.395723
MYOSIN_HEAVY_CHAIN_BINDING	1.48441	0.395723
NADP_RETINOL_DEHYDROGENASE_ACTIVITY	1.48454	0.395723
MOLECULAR_CARRIER_ACTIVITY	1.39873	0.395723
STRUCTURAL_MOLECULE_ACTIVITY_CONFERRING_ELASTICITY	1.45922	0.395858
PHOSPHORUS_OXYGEN_LYASE_ACTIVITY	1.42667	0.397537
C2H2_ZINC_FINGER_DOMAIN_BINDING	1.47023	0.397537
TRANSCRIPTION_REGULATOR_INHIBITOR_ACTIVITY	1.44647	0.399459
NAD_DEPENDENT_PROTEIN_DEACETYLASE_ACTIVITY	1.45711	0.399459
MRNA_BINDING	-1.23833	0.399459
CARBOXYPEPTIDASE_ACTIVITY	1.39519	0.40269
LIPID_TRANSPORTER_ACTIVITY	1.2383	0.402916
LIPID_TRANSFER_ACTIVITY	1.46152	0.40762
CO_SMAD_BINDING	-1.47298	0.40762
RNA_POLYMERASE_II_REPRESSING_TRANSCRIPTION_FACTOR_BINDING	1.3864	0.409574
PROTEIN_TYROSINE_KINASE_ACTIVATOR_ACTIVITY	-1.47377	0.411984
TRANSFERASE_ACTIVITY_TRANSFERRING_NITROGENOUS_GROUPS	-1.45726	0.411984
MISFOLDED_PROTEIN_BINDING	-1.41038	0.414398
PEPTIDE_ANTIGEN_BINDING	-1.40665	0.414398
TELOMERASE_RNA_BINDING	1.42277	0.426389
BILE_ACID_BINDING	1.43381	0.428953
HEPARAN_SULFATE_SULFOTRANSFERASE_ACTIVITY	1.42096	0.429085
KINASE_ACTIVATOR_ACTIVITY	-1.30014	0.431381
TROPOMYOSIN_BINDING	1.40396	0.43193
EXCITATORY_EXTRACELLULAR_LIGAND_GATED_ION_CHANNEL_ACTIVITY	1.37233	0.433497
SUGAR_TRANSMEMBRANE_TRANSPORTER_ACTIVITY	-1.42213	0.433497
CATECHOLAMINE_BINDING	1.40341	0.433497
CYCLASE_ACTIVITY	1.39471	0.433497
PEPTIDE_BINDING	1.21335	0.433728
RNA_POLYMERASE_BINDING	-1.35646	0.434196
PHOSPHATIDYLINOSITOL_3_KINASE_BINDING	1.36017	0.43471
ATPASE_BINDING	-1.2916	0.436746
ALCOHOL_DEHYDROGENASE_NAD_P_PLUS_ACTIVITY	1.41895	0.436746
WW_DOMAIN_BINDING	-1.40017	0.437303
CARBONATE_DEHYDRATASE_ACTIVITY	-1.4453	0.439283
AMIDE_BINDING	1.17187	0.442814
TRANSMEMBRANE_RECEPTOR_PROTEIN_SERINE_THREONINE_KINASE_ACTIVITY	1.39889	0.443297
SINGLE_STRANDED_DNA_BINDING	1.25744	0.443297
RETINAL_BINDING	1.39614	0.448635
PHOSPHATASE_REGULATOR_ACTIVITY	-1.27408	0.465142
HYDROLASE_ACTIVITY_ACTING_ON_CARBON_NITROGEN_BUT_NOT_PEPTIDE_BONDS_IN_LINEAR_AMIDES	1.32319	0.466672
STEROID_DEHYDROGENASE_ACTIVITY	1.34557	0.467073
RECEPTOR_TYROSINE_KINASE_BINDING	-1.30294	0.470898
R_SMAD_BINDING	-1.43058	0.474726
MONOOXYGENASE_ACTIVITY	1.23759	0.478305
HISTONE_ACETYLTRANSFERASE_BINDING	-1.37529	0.480078
PHOSPHOLIPASE_BINDING	-1.41954	0.481863
L_ASCORBIC_ACID_BINDING	-1.41278	0.482158
ACTININ_BINDING	-1.35149	0.487301
FRIZZLED_BINDING	-1.36296	0.487301
PHOSPHATASE_ACTIVATOR_ACTIVITY	-1.40103	0.48865
PHOSPHATASE_ACTIVITY	1.17065	0.48865
GTPASE_ACTIVATING_PROTEIN_BINDING	1.35455	0.489459
MHC_CLASS_I_PROTEIN_BINDING	1.34812	0.490686
3_5_CYCLIC_GMP_PHOSPHODIESTERASE_ACTIVITY	1.34589	0.492093
GROWTH_FACTOR_RECEPTOR_BINDING	-1.19814	0.492093
ALDEHYDE_DEHYDROGENASE_NAD_P_PLUS_ACTIVITY	1.33963	0.492093
NUCLEOSOME_BINDING	1.28793	0.494063
MHC_PROTEIN_BINDING	1.3218	0.494074
KINESIN_BINDING	-1.31218	0.494074
OXIDOREDUCTASE_ACTIVITY_ACTING_ON_THE_ALDEHYDE_OR_OXO_GROUP_OF_DONORS	1.28594	0.494074
LOW_DENSITY_LIPOPROTEIN_PARTICLE_BINDING	-1.40687	0.494991
PROTEIN_C_TERMINUS_BINDING	-1.20008	0.496054
FLAVIN_ADENINE_DINUCLEOTIDE_BINDING	1.23146	0.499051
LIGASE_ACTIVITY_FORMING_CARBON_OXYGEN_BONDS	1.33074	0.504691
CHEMOREPELLENT_ACTIVITY	1.30761	0.505155
TASTE_RECEPTOR_ACTIVITY	-1.37513	0.506057
GTPASE_ACTIVATOR_ACTIVITY	-1.18575	0.507033
MICROFILAMENT_MOTOR_ACTIVITY	-1.31822	0.507382
OXIDOREDUCTASE_ACTIVITY_ACTING_ON_NAD_P_H_OXYGEN_AS_ACCEPTOR	1.32308	0.514062
SUMO_BINDING	1.34083	0.514062
CALMODULIN_BINDING	-1.18377	0.514062
NEUROTRANSMITTER_TRANSMEMBRANE_TRANSPORTER_ACTIVITY	1.31477	0.514062
DIPEPTIDASE_ACTIVITY	1.31875	0.519558
LIGASE_ACTIVITY_FORMING_CARBON_NITROGEN_BONDS	-1.30084	0.520865
NEUROPEPTIDE_RECEPTOR_BINDING	-1.28922	0.521751
HYDROLASE_ACTIVITY_ACTING_ON_GLYCOSYL_BONDS	1.18933	0.521751
PEPTIDE_HORMONE_BINDING	1.25788	0.527639
GTPASE_BINDING	-1.18133	0.528745
MICROTUBULE_PLUS_END_BINDING	-1.35457	0.528886
SMALL_MOLECULE_SENSOR_ACTIVITY	1.3248	0.528886
INTRAMOLECULAR_OXIDOREDUCTASE_ACTIVITY	1.27538	0.528886
PRENYLTRANSFERASE_ACTIVITY	-1.35424	0.528886
POTASSIUM_ION_ANTIPORTER_ACTIVITY	1.29765	0.528975
PHOSPHOLIPID_TRANSFER_ACTIVITY	-1.36916	0.529705
I_SMAD_BINDING	-1.34381	0.530459
HELICASE_ACTIVITY	1.18071	0.533118
PHOSPHATIDYLINOSITOL_4_PHOSPHATE_BINDING	-1.35003	0.534557
SIGNAL_SEQUENCE_BINDING	-1.29025	0.538124
POLYPEPTIDE_N_ACETYLGALACTOSAMINYLTRANSFERASE_ACTIVITY	-1.33106	0.541017
UBIQUITIN_LIKE_PROTEIN_CONJUGATING_ENZYME_ACTIVITY	-1.28634	0.541178
CAMP_DEPENDENT_PROTEIN_KINASE_REGULATOR_ACTIVITY	-1.32764	0.541178
OXIDIZED_DNA_BINDING	1.31677	0.544779
G_PROTEIN_ALPHA_SUBUNIT_BINDING	-1.34561	0.545051
RNA_POLYMERASE_II_TRANSCRIPTION_FACTOR_BINDING	-1.26082	0.545088
G_PROTEIN_BETA_SUBUNIT_BINDING	-1.33441	0.545088
POTASSIUM_ION_BINDING	1.31508	0.545088
PROTEIN_KINASE_ACTIVITY	-1.10907	0.545088
DNA_DEPENDENT_ATPASE_ACTIVITY	1.22513	0.547852
ALPHA_ACTININ_BINDING	-1.28605	0.548305
PHOSPHOLIPASE_INHIBITOR_ACTIVITY	-1.30056	0.552483
ANKYRIN_BINDING	1.29461	0.554236
RRNA_BINDING	1.23211	0.555382
MONOSACCHARIDE_BINDING	-1.23007	0.557098
ESTRADIOL_17_BETA_DEHYDROGENASE_ACTIVITY	1.26649	0.557386
PHOSPHATIDYLINOSITOL_PHOSPHATE_BINDING	-1.15947	0.557386
UBIQUITIN_UBIQUITIN_LIGASE_ACTIVITY	1.30231	0.558452
CYTOKINE_RECEPTOR_BINDING	-1.16243	0.558452
PHOSPHATIDYLINOSITOL_5_PHOSPHATE_BINDING	-1.31487	0.561466
PROTEIN_TYROSINE_KINASE_ACTIVITY	-1.15392	0.562657
G_PROTEIN_COUPLED_CHEMOATTRACTANT_RECEPTOR_ACTIVITY	-1.316	0.566327
TRANSCRIPTION_COREGULATOR_BINDING	1.21732	0.568914
RETINOL_BINDING	1.25041	0.568914
PHOSPHOPROTEIN_BINDING	-1.19743	0.568914
NON_MEMBRANE_SPANNING_PROTEIN_TYROSINE_KINASE_ACTIVITY	-1.22918	0.570625
AMINO_ACID_BINDING	1.21808	0.570875
MISMATCHED_DNA_BINDING	1.24431	0.570875
PSEUDOURIDINE_SYNTHASE_ACTIVITY	1.25059	0.577363
COPPER_ION_BINDING	1.22066	0.582984
S100_PROTEIN_BINDING	1.23329	0.583384
CYCLIN_DEPENDENT_PROTEIN_SERINE_THREONINE_KINASE_REGULATOR_ACTIVITY	-1.21675	0.583384
NUCLEAR_RECEPTOR_COACTIVATOR_ACTIVITY	-1.20951	0.588618
RETINOIC_ACID_BINDING	-1.27775	0.590799
INTRAMOLECULAR_TRANSFERASE_ACTIVITY_PHOSPHOTRANSFERASES	-1.27485	0.591876
P53_BINDING	1.20081	0.596104
THYROID_HORMONE_RECEPTOR_BINDING	-1.24384	0.596104
HYDROLASE_ACTIVITY_HYDROLYZING_O_GLYCOSYL_COMPOUNDS	1.17205	0.597144
CGMP_BINDING	1.22321	0.598041
METHYLATED_HISTONE_BINDING	1.19499	0.600105
G_PROTEIN_COUPLED_AMINE_RECEPTOR_ACTIVITY	1.17667	0.604685
NUCLEOCYTOPLASMIC_CARRIER_ACTIVITY	1.23122	0.604685
RNA_POLYMERASE_II_GENERAL_TRANSCRIPTION_INITIATION_FACTOR_BINDING	1.23908	0.604685
CARBOHYDRATE_TRANSMEMBRANE_TRANSPORTER_ACTIVITY	-1.20827	0.605319
FAD_BINDING	1.22374	0.605319
CATALYTIC_ACTIVITY_ACTING_ON_DNA	1.13637	0.605319
5_3_EXONUCLEASE_ACTIVITY	-1.27008	0.605319
ANNEALING_ACTIVITY	-1.26394	0.605319
ARYLSULFATASE_ACTIVITY	-1.26041	0.607614
TETRAPYRROLE_BINDING	-1.13441	0.609234
MAP_KINASE_PHOSPHATASE_ACTIVITY	-1.24619	0.609234
EXTRACELLULAR_MATRIX_STRUCTURAL_CONSTITUENT_CONFERRING_COMPRESSION_RESISTANCE	-1.23793	0.609234
G_PROTEIN_BETA_GAMMA_SUBUNIT_COMPLEX_BINDING	-1.23749	0.609234
HORMONE_RECEPTOR_BINDING	-1.13362	0.60925
INORGANIC_ANION_EXCHANGER_ACTIVITY	1.21005	0.60925
PHOSPHATIDYLINOSITOL_BISPHOSPHATE_BINDING	-1.17136	0.60925
ENZYME_INHIBITOR_ACTIVITY	-1.10973	0.611247
RNA_POLYMERASE_II_TRANSCRIPTION_COREGULATOR_BINDING	1.21986	0.613417
GTP_DEPENDENT_PROTEIN_BINDING	-1.255	0.614321
ALPHA_TUBULIN_BINDING	-1.21127	0.615825
DNA_HELICASE_ACTIVITY	1.16891	0.615825
CARBOXYLIC_ESTER_HYDROLASE_ACTIVITY	1.14006	0.617403
NF_KAPPAB_BINDING	1.2179	0.618096
ACTIN_DEPENDENT_ATPASE_ACTIVITY	-1.24066	0.618568
CXCR_CHEMOKINE_RECEPTOR_BINDING	-1.24229	0.621555
VITAMIN_TRANSMEMBRANE_TRANSPORTER_ACTIVITY	1.20096	0.621555
PHOSPHATIDYLINOSITOL_BINDING	-1.11272	0.622119
ACETYLCHOLINE_GATED_CATION_SELECTIVE_CHANNEL_ACTIVITY	1.20203	0.62255
LIPASE_INHIBITOR_ACTIVITY	-1.25216	0.62255
3_5_DNA_HELICASE_ACTIVITY	1.20436	0.623251
MANGANESE_ION_BINDING	1.16503	0.623838
MRNA_3_UTR_AU_RICH_REGION_BINDING	-1.24688	0.623908
TAU_PROTEIN_BINDING	1.17569	0.623908
TRANSITION_METAL_ION_TRANSMEMBRANE_TRANSPORTER_ACTIVITY	1.20378	0.628309
PDZ_DOMAIN_BINDING	-1.15855	0.628309
LOW_DENSITY_LIPOPROTEIN_PARTICLE_RECEPTOR_ACTIVITY	-1.21155	0.632463
INTERMEDIATE_FILAMENT_BINDING	1.22438	0.632463
ACID_AMINO_ACID_LIGASE_ACTIVITY	-1.22937	0.634832
OXIDOREDUCTASE_ACTIVITY_ACTING_ON_THE_ALDEHYDE_OR_OXO_GROUP_OF_DONORS_NAD_OR_NADP_AS_ACCEPTOR	1.18193	0.634967
TRANSFORMING_GROWTH_FACTOR_BETA_BINDING	-1.22343	0.636751
CALCIUM_DEPENDENT_PROTEIN_BINDING	1.13403	0.637761
MECHANOSENSITIVE_ION_CHANNEL_ACTIVITY	1.21069	0.637761
CHOLESTEROL_BINDING	1.13562	0.642792
GLUCOSIDASE_ACTIVITY	1.19334	0.642792
ATP_DEPENDENT_MICROTUBULE_MOTOR_ACTIVITY_PLUS_END_DIRECTED	-1.19225	0.643004
SUPEROXIDE_GENERATING_NAD_P_H_OXIDASE_ACTIVITY	-1.22222	0.643758
VITAMIN_BINDING	1.11503	0.644274
PROTEIN_METHYLTRANSFERASE_ACTIVITY	-1.16249	0.645024
INSULIN_RECEPTOR_SUBSTRATE_BINDING	-1.20959	0.645506
CCR_CHEMOKINE_RECEPTOR_BINDING	-1.14885	0.645986
UBIQUITIN_LIKE_PROTEIN_SPECIFIC_PROTEASE_ACTIVITY	-1.19612	0.648211
SULFURIC_ESTER_HYDROLASE_ACTIVITY	-1.19512	0.649635
POTASSIUM_CHANNEL_REGULATOR_ACTIVITY	-1.16064	0.649635
CYCLOSPORIN_A_BINDING	-1.2005	0.649635
AMYLOID_BETA_BINDING	1.13037	0.650355
CATALYTIC_ACTIVITY_ACTING_ON_A_TRNA	1.12429	0.652281
ALCOHOL_BINDING	1.12941	0.654191
CLATHRIN_BINDING	-1.14252	0.654191
TRANSLATION_REPRESSOR_ACTIVITY_MRNA_REGULATORY_ELEMENT_BINDING	-1.20775	0.654299
EXTRACELLULAR_LIGAND_GATED_ION_CHANNEL_ACTIVITY	1.1224	0.654632
TRANSMEMBRANE_RECEPTOR_PROTEIN_KINASE_ACTIVITY	1.13008	0.654632
ISOPEPTIDASE_ACTIVITY	-1.20523	0.654632
CYCLIC_NUCLEOTIDE_DEPENDENT_PROTEIN_KINASE_ACTIVITY	-1.20046	0.654632
CYCLIN_BINDING	1.1697	0.655149
CELL_CELL_ADHESION_MEDIATOR_ACTIVITY	-1.15303	0.658102
HMG_BOX_DOMAIN_BINDING	-1.17237	0.658102
PHOSPHATIDYLINOSITOL_PHOSPHATE_PHOSPHATASE_ACTIVITY	-1.15146	0.658102
LOW_DENSITY_LIPOPROTEIN_PARTICLE_RECEPTOR_BINDING	1.15108	0.658102
ADENYL_NUCLEOTIDE_EXCHANGE_FACTOR_ACTIVITY	-1.2018	0.658102
OMEGA_PEPTIDASE_ACTIVITY	-1.13229	0.658102
CHROMATIN_BINDING	1.06207	0.658627
HEPARAN_SULFATE_PROTEOGLYCAN_BINDING	1.16705	0.65867
PHOSPHATIDYLINOSITOL_BISPHOSPHATE_PHOSPHATASE_ACTIVITY	-1.17411	0.65867
DIPEPTIDYL_PEPTIDASE_ACTIVITY	-1.1925	0.65867
FERROUS_IRON_BINDING	1.14666	0.65908
DISORDERED_DOMAIN_SPECIFIC_BINDING	-1.16566	0.660125
TBP_CLASS_PROTEIN_BINDING	-1.1509	0.660125
PROTEIN_N_TERMINUS_BINDING	1.11084	0.660592
ALKALI_METAL_ION_BINDING	1.15525	0.661479
REPRESSING_TRANSCRIPTION_FACTOR_BINDING	1.11683	0.661479
DOUBLE_STRANDED_RNA_BINDING	-1.12762	0.662355
NUCLEOTIDYLTRANSFERASE_ACTIVITY	1.10901	0.662975
METALLOENDOPEPTIDASE_INHIBITOR_ACTIVITY	1.15249	0.66317
CHROMATIN_DNA_BINDING	1.11006	0.663743
ACTIVATING_TRANSCRIPTION_FACTOR_BINDING	1.09954	0.663743
NUCLEOTIDE_RECEPTOR_ACTIVITY	1.14409	0.663743
BITTER_TASTE_RECEPTOR_ACTIVITY	-1.16612	0.664729
CARBOXYLIC_ACID_BINDING	1.09674	0.666127
RNA_POLYMERASE_II_TRANSCRIPTION_COREPRESSOR_BINDING	1.15431	0.667439
TRANSMEMBRANE_RECEPTOR_PROTEIN_PHOSPHATASE_ACTIVITY	1.15323	0.667439
PROTEIN_SERINE_THREONINE_KINASE_ACTIVITY	-1.05994	0.667852
ANION_SODIUM_SYMPORTER_ACTIVITY	1.14804	0.667852
PHOSPHATIDYLINOSITOL_MONOPHOSPHATE_PHOSPHATASE_ACTIVITY	-1.15322	0.668307
LIPASE_ACTIVATOR_ACTIVITY	-1.14347	0.669647
LYSINE_ACETYLATED_HISTONE_BINDING	1.13064	0.670459
PHOSPHORIC_ESTER_HYDROLASE_ACTIVITY	1.05549	0.673454
PHOSPHATIDYLSERINE_BINDING	-1.12193	0.674325
SIGNALING_ADAPTOR_ACTIVITY	-1.10397	0.677159
PHOSPHOLIPID_BINDING	-1.05557	0.678809
PEPTIDE_LYSINE_N_ACETYLTRANSFERASE_ACTIVITY	-1.12793	0.678809
PEPTIDE_N_ACETYLTRANSFERASE_ACTIVITY	-1.12793	0.678809
CALCIUM_DEPENDENT_CYSTEINE_TYPE_ENDOPEPTIDASE_ACTIVITY	1.13777	0.681047
CARBOHYDRATE_DERIVATIVE_TRANSMEMBRANE_TRANSPORTER_ACTIVITY	1.10103	0.681047
LIPOPROTEIN_PARTICLE_RECEPTOR_ACTIVITY	-1.14032	0.681047
EXONUCLEASE_ACTIVITY	-1.09211	0.681047
IONOTROPIC_GLUTAMATE_RECEPTOR_BINDING	-1.16614	0.681047
NEUREXIN_FAMILY_PROTEIN_BINDING	1.12307	0.681787
RETINOIC_ACID_4_HYDROXYLASE_ACTIVITY	-1.16495	0.681787
UBIQUITIN_CONJUGATING_ENZYME_BINDING	-1.16074	0.681787
SNORNA_BINDING	1.14131	0.681787
CALCIUM_CHANNEL_INHIBITOR_ACTIVITY	-1.16349	0.682971
PHOSPHATIDYLINOSITOL_3_5_BISPHOSPHATE_BINDING	-1.13808	0.684979
ANTIGEN_BINDING	-1.08822	0.685111
PROTEASOME_BINDING	1.11666	0.685111
VOLTAGE_GATED_POTASSIUM_CHANNEL_ACTIVITY_INVOLVED_IN_CARDIAC_MUSCLE_CELL_ACTION_POTENTIAL_REPOLARIZATION	1.11797	0.685111
MHC_CLASS_II_PROTEIN_COMPLEX_BINDING	-1.12658	0.685212
ACETYLGLUCOSAMINYLTRANSFERASE_ACTIVITY	1.10036	0.688486
TRANSLATION_ELONGATION_FACTOR_ACTIVITY	-1.12264	0.68878
HISTONE_KINASE_ACTIVITY	-1.13185	0.68939
IRON_ION_BINDING	-1.04945	0.689969
LIPOPROTEIN_PARTICLE_RECEPTOR_BINDING	1.13155	0.691106
OXYGEN_BINDING	-1.08853	0.69353
DELAYED_RECTIFIER_POTASSIUM_CHANNEL_ACTIVITY	1.09988	0.69355
PROMOTER_SPECIFIC_CHROMATIN_BINDING	1.08223	0.69355
SPHINGOLIPID_TRANSPORTER_ACTIVITY	-1.14871	0.693575
UBIQUITIN_LIKE_PROTEIN_LIGASE_ACTIVITY	1.05552	0.694476
HEXOSAMINIDASE_ACTIVITY	1.11624	0.694476
CARGO_RECEPTOR_ACTIVITY	-1.08083	0.694476
SNAP_RECEPTOR_ACTIVITY	-1.0967	0.694476
CYTOKINE_RECEPTOR_ACTIVITY	-1.08233	0.695084
1_PHOSPHATIDYLINOSITOL_3_KINASE_REGULATOR_ACTIVITY	-1.10908	0.695295
QUATERNARY_AMMONIUM_GROUP_BINDING	-1.10707	0.695648
ACTIN_MONOMER_BINDING	-1.13866	0.696212
MAGNESIUM_ION_BINDING	-1.05385	0.698582
MODIFICATION_DEPENDENT_PROTEIN_BINDING	1.06235	0.699287
RNA_CAP_BINDING	-1.0971	0.700924
CARBON_OXYGEN_LYASE_ACTIVITY	1.07777	0.700924
TRANSLATION_INITIATION_FACTOR_BINDING	-1.09989	0.701095
PROTEIN_PHOSPHATASE_BINDING	-1.04336	0.701095
CYTOSKELETAL_ANCHOR_ACTIVITY	-1.1289	0.701121
ARMADILLO_REPEAT_DOMAIN_BINDING	1.11314	0.701121
QUINONE_BINDING	-1.08727	0.701121
UBIQUITIN_SPECIFIC_PROTEASE_BINDING	1.09741	0.701121
TRNA_BINDING	1.06958	0.703598
CALMODULIN_DEPENDENT_PROTEIN_KINASE_ACTIVITY	1.09904	0.704958
LIPASE_ACTIVITY	1.05892	0.704958
T_CELL_RECEPTOR_BINDING	1.09743	0.704958
AMP_BINDING	1.09512	0.70498
GALACTOSYLTRANSFERASE_ACTIVITY	1.0861	0.706201
ENDONUCLEASE_ACTIVITY	1.06882	0.706671
ORGANIC_CATION_TRANSMEMBRANE_TRANSPORTER_ACTIVITY	1.09021	0.706944
CYCLIC_NUCLEOTIDE_GATED_ION_CHANNEL_ACTIVITY	1.09603	0.707006
FUCOSYLTRANSFERASE_ACTIVITY	-1.09311	0.707006
PLATELET_DERIVED_GROWTH_FACTOR_RECEPTOR_BINDING	-1.09358	0.707006
DRUG_BINDING	-1.05578	0.707006
CIS_TRANS_ISOMERASE_ACTIVITY	-1.09426	0.709854
NUCLEOTIDASE_ACTIVITY	1.10218	0.709854
LYASE_ACTIVITY	1.05369	0.709876
DEMETHYLASE_ACTIVITY	1.08745	0.711215
HYDRO_LYASE_ACTIVITY	1.05304	0.711951
IGG_BINDING	1.08561	0.713639
CARBOHYDRATE_KINASE_ACTIVITY	1.07651	0.713771
BETA_CATENIN_BINDING	-1.04932	0.714703
UBIQUITIN_BINDING	-1.05647	0.714703
INSULIN_LIKE_GROWTH_FACTOR_I_BINDING	1.06671	0.715379
PROTEIN_KINASE_A_REGULATORY_SUBUNIT_BINDING	1.07829	0.715914
AROMATASE_ACTIVITY	1.07213	0.715914
PROTEIN_LIPID_COMPLEX_BINDING	1.09691	0.716055
SULFUR_COMPOUND_BINDING	-1.04034	0.71668
N_ACETYLTRANSFERASE_ACTIVITY	-1.05882	0.717107
HYDROLASE_ACTIVITY_ACTING_ON_CARBON_NITROGEN_BUT_NOT_PEPTIDE_BONDS_IN_LINEAR_AMIDINES	1.07963	0.717107
ACYL_COA_BINDING	1.07257	0.717107
PHOSPHATASE_BINDING	-1.03512	0.717107
PEPTIDASE_REGULATOR_ACTIVITY	-1.03275	0.721072
SODIUM_CHANNEL_REGULATOR_ACTIVITY	1.05264	0.721404
OXIDOREDUCTASE_ACTIVITY_ACTING_ON_A_SULFUR_GROUP_OF_DONORS	-1.04451	0.722767
LIGAND_GATED_CATION_CHANNEL_ACTIVITY	1.04134	0.723392
PHOSPHOPROTEIN_PHOSPHATASE_ACTIVITY	-1.03832	0.724117
PEPTIDOGLYCAN_BINDING	-1.0569	0.726604
CARBOHYDRATE_BINDING	-1.03538	0.727154
MAP_KINASE_ACTIVITY	-1.05434	0.727683
LYSOPHOSPHATIDIC_ACID_ACYLTRANSFERASE_ACTIVITY	1.06854	0.727683
PHOSPHATIDYLCHOLINE_TRANSPORTER_ACTIVITY	1.07376	0.728396
LYSOPHOSPHOLIPID_ACYLTRANSFERASE_ACTIVITY	1.07228	0.729963
STEROID_BINDING	1.04702	0.730391
CALCIUM_ACTIVATED_CATION_CHANNEL_ACTIVITY	-1.07399	0.730391
2_IRON_2_SULFUR_CLUSTER_BINDING	1.07289	0.730391
PROTEIN_PHOSPHATASE_1_BINDING	1.06881	0.73112
STRUCTURAL_CONSTITUENT_OF_SYNAPSE	-1.05601	0.73118
DISULFIDE_OXIDOREDUCTASE_ACTIVITY	1.05282	0.73151
SUMO_TRANSFERASE_ACTIVITY	-1.03775	0.73383
ENDOPEPTIDASE_REGULATOR_ACTIVITY	-1.02267	0.734246
DIOXYGENASE_ACTIVITY	-1.0364	0.734246
FATTY_ACID_DERIVATIVE_BINDING	1.04134	0.73799
ADENYLATE_CYCLASE_BINDING	-1.06268	0.738764
INOSITOL_1_4_5_TRISPHOSPHATE_BINDING	-1.0611	0.738764
DOPAMINE_RECEPTOR_BINDING	-1.03549	0.739595
GABA_GATED_CHLORIDE_ION_CHANNEL_ACTIVITY	1.03514	0.739595
CADHERIN_BINDING_INVOLVED_IN_CELL_CELL_ADHESION	-1.03799	0.739827
PHOSPHATIDYLINOSITOL_4_5_BISPHOSPHATE_BINDING	-1.02341	0.740035
STEROL_BINDING	1.03078	0.740035
C_ACYLTRANSFERASE_ACTIVITY	1.0316	0.741352
OPSONIN_BINDING	-1.04134	0.741604
GAMMA_CATENIN_BINDING	-1.05901	0.742702
VOLTAGE_GATED_ANION_CHANNEL_ACTIVITY	-1.04124	0.742702
POTASSIUM_ION_TRANSMEMBRANE_TRANSPORTER_ACTIVITY	1.02844	0.745084
HIGH_DENSITY_LIPOPROTEIN_PARTICLE_BINDING	1.05133	0.746226
METAL_CLUSTER_BINDING	1.02483	0.746592
GLUCOCORTICOID_RECEPTOR_BINDING	-1.05369	0.750204
WIDE_PORE_CHANNEL_ACTIVITY	-1.03198	0.753437
UBIQUITIN_LIGASE_SUBSTRATE_ADAPTOR_ACTIVITY	1.02009	0.755466
CHANNEL_INHIBITOR_ACTIVITY	-1.03246	0.755562
SUPEROXIDE_GENERATING_NADPH_OXIDASE_ACTIVATOR_ACTIVITY	-1.04192	0.757481
METALLOEXOPEPTIDASE_ACTIVITY	1.01539	0.757481
PROTEIN_SERINE_THREONINE_PHOSPHATASE_ACTIVITY	-1.02434	0.757481
RNA_POLYMERASE_II_GENERAL_TRANSCRIPTION_INITIATION_FACTOR_ACTIVITY	-1.03429	0.758123
LIPOPEPTIDE_BINDING	-1.04031	0.75871
G_PROTEIN_COUPLED_PURINERGIC_NUCLEOTIDE_RECEPTOR_ACTIVITY	-1.02427	0.762749
CALCIUM_RELEASE_CHANNEL_ACTIVITY	1.03052	0.765311
METALLOENDOPEPTIDASE_ACTIVITY	-1.00279	0.765311
PROTEIN_SERINE_PHOSPHATASE_ACTIVITY	-1.00821	0.765311
AMINOPEPTIDASE_ACTIVITY	1.00911	0.765475
MACROMOLECULE_TRANSMEMBRANE_TRANSPORTER_ACTIVITY	1.01499	0.766098
NUCLEAR_HORMONE_RECEPTOR_BINDING	-1.00951	0.766184
TRANSMEMBRANE_RECEPTOR_PROTEIN_TYROSINE_KINASE_ACTIVITY	1.01588	0.766184
LONG_CHAIN_FATTY_ACID_BINDING	1.02524	0.766184
TRANSCRIPTION_COREPRESSOR_ACTIVITY	-0.995834	0.766571
PROTEIN_PHOSPHORYLATED_AMINO_ACID_BINDING	-1.00861	0.771416
RIBOSOME_BINDING	1.00208	0.771903
RECEPTOR_ANTAGONIST_ACTIVITY	-1.00857	0.772044
ATPASE_COUPLED_INTRAMEMBRANE_LIPID_TRANSPORTER_ACTIVITY	1.01206	0.772371
PROTEOGLYCAN_BINDING	-1.02855	0.772371
STRUCTURAL_CONSTITUENT_OF_CYTOSKELETON	-1.01288	0.772476
NUCLEOTIDE_TRANSMEMBRANE_TRANSPORTER_ACTIVITY	-1.01185	0.772476
SOLUTE_PROTON_ANTIPORTER_ACTIVITY	1.00603	0.773248
PRIMARY_ACTIVE_TRANSMEMBRANE_TRANSPORTER_ACTIVITY	1.00095	0.773559
DEAMINASE_ACTIVITY	-1.00833	0.774432
CALCIUM_DEPENDENT_PHOSPHOLIPASE_A2_ACTIVITY	-1.00979	0.776641
PROTEIN_TYROSINE_THREONINE_PHOSPHATASE_ACTIVITY	-1.01559	0.777409
VASCULAR_ENDOTHELIAL_GROWTH_FACTOR_RECEPTOR_BINDING	-1.00885	0.777409
POLY_A_SPECIFIC_RIBONUCLEASE_ACTIVITY	-1.01501	0.777409
ION_GATED_CHANNEL_ACTIVITY	-0.995444	0.777409
INSULIN_LIKE_GROWTH_FACTOR_BINDING	-1.01035	0.777409
TRANSCRIPTION_COREGULATOR_ACTIVITY	-0.997569	0.777409
UBIQUITIN_LIKE_PROTEIN_BINDING	-1.00333	0.777409
PROTEIN_SERINE_KINASE_ACTIVITY	-1.00045	0.778647
MOTOR_ACTIVITY	-1.00349	0.77955
DNA_BINDING_TRANSCRIPTION_REPRESSOR_ACTIVITY	-0.993355	0.781329
ION_CHANNEL_BINDING	-0.994496	0.782017
2_OXOGLUTARATE_DEPENDENT_DIOXYGENASE_ACTIVITY	-0.993125	0.782672
OXIDOREDUCTASE_ACTIVITY_ACTING_ON_THE_CH_NH2_GROUP_OF_DONORS	1.00965	0.782672
CYSTEINE_TYPE_ENDOPEPTIDASE_ACTIVITY_INVOLVED_IN_APOPTOTIC_SIGNALING_PATHWAY	1.00605	0.783058
NADP_BINDING	0.980993	0.784082
DNA_BINDING_TRANSCRIPTION_FACTOR_BINDING	-0.995351	0.784299
FOUR_WAY_JUNCTION_DNA_BINDING	0.996107	0.787518
INTRACELLULAR_LIGAND_GATED_ION_CHANNEL_ACTIVITY	0.995165	0.787518
TRANSFERASE_ACTIVITY_TRANSFERRING_PENTOSYL_GROUPS	-1.00741	0.787647
RIBONUCLEASE_P_ACTIVITY	-0.993932	0.788593
RIBONUCLEASE_P_RNA_BINDING	-0.993932	0.788593
PHOSPHATASE_INHIBITOR_ACTIVITY	0.975594	0.791766
LIGAND_GATED_ION_CHANNEL_ACTIVITY	0.996322	0.792464
SODIUM_ION_TRANSMEMBRANE_TRANSPORTER_ACTIVITY	0.99347	0.792509
DYNACTIN_BINDING	-0.988954	0.793417
PHOSPHATIDYLINOSITOL_3_KINASE_REGULATOR_ACTIVITY	-0.98545	0.793417
GLUTAMATE_RECEPTOR_BINDING	-0.996413	0.794119
DNA_POLYMERASE_ACTIVITY	0.989774	0.794718
SODIUM_PHOSPHATE_SYMPORTER_ACTIVITY	-0.983531	0.798075
NUCLEAR_LOCALIZATION_SEQUENCE_BINDING	-0.975625	0.799114
CATALYTIC_ACTIVITY_ACTING_ON_A_GLYCOPROTEIN	0.992959	0.803903
MODIFIED_AMINO_ACID_TRANSMEMBRANE_TRANSPORTER_ACTIVITY	-0.963124	0.804254
INTRAMOLECULAR_TRANSFERASE_ACTIVITY	-0.963518	0.805291
ABC_TYPE_TRANSPORTER_ACTIVITY	0.975979	0.805291
O_METHYLTRANSFERASE_ACTIVITY	-0.977676	0.805291
INOSITOL_PHOSPHATE_PHOSPHATASE_ACTIVITY	0.981686	0.805291
ACTIVIN_ACTIVATED_RECEPTOR_ACTIVITY	0.980396	0.805291
UDP_GALACTOSYLTRANSFERASE_ACTIVITY	0.987224	0.805707
MRNA_5_UTR_BINDING	0.982403	0.805707
RIBOSOMAL_SMALL_SUBUNIT_BINDING	-0.97266	0.805707
PHOSPHATIDYLINOSITOL_PHOSPHATE_KINASE_ACTIVITY	-0.976553	0.805707
DEATH_RECEPTOR_ACTIVITY	-0.968744	0.806417
PROTEIN_DISULFIDE_ISOMERASE_ACTIVITY	-0.970353	0.806417
PHOSPHOTRANSFERASE_ACTIVITY_FOR_OTHER_SUBSTITUTED_PHOSPHATE_GROUPS	0.982555	0.808277
UBIQUITIN_PROTEIN_TRANSFERASE_REGULATOR_ACTIVITY	0.975055	0.808277
TUMOR_NECROSIS_FACTOR_ACTIVATED_RECEPTOR_ACTIVITY	-0.974697	0.808277
PHOSPHOLIPID_TRANSPORTER_ACTIVITY	-0.969543	0.808587
CAMP_RESPONSE_ELEMENT_BINDING	-0.964903	0.808587
BETA_TUBULIN_BINDING	0.962283	0.810806
ACYLGLYCEROL_O_ACYLTRANSFERASE_ACTIVITY	0.971973	0.810806
STRUCTURAL_CONSTITUENT_OF_EYE_LENS	0.980385	0.810806
ENDONUCLEASE_ACTIVITY_ACTIVE_WITH_EITHER_RIBO_OR_DEOXYRIBONUCLEIC_ACIDS_AND_PRODUCING_5_PHOSPHOMONOESTERS	0.963474	0.811952
LYSOPHOSPHOLIPASE_ACTIVITY	0.974198	0.813076
MANNOSIDASE_ACTIVITY	0.968617	0.813609
PROTEIN_PHOSPHATASE_2A_BINDING	-0.956856	0.814454
PEPTIDE_DISULFIDE_OXIDOREDUCTASE_ACTIVITY	0.969061	0.816389
RECEPTOR_INHIBITOR_ACTIVITY	-0.956486	0.817201
TRANSCRIPTION_COACTIVATOR_ACTIVITY	-0.976224	0.817201
NUCLEOBASE_CONTAINING_COMPOUND_TRANSMEMBRANE_TRANSPORTER_ACTIVITY	0.965582	0.817724
SIALYLTRANSFERASE_ACTIVITY	0.966343	0.818114
SCAFFOLD_PROTEIN_BINDING	-0.959595	0.819183
TYPE_I_INTERFERON_RECEPTOR_BINDING	-0.949581	0.820014
DYNEIN_COMPLEX_BINDING	0.959331	0.821501
BENZODIAZEPINE_RECEPTOR_ACTIVITY	0.957286	0.821501
TRANSFORMING_GROWTH_FACTOR_BETA_RECEPTOR_BINDING	0.958294	0.821773
DIACYLGLYCEROL_BINDING	0.946931	0.821773
PEROXISOME_PROLIFERATOR_ACTIVATED_RECEPTOR_BINDING	0.952567	0.821773
CALCIUM_DEPENDENT_PHOSPHOLIPID_BINDING	-0.951361	0.821799
CATION_CATION_ANTIPORTER_ACTIVITY	0.956548	0.822605
ATP_DEPENDENT_MICROTUBULE_MOTOR_ACTIVITY	-0.944346	0.823331
HYDROLASE_ACTIVITY_ACTING_ON_CARBON_NITROGEN_BUT_NOT_PEPTIDE_BONDS_IN_CYCLIC_AMIDINES	-0.943773	0.823331
TUMOR_NECROSIS_FACTOR_RECEPTOR_SUPERFAMILY_BINDING	0.954138	0.824136
ACYL_COA_DEHYDROGENASE_ACTIVITY	0.949523	0.824158
K63_LINKED_POLYUBIQUITIN_MODIFICATION_DEPENDENT_PROTEIN_BINDING	-0.944114	0.824158
ISOPRENOID_BINDING	0.945813	0.824158
ENDODEOXYRIBONUCLEASE_ACTIVITY	0.936674	0.824158
HIGH_VOLTAGE_GATED_CALCIUM_CHANNEL_ACTIVITY	-0.943715	0.824158
STRUCTURAL_CONSTITUENT_OF_MUSCLE	-0.957819	0.825561
RNA_POLYMERASE_CORE_ENZYME_BINDING	-0.935521	0.825561
NUCLEAR_IMPORT_SIGNAL_RECEPTOR_ACTIVITY	-0.936451	0.825561
ANDROGEN_RECEPTOR_BINDING	-0.932788	0.825561
SNARE_BINDING	-0.963728	0.825561
RNA_HELICASE_ACTIVITY	-0.953669	0.825561
TRANSFERRIN_RECEPTOR_BINDING	0.929412	0.827688
ISOMERASE_ACTIVITY	0.961021	0.827701
RNA_POLYMERASE_II_CORE_PROMOTER_SEQUENCE_SPECIFIC_DNA_BINDING	-0.933174	0.827819
HISTONE_METHYLTRANSFERASE_ACTIVITY	-0.950192	0.827819
PURINE_RIBONUCLEOTIDE_TRANSMEMBRANE_TRANSPORTER_ACTIVITY	-0.935814	0.827819
ADP_BINDING	-0.939303	0.827994
SODIUM_CHLORIDE_SYMPORTER_ACTIVITY	0.943195	0.827994
PROTEIN_TRANSMEMBRANE_TRANSPORTER_ACTIVITY	0.941277	0.828299
S_ACYLTRANSFERASE_ACTIVITY	0.927675	0.828304
POLYSACCHARIDE_BINDING	-0.922148	0.828923
OXIDOREDUCTASE_ACTIVITY_ACTING_ON_PAIRED_DONORS_WITH_INCORPORATION_OR_REDUCTION_OF_MOLECULAR_OXYGEN	0.96087	0.829243
PURINE_NUCLEOTIDE_TRANSMEMBRANE_TRANSPORTER_ACTIVITY	-0.921074	0.831082
ANTIPORTER_ACTIVITY	0.952674	0.831082
PROTEIN_TYROSINE_PHOSPHATASE_ACTIVITY	-0.94619	0.831082
NADPLUS_NUCLEOSIDASE_ACTIVITY	-0.914321	0.831785
POTASSIUM_ION_LEAK_CHANNEL_ACTIVITY	0.933506	0.831983
MHC_PROTEIN_COMPLEX_BINDING	-0.920496	0.832176
PROTEIN_SELF_ASSOCIATION	-0.915587	0.832437
HYDROLASE_ACTIVITY_HYDROLYZING_N_GLYCOSYL_COMPOUNDS	0.929852	0.833162
CARD_DOMAIN_BINDING	-0.931358	0.834937
ORGANIC_ANION_TRANSMEMBRANE_TRANSPORTER_ACTIVITY	-0.946599	0.835287
PHOSPHOLIPASE_A2_ACTIVITY_CONSUMING_1_2_DIPALMITOYLPHOSPHATIDYLCHOLINE	-0.891565	0.835889
ACTIVIN_BINDING	-0.898544	0.836287
PROTEIN_KINASE_A_CATALYTIC_SUBUNIT_BINDING	0.91839	0.836546
OXIDOREDUCTASE_ACTIVITY_ACTING_ON_PAIRED_DONORS_WITH_INCORPORATION_OR_REDUCTION_OF_MOLECULAR_OXYGEN_REDUCED_FLAVIN_OR_FLAVOPROTEIN_AS_ONE_DONOR_AND_INCORPORATION_OF_ONE_ATOM_OF_OXYGEN	0.92175	0.836546
SODIUM_INDEPENDENT_ORGANIC_ANION_TRANSMEMBRANE_TRANSPORTER_ACTIVITY	-0.889699	0.837676
STRUCTURAL_CONSTITUENT_OF_NUCLEAR_PORE	-0.89008	0.837676
S_ADENOSYLMETHIONINE_DEPENDENT_METHYLTRANSFERASE_ACTIVITY	-0.936489	0.837676
RNA_POLYMERASE_II_ACTIVATING_TRANSCRIPTION_FACTOR_BINDING	0.930037	0.837676
METALLOAMINOPEPTIDASE_ACTIVITY	-0.887376	0.837676
N_METHYLTRANSFERASE_ACTIVITY	-0.918155	0.837676
PROTEIN_TRANSPORTER_ACTIVITY	0.926655	0.837676
GENERAL_TRANSCRIPTION_INITIATION_FACTOR_ACTIVITY	-0.925222	0.838009
CULLIN_FAMILY_PROTEIN_BINDING	-0.886192	0.838546
CARBON_NITROGEN_LYASE_ACTIVITY	-0.909713	0.8388
ACTIVE_TRANSMEMBRANE_TRANSPORTER_ACTIVITY	0.957663	0.838878
ANION_CHANNEL_ACTIVITY	-0.925673	0.83962
SULFUR_COMPOUND_TRANSMEMBRANE_TRANSPORTER_ACTIVITY	-0.912897	0.83962
BMP_BINDING	-0.908781	0.84112
SERINE_TYPE_ENDOPEPTIDASE_INHIBITOR_ACTIVITY	-0.925157	0.84112
PYRIMIDINE_NUCLEOTIDE_SUGAR_TRANSMEMBRANE_TRANSPORTER_ACTIVITY	0.900702	0.84112
OUTWARD_RECTIFIER_POTASSIUM_CHANNEL_ACTIVITY	0.909436	0.841555
MODIFIED_AMINO_ACID_BINDING	-0.928443	0.842002
SNRNA_BINDING	-0.913253	0.843043
U6_SNRNA_BINDING	-0.90696	0.843363
LIGAND_GATED_CALCIUM_CHANNEL_ACTIVITY	0.909989	0.844479
HISTONE_DEACETYLASE_BINDING	0.929977	0.845092
PHOSPHATIDYLINOSITOL_3_4_BISPHOSPHATE_BINDING	-0.9049	0.84548
G_PROTEIN_COUPLED_GLUTAMATE_RECEPTOR_BINDING	0.892283	0.846463
LIGASE_ACTIVITY	-0.928442	0.847075
PROTEIN_SERINE_THREONINE_TYROSINE_KINASE_ACTIVITY	-0.916341	0.847631
FIBROBLAST_GROWTH_FACTOR_RECEPTOR_BINDING	-0.898933	0.848504
GLYCOLIPID_BINDING	-0.888794	0.848732
DEOXYRIBONUCLEASE_ACTIVITY	0.917274	0.849089
AMMONIUM_TRANSMEMBRANE_TRANSPORTER_ACTIVITY	-0.887078	0.849326
PRE_MRNA_INTRONIC_BINDING	-0.889412	0.849326
GENERAL_TRANSCRIPTION_INITIATION_FACTOR_BINDING	0.897613	0.849326
HSP90_PROTEIN_BINDING	0.900482	0.849326
ESTROGEN_RECEPTOR_BINDING	-0.900529	0.849699
EXORIBONUCLEASE_ACTIVITY	-0.886192	0.851813
LIGAND_ACTIVATED_TRANSCRIPTION_FACTOR_ACTIVITY	0.90758	0.851813
LONG_CHAIN_FATTY_ACID_TRANSPORTER_ACTIVITY	0.899411	0.851813
DNA_BINDING_BENDING	-0.872504	0.851813
SYNTAXIN_BINDING	0.912312	0.851813
GDP_DISSOCIATION_INHIBITOR_ACTIVITY	-0.866637	0.851813
RECEPTOR_REGULATOR_ACTIVITY	-0.951403	0.851813
CALCIUM_ION_TRANSMEMBRANE_TRANSPORTER_ACTIVITY	-0.928535	0.851813
3_5_CYCLIC_AMP_PHOSPHODIESTERASE_ACTIVITY	-0.868323	0.85259
TRNA_SPECIFIC_RIBONUCLEASE_ACTIVITY	-0.868403	0.85259
PHOSPHOTYROSINE_RESIDUE_BINDING	-0.90444	0.854025
CALCIUM_CHANNEL_REGULATOR_ACTIVITY	-0.893152	0.855748
PEPTIDE_HORMONE_RECEPTOR_BINDING	-0.856764	0.855748
ORGANOPHOSPHATE_ESTER_TRANSMEMBRANE_TRANSPORTER_ACTIVITY	-0.872083	0.855748
RNA_STEM_LOOP_BINDING	0.877957	0.855748
GABA_RECEPTOR_BINDING	-0.867882	0.855891
GLYCINE_BINDING	0.885979	0.857823
TELOMERIC_DNA_BINDING	-0.884739	0.857902
BHLH_TRANSCRIPTION_FACTOR_BINDING	-0.849811	0.860383
CORE_PROMOTER_SEQUENCE_SPECIFIC_DNA_BINDING	-0.885984	0.86151
NEUROTRANSMITTER_RECEPTOR_ACTIVITY_INVOLVED_IN_REGULATION_OF_POSTSYNAPTIC_MEMBRANE_POTENTIAL	0.898545	0.86151
SCAVENGER_RECEPTOR_ACTIVITY	-0.88623	0.86151
NARROW_PORE_CHANNEL_ACTIVITY	0.86998	0.86151
NADPLUS_BINDING	0.871474	0.862164
STEROID_HORMONE_RECEPTOR_BINDING	-0.901966	0.862164
PEPTIDE_TRANSMEMBRANE_TRANSPORTER_ACTIVITY	-0.871217	0.862164
WNT_ACTIVATED_RECEPTOR_ACTIVITY	-0.858002	0.862672
CALCIUM_ACTIVATED_POTASSIUM_CHANNEL_ACTIVITY	-0.854953	0.863708
ACETYLGALACTOSAMINYLTRANSFERASE_ACTIVITY	-0.88418	0.864081
FMN_BINDING	-0.853597	0.864448
INTRAMEMBRANE_LIPID_TRANSPORTER_ACTIVITY	0.871302	0.86459
SOLUTE_ANION_ANTIPORTER_ACTIVITY	0.876539	0.86459
TRANSMITTER_GATED_CHANNEL_ACTIVITY	0.902477	0.864898
CYSTEINE_TYPE_ENDOPEPTIDASE_ACTIVITY_INVOLVED_IN_APOPTOTIC_PROCESS	0.882692	0.864898
OXIDOREDUCTASE_ACTIVITY_ACTING_ON_THE_CH_NH_GROUP_OF_DONORS_NAD_OR_NADP_AS_ACCEPTOR	0.883337	0.864898
CYCLIN_DEPENDENT_PROTEIN_KINASE_ACTIVITY	-0.852467	0.866125
ATPASE_COUPLED_ION_TRANSMEMBRANE_TRANSPORTER_ACTIVITY	-0.886368	0.86618
NADPH_BINDING	-0.835509	0.867966
PEPTIDOGLYCAN_MURALYTIC_ACTIVITY	-0.846812	0.868154
FK506_BINDING	-0.854037	0.869277
TRANSFERASE_ACTIVITY_TRANSFERRING_ONE_CARBON_GROUPS	-0.913271	0.869376
ATPASE_ACTIVITY_COUPLED_TO_TRANSMEMBRANE_MOVEMENT_OF_IONS_ROTATIONAL_MECHANISM	-0.831845	0.871592
PROTEIN_KINASE_C_BINDING	-0.876769	0.873541
AMIDE_TRANSMEMBRANE_TRANSPORTER_ACTIVITY	0.884878	0.873784
ARACHIDONIC_ACID_EPOXYGENASE_ACTIVITY	0.86351	0.873784
EXOPEPTIDASE_ACTIVITY	-0.886514	0.874285
PHOSPHATIDIC_ACID_BINDING	0.852416	0.875528
TRANSMEMBRANE_RECEPTOR_PROTEIN_TYROSINE_KINASE_ADAPTOR_ACTIVITY	0.843157	0.875941
TRANSFERASE_ACTIVITY_TRANSFERRING_ACYL_GROUPS	0.920817	0.876863
NUCLEOBASE_CONTAINING_COMPOUND_KINASE_ACTIVITY	0.875116	0.876892
ARACHIDONIC_ACID_MONOOXYGENASE_ACTIVITY	0.856521	0.879141
PRE_MRNA_BINDING	0.853122	0.879141
MITOGEN_ACTIVATED_PROTEIN_KINASE_KINASE_KINASE_BINDING	-0.822486	0.880007
OXIDOREDUCTASE_ACTIVITY_ACTING_ON_THE_CH_NH2_GROUP_OF_DONORS_OXYGEN_AS_ACCEPTOR	-0.837758	0.880007
GLUCOSE_BINDING	-0.833485	0.880007
ATPASE_ACTIVITY	-0.930273	0.880455
METALLOPEPTIDASE_ACTIVITY	-0.903814	0.881831
ARACHIDONATE_COA_LIGASE_ACTIVITY	0.841306	0.88186
CYSTEINE_TYPE_PEPTIDASE_ACTIVITY	-0.902435	0.884046
C4_DICARBOXYLATE_TRANSMEMBRANE_TRANSPORTER_ACTIVITY	0.847622	0.884332
GROWTH_FACTOR_ACTIVITY	-0.904012	0.884332
PATTERN_RECOGNITION_RECEPTOR_ACTIVITY	-0.826036	0.884332
PROTEIN_DISULFIDE_OXIDOREDUCTASE_ACTIVITY	0.847203	0.884756
PHOSPHOLIPASE_ACTIVITY	0.89392	0.885286
FIBROBLAST_GROWTH_FACTOR_BINDING	0.841179	0.885751
ENDORIBONUCLEASE_ACTIVITY_PRODUCING_5_PHOSPHOMONOESTERS	0.841871	0.885751
TAU_PROTEIN_KINASE_ACTIVITY	0.841776	0.885751
TRANSCRIPTION_COACTIVATOR_BINDING	-0.841381	0.885751
ATP_DEPENDENT_MICROTUBULE_MOTOR_ACTIVITY_MINUS_END_DIRECTED	0.841114	0.887065
SEMAPHORIN_RECEPTOR_ACTIVITY	-0.824855	0.888702
DYNEIN_INTERMEDIATE_CHAIN_BINDING	0.837882	0.89087
MAP_KINASE_KINASE_KINASE_ACTIVITY	0.829902	0.894256
GAMMA_TUBULIN_BINDING	0.853479	0.894256
GTPASE_INHIBITOR_ACTIVITY	0.831398	0.894256
SIGNALING_RECEPTOR_COMPLEX_ADAPTOR_ACTIVITY	-0.850394	0.894256
TRANSLATION_ACTIVATOR_ACTIVITY	-0.810168	0.895542
NUCLEOSIDE_DIPHOSPHATASE_ACTIVITY	0.833886	0.896562
1_PHOSPHATIDYLINOSITOL_3_KINASE_ACTIVITY	-0.812359	0.897524
STEROID_HORMONE_RECEPTOR_ACTIVITY	0.839135	0.899379
SYNTAXIN_1_BINDING	0.839725	0.899379
CHLORIDE_ION_BINDING	0.821618	0.903338
POLYUBIQUITIN_MODIFICATION_DEPENDENT_PROTEIN_BINDING	-0.821851	0.903641
PALMITOYLTRANSFERASE_ACTIVITY	0.842378	0.904133
SULFOTRANSFERASE_ACTIVITY	0.841839	0.905219
3_5_EXONUCLEASE_ACTIVITY	-0.827054	0.90743
UBIQUITIN_LIKE_PROTEIN_CONJUGATING_ENZYME_BINDING	0.821581	0.907489
RNA_POLYMERASE_II_SPECIFIC_DNA_BINDING_TRANSCRIPTION_FACTOR_BINDING	0.903407	0.908887
UDP_GLYCOSYLTRANSFERASE_ACTIVITY	0.872595	0.909882
TAT_PROTEIN_BINDING	-0.779314	0.909882
N_ACYLTRANSFERASE_ACTIVITY	-0.834557	0.910773
MITOGEN_ACTIVATED_PROTEIN_KINASE_KINASE_BINDING	0.810013	0.910773
RIBONUCLEOPROTEIN_COMPLEX_BINDING	0.87736	0.910773
4_IRON_4_SULFUR_CLUSTER_BINDING	0.830643	0.912663
CYCLIC_NUCLEOTIDE_BINDING	0.827717	0.915086
ENDORIBONUCLEASE_ACTIVITY	0.830866	0.915086
PROTEIN_HORMONE_RECEPTOR_ACTIVITY	0.801739	0.915086
RAGE_RECEPTOR_BINDING	0.792014	0.915086
CYSTEINE_TYPE_ENDOPEPTIDASE_INHIBITOR_ACTIVITY_INVOLVED_IN_APOPTOTIC_PROCESS	-0.770445	0.917112
LAMIN_BINDING	0.784165	0.918592
CHEMOATTRACTANT_ACTIVITY	0.818	0.918668
HISTONE_LYSINE_N_METHYLTRANSFERASE_ACTIVITY	0.818337	0.921065
DIACYLGLYCEROL_KINASE_ACTIVITY	0.78072	0.921653
ADENYLYLTRANSFERASE_ACTIVITY	-0.771475	0.921995
PHOSPHATIDYLINOSITOL_3_KINASE_ACTIVITY	-0.775264	0.922173
VOLTAGE_GATED_POTASSIUM_CHANNEL_ACTIVITY_INVOLVED_IN_VENTRICULAR_CARDIAC_MUSCLE_CELL_ACTION_POTENTIAL_REPOLARIZATION	0.779532	0.923221
NEUROTRANSMITTER_RECEPTOR_ACTIVITY	0.865516	0.924399
MICROTUBULE_MOTOR_ACTIVITY	-0.840214	0.924399
HYDROLASE_ACTIVITY_ACTING_ON_CARBON_NITROGEN_BUT_NOT_PEPTIDE_BONDS	0.865375	0.924608
CHLORIDE_CHANNEL_INHIBITOR_ACTIVITY	0.7774	0.924865
PROTEIN_TYROSINE_SERINE_THREONINE_PHOSPHATASE_ACTIVITY	-0.807717	0.92511
CALCIUM_CATION_ANTIPORTER_ACTIVITY	-0.755857	0.92563
TRANSFERASE_ACTIVITY_TRANSFERRING_GLYCOSYL_GROUPS	0.890062	0.926434
ARP2_3_COMPLEX_BINDING	0.777314	0.926434
DNA_BINDING_TRANSCRIPTION_ACTIVATOR_ACTIVITY	-0.905336	0.927282
DYSTROGLYCAN_BINDING	-0.751003	0.927282
CAMP_BINDING	0.787104	0.927282
ASPARTIC_TYPE_PEPTIDASE_ACTIVITY	0.796529	0.927853
PROTEIN_BINDING_INVOLVED_IN_HETEROTYPIC_CELL_CELL_ADHESION	0.774048	0.928273
RETINOID_X_RECEPTOR_BINDING	-0.757944	0.930031
DNA_POLYMERASE_BINDING	-0.767609	0.93053
GLUCOSYLTRANSFERASE_ACTIVITY	0.781669	0.931616
PEPTIDASE_ACTIVATOR_ACTIVITY_INVOLVED_IN_APOPTOTIC_PROCESS	0.780786	0.931616
VITAMIN_B6_BINDING	0.809346	0.93199
SECONDARY_ACTIVE_TRANSMEMBRANE_TRANSPORTER_ACTIVITY	0.885238	0.932906
PHOSPHOLIPASE_A2_ACTIVITY	-0.782264	0.934956
POTASSIUM_CHANNEL_ACTIVITY	0.850523	0.934956
VOLTAGE_GATED_CALCIUM_CHANNEL_ACTIVITY	-0.789296	0.936565
EPHRIN_RECEPTOR_ACTIVITY	0.771067	0.937605
14_3_3_PROTEIN_BINDING	0.77992	0.937786
CALCIUM_DEPENDENT_PROTEIN_KINASE_ACTIVITY	0.771318	0.938853
POSTSYNAPTIC_NEUROTRANSMITTER_RECEPTOR_ACTIVITY	0.821858	0.939043
BICARBONATE_TRANSMEMBRANE_TRANSPORTER_ACTIVITY	0.770873	0.939043
IONOTROPIC_GLUTAMATE_RECEPTOR_ACTIVITY	0.760386	0.939043
PROTEIN_KINASE_C_ACTIVITY	-0.75236	0.940673
SULFATE_TRANSMEMBRANE_TRANSPORTER_ACTIVITY	0.769234	0.941304
VOLTAGE_GATED_POTASSIUM_CHANNEL_ACTIVITY	0.837214	0.941304
HISTONE_METHYLTRANSFERASE_ACTIVITY_H3_K4_SPECIFIC	0.746798	0.941304
PROTEIN_KINASE_A_BINDING	-0.782111	0.941304
CARBOHYDRATE_CATION_SYMPORTER_ACTIVITY	-0.740064	0.941399
CYCLIC_NUCLEOTIDE_PHOSPHODIESTERASE_ACTIVITY	-0.76269	0.942661
GATED_CHANNEL_ACTIVITY	0.887061	0.942723
NADPLUS_ADP_RIBOSYLTRANSFERASE_ACTIVITY	-0.753684	0.942723
NEUROPEPTIDE_HORMONE_ACTIVITY	-0.742211	0.942723
RIBONUCLEASE_ACTIVITY	0.825718	0.942723
O_ACYLTRANSFERASE_ACTIVITY	0.78064	0.942723
ANION_TRANSMEMBRANE_TRANSPORTER_ACTIVITY	0.891643	0.943344
SOLUTE_SODIUM_SYMPORTER_ACTIVITY	0.82816	0.944173
THIOESTERASE_BINDING	0.733784	0.944173
LONG_CHAIN_FATTY_ACID_COA_LIGASE_ACTIVITY	0.739214	0.944485
PHOSPHORIC_DIESTER_HYDROLASE_ACTIVITY	-0.817361	0.945789
CHLORIDE_TRANSMEMBRANE_TRANSPORTER_ACTIVITY	0.83081	0.946068
TRANSFERASE_ACTIVITY_TRANSFERRING_HEXOSYL_GROUPS	0.857263	0.947349
NUCLEOTIDE_SUGAR_TRANSMEMBRANE_TRANSPORTER_ACTIVITY	0.749542	0.947742
RACEMASE_AND_EPIMERASE_ACTIVITY	0.732259	0.947742
EXONUCLEASE_ACTIVITY_ACTIVE_WITH_EITHER_RIBO_OR_DEOXYRIBONUCLEIC_ACIDS_AND_PRODUCING_5_PHOSPHOMONOESTERS	-0.781078	0.947742
PEPTIDASE_ACTIVATOR_ACTIVITY	-0.76636	0.947742
OXIDOREDUCTASE_ACTIVITY_ACTING_ON_SINGLE_DONORS_WITH_INCORPORATION_OF_MOLECULAR_OXYGEN	-0.716872	0.947783
PALMITOYL_COA_HYDROLASE_ACTIVITY	0.745694	0.947794
MISMATCH_REPAIR_COMPLEX_BINDING	0.719352	0.949705
MANNOSYLTRANSFERASE_ACTIVITY	-0.708998	0.949721
1_PHOSPHATIDYLINOSITOL_BINDING	-0.716895	0.950111
BASIC_AMINO_ACID_TRANSMEMBRANE_TRANSPORTER_ACTIVITY	0.737598	0.950495
WATER_TRANSMEMBRANE_TRANSPORTER_ACTIVITY	0.725047	0.950495
UBIQUITIN_LIKE_PROTEIN_TRANSFERASE_ACTIVITY	0.883977	0.950495
LYSINE_N_METHYLTRANSFERASE_ACTIVITY	-0.738193	0.950743
MYOSIN_BINDING	0.806107	0.951327
HISTONE_BINDING	-0.856336	0.951545
NUCLEOTIDE_DIPHOSPHATASE_ACTIVITY	-0.718956	0.951683
PROTEIN_MEMBRANE_ADAPTOR_ACTIVITY	0.734972	0.951683
ACETYLCHOLINE_BINDING	-0.687178	0.951683
SH2_DOMAIN_BINDING	0.76226	0.951997
OLIGOSACCHARIDE_BINDING	0.726027	0.952052
PEPTIDE_RECEPTOR_ACTIVITY	0.837007	0.954375
ZINC_ION_TRANSMEMBRANE_TRANSPORTER_ACTIVITY	-0.70525	0.954375
CATION_CHLORIDE_SYMPORTER_ACTIVITY	0.7343	0.95439
MANNOSE_BINDING	-0.710435	0.955123
PHOSPHATIDYLINOSITOL_3_4_5_TRISPHOSPHATE_BINDING	0.752585	0.955397
ENDONUCLEASE_ACTIVITY_ACTIVE_WITH_EITHER_RIBO_OR_DEOXYRIBONUCLEIC_ACIDS_AND_PRODUCING_3_PHOSPHOMONOESTERS	0.728139	0.955464
HYALURONIC_ACID_BINDING	-0.715749	0.955464
NEUROPEPTIDE_BINDING	0.71469	0.955846
ION_TRANSMEMBRANE_TRANSPORTER_ACTIVITY_PHOSPHORYLATIVE_MECHANISM	-0.71181	0.956538
HORMONE_ACTIVITY	-0.809023	0.956918
DICARBOXYLIC_ACID_TRANSMEMBRANE_TRANSPORTER_ACTIVITY	0.742283	0.961269
PROTEIN_ADP_RIBOSYLASE_ACTIVITY	-0.700339	0.961805
BASAL_TRANSCRIPTION_MACHINERY_BINDING	-0.731372	0.962106
ABC_TYPE_XENOBIOTIC_TRANSPORTER_ACTIVITY	-0.678632	0.962203
RETINOIC_ACID_RECEPTOR_BINDING	-0.726268	0.962508
RNA_METHYLTRANSFERASE_ACTIVITY	0.757057	0.962605
PROTEIN_TAG	0.70759	0.963887
FATTY_ACID_LIGASE_ACTIVITY	0.702513	0.963887
GLYCEROPHOSPHOLIPID_FLIPPASE_ACTIVITY	0.692274	0.963887
ADRENERGIC_RECEPTOR_BINDING	-0.686688	0.963887
MACROLIDE_BINDING	0.706231	0.963887
NITRIC_OXIDE_SYNTHASE_BINDING	0.699317	0.963887
PEPTIDASE_ACTIVITY	-0.880626	0.963887
GAP_JUNCTION_CHANNEL_ACTIVITY	-0.695565	0.963887
SOLUTE_PROTON_SYMPORTER_ACTIVITY	0.698808	0.966909
NUCLEAR_RECEPTOR_BINDING	-0.78164	0.967992
CYSTEINE_TYPE_ENDOPEPTIDASE_REGULATOR_ACTIVITY_INVOLVED_IN_APOPTOTIC_PROCESS	-0.721973	0.967992
METAL_ION_TRANSMEMBRANE_TRANSPORTER_ACTIVITY	0.877006	0.967992
NUCLEOSIDE_DIPHOSPHATE_KINASE_ACTIVITY	-0.675827	0.967992
SECONDARY_ACTIVE_SULFATE_TRANSMEMBRANE_TRANSPORTER_ACTIVITY	0.690646	0.967992
ACIDIC_AMINO_ACID_TRANSMEMBRANE_TRANSPORTER_ACTIVITY	0.684778	0.967992
VOLTAGE_GATED_SODIUM_CHANNEL_ACTIVITY	0.694552	0.971487
SPECTRIN_BINDING	0.680595	0.971487
CARGO_ADAPTOR_ACTIVITY	0.693668	0.971487
PHOSPHATIDYLGLYCEROL_BINDING	0.659821	0.971487
TRNA_METHYLTRANSFERASE_ACTIVITY	-0.664384	0.971487
CYSTEINE_TYPE_ENDOPEPTIDASE_INHIBITOR_ACTIVITY	-0.7333	0.97165
COMPLEMENT_BINDING	0.688499	0.971757
ACETYLTRANSFERASE_ACTIVITY	-0.754952	0.973836
ION_CHANNEL_REGULATOR_ACTIVITY	-0.779442	0.975506
PHOSPHATIDYLINOSITOL_KINASE_ACTIVITY	-0.633005	0.975858
CARBOXY_LYASE_ACTIVITY	-0.685707	0.975858
LIPOPOLYSACCHARIDE_BINDING	0.69024	0.976711
OXIDOREDUCTASE_ACTIVITY_ACTING_ON_THE_CH_NH_GROUP_OF_DONORS	0.688925	0.976711
PROTEIN_SERINE_THREONINE_KINASE_INHIBITOR_ACTIVITY	-0.681825	0.977116
DNA_DIRECTED_DNA_POLYMERASE_ACTIVITY	0.674106	0.978966
MONOCARBOXYLATE_SODIUM_SYMPORTER_ACTIVITY	-0.65836	0.978966
ACETYLCHOLINE_RECEPTOR_ACTIVITY	0.656715	0.978966
DNA_SECONDARY_STRUCTURE_BINDING	0.703418	0.979714
OXALATE_TRANSMEMBRANE_TRANSPORTER_ACTIVITY	-0.612078	0.980476
LIGASE_ACTIVITY_FORMING_CARBON_SULFUR_BONDS	0.685219	0.980724
ANION_CATION_SYMPORTER_ACTIVITY	0.664875	0.981001
TRANSFERASE_ACTIVITY_TRANSFERRING_AMINO_ACYL_GROUPS	-0.646642	0.982209
STRUCTURAL_CONSTITUENT_OF_SKIN_EPIDERMIS	-0.60783	0.982811
CHLORIDE_CHANNEL_REGULATOR_ACTIVITY	0.646915	0.984311
NUCLEOSIDE_MONOPHOSPHATE_KINASE_ACTIVITY	0.63741	0.984311
TOLL_LIKE_RECEPTOR_BINDING	-0.621473	0.985658
TRANSFERASE_ACTIVITY_TRANSFERRING_SULFUR_CONTAINING_GROUPS	0.72983	0.985838
PHOSPHOLIPASE_C_ACTIVITY	0.663651	0.986013
PHOTORECEPTOR_ACTIVITY	-0.634388	0.986013
CARBON_CARBON_LYASE_ACTIVITY	-0.703243	0.987117
TUMOR_NECROSIS_FACTOR_RECEPTOR_BINDING	-0.658834	0.98723
SOLUTE_CATION_ANTIPORTER_ACTIVITY	0.655544	0.987644
LRR_DOMAIN_BINDING	0.635268	0.987797
ACID_THIOL_LIGASE_ACTIVITY	-0.63061	0.987797
CYSTEINE_TYPE_ENDOPEPTIDASE_ACTIVITY	-0.755535	0.987797
ALANINE_TRANSMEMBRANE_TRANSPORTER_ACTIVITY	-0.589021	0.987797
TITIN_BINDING	-0.632459	0.989528
MAP_KINASE_KINASE_ACTIVITY	-0.622192	0.989662
PHOSPHOTRANSFERASE_ACTIVITY_PHOSPHATE_GROUP_AS_ACCEPTOR	-0.655365	0.990562
POLY_PYRIMIDINE_TRACT_BINDING	-0.600224	0.991157
PROLINE_RICH_REGION_BINDING	-0.60915	0.991157
SODIUM_CHANNEL_ACTIVITY	0.667764	0.992041
CYCLIN_DEPENDENT_PROTEIN_SERINE_THREONINE_KINASE_INHIBITOR_ACTIVITY	0.600602	0.992041
VOLTAGE_GATED_ION_CHANNEL_ACTIVITY	0.800859	0.992057
XENOBIOTIC_TRANSMEMBRANE_TRANSPORTER_ACTIVITY	-0.635026	0.992829
ENDOPEPTIDASE_ACTIVITY	-0.842038	0.993059
CYTIDINE_DEAMINASE_ACTIVITY	-0.563687	0.993059
NEUROPEPTIDE_RECEPTOR_ACTIVITY	0.689287	0.993059
SYMPORTER_ACTIVITY	0.771102	0.993059
NADPLUS_KINASE_ACTIVITY	0.597078	0.995133
ORGANIC_ACID_SODIUM_SYMPORTER_ACTIVITY	0.646235	0.996219
BILE_ACID_TRANSMEMBRANE_TRANSPORTER_ACTIVITY	-0.588183	0.996219
COA_HYDROLASE_ACTIVITY	-0.583218	0.996219
RECEPTOR_SERINE_THREONINE_KINASE_BINDING	0.618688	0.997015
CHANNEL_REGULATOR_ACTIVITY	0.757097	0.997192
ORGANIC_HYDROXY_COMPOUND_TRANSMEMBRANE_TRANSPORTER_ACTIVITY	-0.657117	0.997192
E_BOX_BINDING	-0.673518	0.997192
GUANYL_NUCLEOTIDE_EXCHANGE_FACTOR_ACTIVITY	0.777942	0.997392
AMINO_ACID_SODIUM_SYMPORTER_ACTIVITY	0.566902	0.998823
NUCLEASE_ACTIVITY	0.748385	1
THIOLESTER_HYDROLASE_ACTIVITY	0.60806	1
LIGAND_GATED_ANION_CHANNEL_ACTIVITY	0.569645	1
NEUROTRANSMITTER_BINDING	-0.54132	1
DNA_APURINIC_OR_APYRIMIDINIC_SITE_ENDONUCLEASE_ACTIVITY	0.520187	1
MYOSIN_V_BINDING	0.557686	1
SECONDARY_ACTIVE_MONOCARBOXYLATE_TRANSMEMBRANE_TRANSPORTER_ACTIVITY	-0.519669	1
POLYOL_TRANSMEMBRANE_TRANSPORTER_ACTIVITY	0.506362	1
AMINO_ACID_CATION_SYMPORTER_ACTIVITY	-0.540107	1
METHYL_CPG_BINDING	-0.539299	1
SIALIC_ACID_BINDING	-0.536318	1
NEUTRAL_AMINO_ACID_TRANSMEMBRANE_TRANSPORTER_ACTIVITY	-0.567262	1
INHIBITORY_EXTRACELLULAR_LIGAND_GATED_ION_CHANNEL_ACTIVITY	-0.512952	1
PROSTANOID_RECEPTOR_ACTIVITY	0.490001	1
VOLTAGE_GATED_CATION_CHANNEL_ACTIVITY	0.727264	1
AMINE_BINDING	0.472017	1
BMP_RECEPTOR_BINDING	-0.477986	1
ACTIVE_ION_TRANSMEMBRANE_TRANSPORTER_ACTIVITY	0.743924	1
INORGANIC_ANION_TRANSMEMBRANE_TRANSPORTER_ACTIVITY	0.704203	1
SOLUTE_CATION_SYMPORTER_ACTIVITY	0.674493	1
FLIPPASE_ACTIVITY	-0.46977	1
CO_RECEPTOR_BINDING	0.493004	1
GABA_RECEPTOR_ACTIVITY	-0.486037	1
SERINE_HYDROLASE_ACTIVITY	-0.709889	1
GLUTAMATE_RECEPTOR_ACTIVITY	-0.537493	1
MITOGEN_ACTIVATED_PROTEIN_KINASE_BINDING	-0.498047	1
DYNEIN_LIGHT_INTERMEDIATE_CHAIN_BINDING	0.503541	1
EXODEOXYRIBONUCLEASE_ACTIVITY	0.493073	1
GLUCURONOSYLTRANSFERASE_ACTIVITY	0.505189	1
L_AMINO_ACID_TRANSMEMBRANE_TRANSPORTER_ACTIVITY	0.586048	1
ICOSANOID_RECEPTOR_ACTIVITY	-0.400412	1
INTERLEUKIN_1_RECEPTOR_BINDING	-0.442583	1
CYTOKINE_ACTIVITY	-0.732547	1
CATION_CHANNEL_ACTIVITY	0.757822	1
MONOCARBOXYLIC_ACID_TRANSMEMBRANE_TRANSPORTER_ACTIVITY	0.538022	1
PASSIVE_TRANSMEMBRANE_TRANSPORTER_ACTIVITY	0.747793	1
STEROID_HYDROXYLASE_ACTIVITY	0.54069	1
AMINO_ACID_TRANSMEMBRANE_TRANSPORTER_ACTIVITY	-0.512402	1
FATTY_ACID_TRANSMEMBRANE_TRANSPORTER_ACTIVITY	-0.313287	1
INWARD_RECTIFIER_POTASSIUM_CHANNEL_ACTIVITY	-0.348995	1
ODORANT_BINDING	-0.374494	1
OLFACTORY_RECEPTOR_ACTIVITY	0.468003	1
ORGANIC_ACID_TRANSMEMBRANE_TRANSPORTER_ACTIVITY	0.550592	1
SEROTONIN_RECEPTOR_ACTIVITY	0.436968	1
