# Supplementary material for: Comprehensive bioinformatics analysis reveals biomarkers of DNA methylation-related genes in varicose veins
Source: Front Genet. 2022 Nov 25;13:1013803. doi: 10.3389/fgene.2022.1013803 (PMC9732536; doi:10.3389/fgene.2022.1013803)
Supplement: Supplementary file 1 [file DataSheet1.ZIP › Supplementary Material (2022.10.31)/Supplementary Table 8.xlsx]

## Sheet: CRIP1.KEGG
ID	NES	p.adjust
ECM_RECEPTOR_INTERACTION	-2.20883	1.99e-05
OXIDATIVE_PHOSPHORYLATION	2.18912	1.99e-05
RIBOSOME	2.09994	2.44e-05
FOCAL_ADHESION	-1.96864	2.44e-05
PARKINSONS_DISEASE	1.96827	0.00116956
METABOLISM_OF_XENOBIOTICS_BY_CYTOCHROME_P450	1.9479	0.00172439
ALZHEIMERS_DISEASE	1.77999	0.00367381
HUNTINGTONS_DISEASE	1.68053	0.00437901
DRUG_METABOLISM_CYTOCHROME_P450	1.84654	0.00437901
LEISHMANIA_INFECTION	-1.7976	0.0200099
HYPERTROPHIC_CARDIOMYOPATHY_HCM	-1.77242	0.0200099
ENDOCYTOSIS	-1.60479	0.0220003
RENAL_CELL_CARCINOMA	-1.75177	0.0282834
TGF_BETA_SIGNALING_PATHWAY	-1.7198	0.0288684
REGULATION_OF_ACTIN_CYTOSKELETON	-1.55938	0.0288684
PATHWAYS_IN_CANCER	-1.42448	0.0338218
INTESTINAL_IMMUNE_NETWORK_FOR_IGA_PRODUCTION	-1.72365	0.0338218
TIGHT_JUNCTION	-1.5838	0.0338218
PANCREATIC_CANCER	-1.70521	0.0338218
SYSTEMIC_LUPUS_ERYTHEMATOSUS	-1.68923	0.0338218
SMALL_CELL_LUNG_CANCER	-1.65306	0.0491759
NOTCH_SIGNALING_PATHWAY	1.64629	0.0518827
LONG_TERM_DEPRESSION	-1.67259	0.0518827
RNA_POLYMERASE	1.66802	0.0721409
CARDIAC_MUSCLE_CONTRACTION	1.5475	0.0721409
LONG_TERM_POTENTIATION	-1.56701	0.0721409
CYTOKINE_CYTOKINE_RECEPTOR_INTERACTION	-1.34573	0.0960934
ARRHYTHMOGENIC_RIGHT_VENTRICULAR_CARDIOMYOPATHY_ARVC	-1.53486	0.0964688
FATTY_ACID_METABOLISM	1.56233	0.106497
DNA_REPLICATION	1.61955	0.131036
DILATED_CARDIOMYOPATHY	-1.46499	0.139752
GLUTATHIONE_METABOLISM	1.48349	0.170938
JAK_STAT_SIGNALING_PATHWAY	-1.34508	0.204038
TRYPTOPHAN_METABOLISM	1.4695	0.204038
FRUCTOSE_AND_MANNOSE_METABOLISM	1.50534	0.204038
MAPK_SIGNALING_PATHWAY	-1.25673	0.216995
ETHER_LIPID_METABOLISM	-1.49461	0.227547
SPLICEOSOME	1.4017	0.227547
ASTHMA	-1.47533	0.227547
FOLATE_BIOSYNTHESIS	1.50856	0.227547
PRION_DISEASES	-1.46611	0.227547
VIRAL_MYOCARDITIS	-1.39464	0.232776
CHEMOKINE_SIGNALING_PATHWAY	-1.32238	0.24479
PHENYLALANINE_METABOLISM	1.51975	0.24479
NOD_LIKE_RECEPTOR_SIGNALING_PATHWAY	-1.39006	0.24479
HOMOLOGOUS_RECOMBINATION	1.48244	0.247643
PATHOGENIC_ESCHERICHIA_COLI_INFECTION	-1.39575	0.277565
GLYCOSAMINOGLYCAN_DEGRADATION	1.45175	0.283828
LYSOSOME	1.27241	0.287339
FC_GAMMA_R_MEDIATED_PHAGOCYTOSIS	-1.29792	0.287339
EPITHELIAL_CELL_SIGNALING_IN_HELICOBACTER_PYLORI_INFECTION	-1.33458	0.287339
BASE_EXCISION_REPAIR	1.33582	0.329704
CYSTEINE_AND_METHIONINE_METABOLISM	-1.34655	0.341609
GLYCINE_SERINE_AND_THREONINE_METABOLISM	1.32239	0.341609
STEROID_HORMONE_BIOSYNTHESIS	1.27523	0.341609
ERBB_SIGNALING_PATHWAY	-1.2721	0.341776
CIRCADIAN_RHYTHM_MAMMAL	1.38455	0.350948
TYROSINE_METABOLISM	1.29458	0.359116
UBIQUITIN_MEDIATED_PROTEOLYSIS	-1.23521	0.359116
LEUKOCYTE_TRANSENDOTHELIAL_MIGRATION	-1.22723	0.359116
NATURAL_KILLER_CELL_MEDIATED_CYTOTOXICITY	-1.20804	0.359116
WNT_SIGNALING_PATHWAY	-1.18928	0.366898
PROSTATE_CANCER	-1.22528	0.377455
HEMATOPOIETIC_CELL_LINEAGE	-1.21869	0.377941
ENDOMETRIAL_CANCER	-1.27364	0.377941
AXON_GUIDANCE	-1.18885	0.385101
BASAL_TRANSCRIPTION_FACTORS	-1.27247	0.389419
GAP_JUNCTION	-1.20512	0.391159
ALLOGRAFT_REJECTION	-1.25795	0.399457
RENIN_ANGIOTENSIN_SYSTEM	1.33253	0.399457
NEUROTROPHIN_SIGNALING_PATHWAY	-1.16415	0.399457
GALACTOSE_METABOLISM	1.26135	0.399457
COLORECTAL_CANCER	-1.1983	0.399457
GNRH_SIGNALING_PATHWAY	-1.17626	0.399457
TYPE_II_DIABETES_MELLITUS	-1.23281	0.399457
OOCYTE_MEIOSIS	-1.1634	0.399457
TOLL_LIKE_RECEPTOR_SIGNALING_PATHWAY	-1.15987	0.399457
HISTIDINE_METABOLISM	1.23927	0.399457
T_CELL_RECEPTOR_SIGNALING_PATHWAY	-1.14694	0.399457
GLYCOLYSIS_GLUCONEOGENESIS	1.16696	0.399457
ANTIGEN_PROCESSING_AND_PRESENTATION	-1.15632	0.399457
PORPHYRIN_AND_CHLOROPHYLL_METABOLISM	1.20501	0.399457
CELL_ADHESION_MOLECULES_CAMS	-1.14279	0.399457
GLYCOSAMINOGLYCAN_BIOSYNTHESIS_HEPARAN_SULFATE	1.23387	0.399457
VIBRIO_CHOLERAE_INFECTION	-1.20459	0.399457
GLIOMA	-1.17316	0.399457
CHRONIC_MYELOID_LEUKEMIA	-1.17264	0.399457
GRAFT_VERSUS_HOST_DISEASE	-1.22286	0.399457
STEROID_BIOSYNTHESIS	1.28718	0.399457
MISMATCH_REPAIR	1.23633	0.399457
BLADDER_CANCER	-1.20483	0.399457
PRIMARY_BILE_ACID_BIOSYNTHESIS	1.25696	0.399457
PURINE_METABOLISM	1.13844	0.402012
PROPANOATE_METABOLISM	1.17204	0.40738
PROXIMAL_TUBULE_BICARBONATE_RECLAMATION	1.20252	0.410019
VEGF_SIGNALING_PATHWAY	-1.15341	0.413501
THYROID_CANCER	-1.20541	0.413501
GLYCEROLIPID_METABOLISM	1.15759	0.429189
NUCLEOTIDE_EXCISION_REPAIR	1.15336	0.442595
PENTOSE_PHOSPHATE_PATHWAY	1.18727	0.445851
NITROGEN_METABOLISM	-1.16887	0.445851
AUTOIMMUNE_THYROID_DISEASE	-1.158	0.445851
NON_SMALL_CELL_LUNG_CANCER	-1.14498	0.445851
NEUROACTIVE_LIGAND_RECEPTOR_INTERACTION	1.07984	0.445851
B_CELL_RECEPTOR_SIGNALING_PATHWAY	-1.11776	0.445851
MELANOMA	-1.115	0.445851
P53_SIGNALING_PATHWAY	-1.11194	0.445871
FC_EPSILON_RI_SIGNALING_PATHWAY	-1.10411	0.446598
CELL_CYCLE	-1.08878	0.450436
PENTOSE_AND_GLUCURONATE_INTERCONVERSIONS	1.15066	0.466752
LYSINE_DEGRADATION	1.11855	0.487485
O_GLYCAN_BIOSYNTHESIS	-1.12912	0.492374
REGULATION_OF_AUTOPHAGY	1.08594	0.52037
ADIPOCYTOKINE_SIGNALING_PATHWAY	-1.07238	0.52037
AMINO_SUGAR_AND_NUCLEOTIDE_SUGAR_METABOLISM	1.07987	0.527652
PROTEASOME	1.07859	0.527652
GLYCOSPHINGOLIPID_BIOSYNTHESIS_GANGLIO_SERIES	1.09203	0.527652
ADHERENS_JUNCTION	-1.05305	0.527652
PYRIMIDINE_METABOLISM	1.05544	0.527652
TYPE_I_DIABETES_MELLITUS	-1.07689	0.527652
PEROXISOME	1.0464	0.527652
AMINOACYL_TRNA_BIOSYNTHESIS	1.08312	0.527652
ONE_CARBON_POOL_BY_FOLATE	-1.08487	0.527652
MTOR_SIGNALING_PATHWAY	-1.07323	0.536317
SELENOAMINO_ACID_METABOLISM	-1.09035	0.536317
RNA_DEGRADATION	1.03969	0.537053
NON_HOMOLOGOUS_END_JOINING	1.07175	0.537053
ASCORBATE_AND_ALDARATE_METABOLISM	1.05283	0.552852
COMPLEMENT_AND_COAGULATION_CASCADES	1.02547	0.56566
VASCULAR_SMOOTH_MUSCLE_CONTRACTION	-1.01794	0.56566
DRUG_METABOLISM_OTHER_ENZYMES	1.01901	0.580401
INOSITOL_PHOSPHATE_METABOLISM	1.00796	0.596945
CITRATE_CYCLE_TCA_CYCLE	-0.995753	0.62939
GLYCEROPHOSPHOLIPID_METABOLISM	0.989513	0.637129
MATURITY_ONSET_DIABETES_OF_THE_YOUNG	0.980883	0.646201
GLYOXYLATE_AND_DICARBOXYLATE_METABOLISM	-0.995157	0.646201
ARACHIDONIC_ACID_METABOLISM	0.980856	0.652798
PYRUVATE_METABOLISM	0.979474	0.654897
LINOLEIC_ACID_METABOLISM	-0.960189	0.654897
BETA_ALANINE_METABOLISM	0.953734	0.654897
PHOSPHATIDYLINOSITOL_SIGNALING_SYSTEM	0.96119	0.698239
ALPHA_LINOLENIC_ACID_METABOLISM	-0.947781	0.699312
SNARE_INTERACTIONS_IN_VESICULAR_TRANSPORT	-0.938008	0.701701
TASTE_TRANSDUCTION	0.950596	0.710546
ARGININE_AND_PROLINE_METABOLISM	0.939959	0.733226
BUTANOATE_METABOLISM	0.903942	0.735206
VASOPRESSIN_REGULATED_WATER_REABSORPTION	0.91503	0.768981
INSULIN_SIGNALING_PATHWAY	0.925328	0.791499
RETINOL_METABOLISM	0.915488	0.791499
NICOTINATE_AND_NICOTINAMIDE_METABOLISM	-0.885886	0.798766
ALDOSTERONE_REGULATED_SODIUM_REABSORPTION	0.889477	0.798766
MELANOGENESIS	-0.897335	0.818333
GLYCOSYLPHOSPHATIDYLINOSITOL_GPI_ANCHOR_BIOSYNTHESIS	-0.851416	0.818333
CALCIUM_SIGNALING_PATHWAY	-0.906797	0.818333
SULFUR_METABOLISM	0.83168	0.818333
VALINE_LEUCINE_AND_ISOLEUCINE_DEGRADATION	-0.837009	0.818333
PPAR_SIGNALING_PATHWAY	0.878927	0.818333
DORSO_VENTRAL_AXIS_FORMATION	0.84012	0.818333
OTHER_GLYCAN_DEGRADATION	0.806512	0.818333
ALANINE_ASPARTATE_AND_GLUTAMATE_METABOLISM	0.842975	0.818333
BIOSYNTHESIS_OF_UNSATURATED_FATTY_ACIDS	0.810747	0.818333
STARCH_AND_SUCROSE_METABOLISM	0.860708	0.818333
PROTEIN_EXPORT	0.800873	0.824147
SPHINGOLIPID_METABOLISM	-0.82243	0.824147
TERPENOID_BACKBONE_BIOSYNTHESIS	-0.7943	0.824147
PROGESTERONE_MEDIATED_OOCYTE_MATURATION	0.868317	0.837059
ACUTE_MYELOID_LEUKEMIA	-0.834437	0.849464
GLYCOSAMINOGLYCAN_BIOSYNTHESIS_CHONDROITIN_SULFATE	0.754542	0.85625
ABC_TRANSPORTERS	0.802396	0.85625
RIG_I_LIKE_RECEPTOR_SIGNALING_PATHWAY	0.839261	0.863351
AMYOTROPHIC_LATERAL_SCLEROSIS_ALS	-0.76942	0.886897
CYTOSOLIC_DNA_SENSING_PATHWAY	-0.757391	0.896288
HEDGEHOG_SIGNALING_PATHWAY	-0.778588	0.899953
RIBOFLAVIN_METABOLISM	0.658388	0.935102
PANTOTHENATE_AND_COA_BIOSYNTHESIS	-0.681429	0.946193
N_GLYCAN_BIOSYNTHESIS	0.723126	0.946193
APOPTOSIS	-0.762905	0.948531
GLYCOSPHINGOLIPID_BIOSYNTHESIS_LACTO_AND_NEOLACTO_SERIES	0.659761	0.951243
BASAL_CELL_CARCINOMA	0.679758	0.988689
PRIMARY_IMMUNODEFICIENCY	0.609523	0.991615
GLYCOSAMINOGLYCAN_BIOSYNTHESIS_KERATAN_SULFATE	-0.486853	0.993243
GLYCOSPHINGOLIPID_BIOSYNTHESIS_GLOBO_SERIES	-0.415716	1
OLFACTORY_TRANSDUCTION	0.606468	1
