# Supplementary material for: Comprehensive bioinformatics analysis reveals biomarkers of DNA methylation-related genes in varicose veins
Source: Front Genet. 2022 Nov 25;13:1013803. doi: 10.3389/fgene.2022.1013803 (PMC9732536; doi:10.3389/fgene.2022.1013803)
Supplement: Supplementary file 1 [file DataSheet1.ZIP › Supplementary Material (2022.10.31)/Supplementary Table 9/OSR1.GOBP.xlsx]

## Sheet: OSR1.GOBP
ID	NES	p.adjust
EXTERNAL_ENCAPSULATING_STRUCTURE_ORGANIZATION	-2.026	6.26e-07
COLLAGEN_FIBRIL_ORGANIZATION	-2.45686	7.62e-06
STRESS_RESPONSE_TO_METAL_ION	2.39065	7.62e-06
DETOXIFICATION_OF_INORGANIC_COMPOUND	2.35773	2.61e-05
ELECTRON_TRANSPORT_CHAIN	2.12086	4.41e-05
FORMATION_OF_PRIMARY_GERM_LAYER	-2.15426	5.4e-05
CELL_ADHESION_MEDIATED_BY_INTEGRIN	-2.23129	9.45e-05
OXIDATIVE_PHOSPHORYLATION	2.14331	0.00015169
CELLULAR_RESPONSE_TO_ZINC_ION	2.3236	0.000155202
ATP_SYNTHESIS_COUPLED_ELECTRON_TRANSPORT	2.17919	0.000255573
GASTRULATION	-1.97574	0.000279734
GLUTATHIONE_DERIVATIVE_METABOLIC_PROCESS	2.22981	0.000297011
REGULATION_OF_LIPID_METABOLIC_PROCESS	1.74265	0.000308136
REGULATION_OF_VASCULATURE_DEVELOPMENT	-1.84917	0.000308136
CELLULAR_RESPONSE_TO_COPPER_ION	2.24726	0.000361081
COLLAGEN_ACTIVATED_TYROSINE_KINASE_RECEPTOR_SIGNALING_PATHWAY	-2.13567	0.000533218
ALCOHOL_METABOLIC_PROCESS	1.74694	0.000533218
FATTY_ACID_METABOLIC_PROCESS	1.7188	0.000690427
PRIMARY_ALCOHOL_METABOLIC_PROCESS	2.05119	0.000840657
DETOXIFICATION	1.97024	0.000840657
RETINOL_METABOLIC_PROCESS	2.15114	0.0010152
RESPIRATORY_ELECTRON_TRANSPORT_CHAIN	2.04693	0.0010152
COLLAGEN_ACTIVATED_SIGNALING_PATHWAY	-2.20365	0.0010152
RESPONSE_TO_COPPER_ION	2.17435	0.0010152
INTEGRIN_MEDIATED_SIGNALING_PATHWAY	-1.98848	0.00132883
GENERATION_OF_PRECURSOR_METABOLITES_AND_ENERGY	1.62152	0.00132883
POSITIVE_REGULATION_OF_WOUND_HEALING	-2.09187	0.00167985
NEGATIVE_REGULATION_OF_LIPID_METABOLIC_PROCESS	2.02594	0.00173013
ORGANIC_HYDROXY_COMPOUND_METABOLIC_PROCESS	1.56281	0.00187063
CHONDROCYTE_DEVELOPMENT	-2.19992	0.0021066
MITOCHONDRIAL_ELECTRON_TRANSPORT_NADH_TO_UBIQUINONE	2.13019	0.00221714
MAINTENANCE_OF_PROTEIN_LOCALIZATION_IN_ENDOPLASMIC_RETICULUM	-2.16304	0.00221714
CELLULAR_RESPONSE_TO_CADMIUM_ION	2.12663	0.0022262
ENDODERMAL_CELL_DIFFERENTIATION	-2.07264	0.00270145
ENDODERM_FORMATION	-2.04355	0.00270145
MITOCHONDRIAL_RESPIRATORY_CHAIN_COMPLEX_ASSEMBLY	2.02898	0.00311689
RESPONSE_TO_TOXIC_SUBSTANCE	1.74574	0.00338131
WOUND_HEALING	-1.54492	0.00353447
REGULATION_OF_STEROID_METABOLIC_PROCESS	1.88157	0.00353447
TERPENOID_BIOSYNTHETIC_PROCESS	2.07844	0.0038415
REGULATION_OF_CHOLESTEROL_METABOLIC_PROCESS	1.99398	0.00430129
ISOPRENOID_METABOLIC_PROCESS	1.82584	0.00498881
POSITIVE_REGULATION_OF_STEROID_METABOLIC_PROCESS	2.09812	0.00507279
LIPID_MODIFICATION	1.74295	0.00512279
POSITIVE_REGULATION_OF_RESPONSE_TO_WOUNDING	-1.97177	0.00527591
POSITIVE_REGULATION_OF_CHOLESTEROL_EFFLUX	2.07281	0.00553964
LIPID_CATABOLIC_PROCESS	1.6162	0.00604327
REGULATION_OF_EXTRACELLULAR_MATRIX_DISASSEMBLY	-2.07157	0.00610496
LIPID_OXIDATION	1.81533	0.00645559
TERPENOID_METABOLIC_PROCESS	1.81427	0.00645559
NADH_DEHYDROGENASE_COMPLEX_ASSEMBLY	1.97149	0.00761852
RESPONSE_TO_ZINC_ION	1.97954	0.00807188
ENERGY_DERIVATION_BY_OXIDATION_OF_ORGANIC_COMPOUNDS	1.67523	0.00814052
RESPONSE_TO_MECHANICAL_STIMULUS	-1.70129	0.00899058
ISOPRENOID_BIOSYNTHETIC_PROCESS	2.02893	0.00927335
RESPONSE_TO_FIBROBLAST_GROWTH_FACTOR	-1.81372	0.00977873
ACTIN_FILAMENT_ORGANIZATION	-1.56223	0.0112781
REGULATION_OF_POTASSIUM_ION_TRANSMEMBRANE_TRANSPORTER_ACTIVITY	-1.94044	0.0114113
POSITIVE_REGULATION_OF_VASCULATURE_DEVELOPMENT	-1.77906	0.0128834
REGULATION_OF_CELL_ADHESION_MEDIATED_BY_INTEGRIN	-1.96918	0.0129857
VIRAL_GENE_EXPRESSION	1.72023	0.0130452
MONOCARBOXYLIC_ACID_BIOSYNTHETIC_PROCESS	1.71864	0.0132742
REGULATION_OF_CHOLESTEROL_EFFLUX	2.0014	0.0132742
ESTABLISHMENT_OR_MAINTENANCE_OF_CELL_POLARITY	-1.67684	0.0145718
RESPONSE_TO_CADMIUM_ION	1.84258	0.0154666
CELL_SUBSTRATE_ADHESION	-1.55237	0.0155591
ENDOMEMBRANE_SYSTEM_ORGANIZATION	-1.51381	0.01574
RESPONSE_TO_FATTY_ACID	1.86646	0.0163119
REGULATION_OF_STEROID_BIOSYNTHETIC_PROCESS	1.8242	0.0163119
CELLULAR_HORMONE_METABOLIC_PROCESS	1.71484	0.0163119
TRANSITION_METAL_ION_HOMEOSTASIS	1.71329	0.0163119
TRANSCRIPTION_BY_RNA_POLYMERASE_III	1.97385	0.0163119
POSITIVE_REGULATION_OF_ORGANELLE_ASSEMBLY	-1.87077	0.0164988
REGULATION_OF_POTASSIUM_ION_TRANSPORT	-1.78357	0.0166128
STEROID_METABOLIC_PROCESS	1.55104	0.0166458
COTRANSLATIONAL_PROTEIN_TARGETING_TO_MEMBRANE	1.76457	0.0167308
ESTABLISHMENT_OF_PROTEIN_LOCALIZATION_TO_ENDOPLASMIC_RETICULUM	1.71215	0.0168552
NEGATIVE_REGULATION_OF_LIPID_BIOSYNTHETIC_PROCESS	1.94348	0.0176033
HIGH_DENSITY_LIPOPROTEIN_PARTICLE_ASSEMBLY	2.02164	0.017656
PROTEIN_ACTIVATION_CASCADE	1.96206	0.0179003
CELL_DIVISION	-1.46523	0.0184019
NEGATIVE_REGULATION_OF_VASCULATURE_DEVELOPMENT	-1.77452	0.019193
REGULATION_OF_LYMPHOCYTE_CHEMOTAXIS	-2.02517	0.019193
POSITIVE_REGULATION_OF_ORGANELLE_ORGANIZATION	-1.46949	0.0193229
CELLULAR_RESPIRATION	1.69362	0.0199453
CELLULAR_RESPONSE_TO_FATTY_ACID	1.91898	0.0206749
POSITIVE_REGULATION_OF_CELL_ADHESION	-1.48314	0.0213191
ENDODERM_DEVELOPMENT	-1.83908	0.0222109
POSITIVE_REGULATION_OF_STEROL_TRANSPORT	1.94601	0.02228
COLLAGEN_CATABOLIC_PROCESS	-1.8346	0.0236307
SPINDLE_LOCALIZATION	-1.89106	0.0236307
PROTEIN_LIPID_COMPLEX_ASSEMBLY	1.94792	0.0247155
PROTON_TRANSMEMBRANE_TRANSPORT	1.70381	0.0247155
CELLULAR_TRANSITION_METAL_ION_HOMEOSTASIS	1.70781	0.0259717
OLEFINIC_COMPOUND_METABOLIC_PROCESS	1.69579	0.0265097
NEGATIVE_REGULATION_OF_VASCULAR_PERMEABILITY	1.94186	0.0266174
NEGATIVE_REGULATION_OF_POTASSIUM_ION_TRANSPORT	-1.9187	0.0266303
LEUKOCYTE_MIGRATION	-1.46537	0.027361
CELL_CELL_ADHESION_MEDIATED_BY_INTEGRIN	-1.94795	0.028205
DETECTION_OF_ABIOTIC_STIMULUS	-1.70433	0.0293125
MESODERMAL_CELL_DIFFERENTIATION	-1.94666	0.0293125
NEGATIVE_REGULATION_OF_LOCOMOTION	-1.51896	0.0304529
STRIATED_MUSCLE_CELL_APOPTOTIC_PROCESS	-1.87073	0.030971
POSITIVE_REGULATION_OF_INFLAMMATORY_RESPONSE	1.64423	0.030971
RIBOSOMAL_SMALL_SUBUNIT_BIOGENESIS	1.80719	0.0310905
NEGATIVE_REGULATION_OF_EPITHELIAL_TO_MESENCHYMAL_TRANSITION	-1.95974	0.0317047
PROTEIN_TARGETING_TO_MEMBRANE	1.63271	0.0317047
XENOBIOTIC_TRANSPORT	-1.83687	0.0318314
REVERSE_CHOLESTEROL_TRANSPORT	1.90363	0.0318314
WHITE_FAT_CELL_DIFFERENTIATION	1.91531	0.0330767
ZINC_ION_HOMEOSTASIS	1.874	0.0340043
COLLAGEN_METABOLIC_PROCESS	-1.71793	0.0340043
RESPONSE_TO_TOPOLOGICALLY_INCORRECT_PROTEIN	-1.63198	0.0361338
SKELETAL_SYSTEM_DEVELOPMENT	-1.43261	0.0389124
PHAGOCYTOSIS	-1.54609	0.0404579
MESODERM_MORPHOGENESIS	-1.76669	0.0406159
REGULATION_OF_CELLULAR_KETONE_METABOLIC_PROCESS	1.59401	0.0447781
ORGANIC_ACID_BIOSYNTHETIC_PROCESS	1.48016	0.0453104
EMBRYONIC_MORPHOGENESIS	-1.41668	0.0453104
CEREBRAL_CORTEX_DEVELOPMENT	-1.65882	0.0453104
ORGANELLE_LOCALIZATION	-1.41534	0.0453104
REGULATION_OF_EPITHELIAL_TO_MESENCHYMAL_TRANSITION	-1.71362	0.0453104
CELLULAR_RESPONSE_TO_ACID_CHEMICAL	-1.78694	0.0453104
ATP_METABOLIC_PROCESS	1.52686	0.0453104
ESTABLISHMENT_OF_PROTEIN_LOCALIZATION_TO_ORGANELLE	1.39399	0.0453104
MATURATION_OF_SSU_RRNA_FROM_TRICISTRONIC_RRNA_TRANSCRIPT_SSU_RRNA_5_8S_RRNA_LSU_RRNA	1.87045	0.0453104
REGULATION_OF_CHOLESTEROL_BIOSYNTHETIC_PROCESS	1.83312	0.0453104
HORMONE_METABOLIC_PROCESS	1.55398	0.0453104
CELLULAR_RESPONSE_TO_GLUCOSE_STARVATION	-1.82308	0.0453104
LAMELLIPODIUM_ORGANIZATION	-1.71122	0.0453104
CELLULAR_OXIDANT_DETOXIFICATION	1.69851	0.0453104
PROTEIN_TARGETING	1.45312	0.0461769
RIBONUCLEOPROTEIN_COMPLEX_BIOGENESIS	1.48148	0.0461769
RETINOIC_ACID_METABOLIC_PROCESS	1.85868	0.0465215
REGULATION_OF_PEPTIDYL_TYROSINE_PHOSPHORYLATION	-1.49819	0.0465215
CELLULAR_KETONE_METABOLIC_PROCESS	1.51932	0.0465215
POSITIVE_REGULATION_OF_INSULIN_SECRETION_INVOLVED_IN_CELLULAR_RESPONSE_TO_GLUCOSE_STIMULUS	-1.89718	0.0465215
REGULATION_OF_KIDNEY_DEVELOPMENT	1.8953	0.0479614
TISSUE_REGENERATION	1.68126	0.0479614
REGULATION_OF_LIPID_BIOSYNTHETIC_PROCESS	1.54321	0.053867
HYPOTONIC_RESPONSE	-1.85809	0.053867
PALLIUM_DEVELOPMENT	-1.64105	0.053867
BONE_DEVELOPMENT	-1.55962	0.0543847
CARTILAGE_DEVELOPMENT	-1.58381	0.0543847
RNA_SPLICING	1.44585	0.0543847
PHOSPHOLIPID_EFFLUX	1.86395	0.0546849
RETINAL_METABOLIC_PROCESS	1.86036	0.0563397
RESPONSE_TO_NUTRIENT	-1.55871	0.0563397
REGULATION_OF_VASCULAR_PERMEABILITY	1.79251	0.0564536
ORGANIC_HYDROXY_COMPOUND_CATABOLIC_PROCESS	1.70572	0.0589133
TELENCEPHALON_DEVELOPMENT	-1.55009	0.0589526
CENTROSOME_DUPLICATION	-1.75188	0.0596873
STEROID_BIOSYNTHETIC_PROCESS	1.53079	0.0600023
PHOSPHATIDYLCHOLINE_CATABOLIC_PROCESS	-1.9029	0.0600023
CELLULAR_RESPONSE_TO_EXTERNAL_STIMULUS	-1.4573	0.0612955
NEGATIVE_REGULATION_OF_POTASSIUM_ION_TRANSMEMBRANE_TRANSPORT	-1.89534	0.0632247
NUCLEAR_TRANSCRIBED_MRNA_CATABOLIC_PROCESS_NONSENSE_MEDIATED_DECAY	1.61273	0.0632247
NCRNA_PROCESSING	1.48289	0.0632247
RESPONSE_TO_TRANSFORMING_GROWTH_FACTOR_BETA	-1.47928	0.0634917
FATTY_ACID_BETA_OXIDATION	1.72028	0.0651015
SMALL_MOLECULE_CATABOLIC_PROCESS	1.41097	0.0655471
RRNA_METABOLIC_PROCESS	1.5787	0.0655471
CELL_MATRIX_ADHESION	-1.48644	0.0676443
ESTABLISHMENT_OF_CELL_POLARITY	-1.62427	0.0676504
TOXIN_TRANSPORT	-1.74355	0.0676504
CELLULAR_RESPONSE_TO_NUTRIENT	-1.75505	0.0676504
REGULATION_OF_FATTY_ACID_OXIDATION	1.80416	0.0676504
BEHAVIORAL_RESPONSE_TO_PAIN	-1.83758	0.0681458
ALCOHOL_BIOSYNTHETIC_PROCESS	1.56393	0.0684198
CELLULAR_RESPONSE_TO_TOXIC_SUBSTANCE	1.59721	0.069592
MICROTUBULE_CYTOSKELETON_ORGANIZATION	-1.35311	0.069592
BLOOD_COAGULATION_INTRINSIC_PATHWAY	1.87903	0.069592
POSITIVE_REGULATION_OF_JUN_KINASE_ACTIVITY	1.66615	0.0710485
ACTOMYOSIN_STRUCTURE_ORGANIZATION	-1.52754	0.0711307
MITOTIC_CELL_CYCLE_ARREST	-1.83877	0.0728175
REGULATION_OF_FIBROBLAST_GROWTH_FACTOR_RECEPTOR_SIGNALING_PATHWAY	-1.82753	0.0728175
PROGESTERONE_METABOLIC_PROCESS	1.87203	0.0729407
PEPTIDYL_SERINE_DEPHOSPHORYLATION	-1.83783	0.0731007
MUSCLE_CELL_APOPTOTIC_PROCESS	-1.69944	0.0731281
IRON_ION_TRANSMEMBRANE_TRANSPORT	1.80561	0.0731891
MIDDLE_EAR_MORPHOGENESIS	1.84503	0.0737913
PHOTOTRANSDUCTION_VISIBLE_LIGHT	-1.75809	0.0752459
REGULATION_OF_STEROL_TRANSPORT	1.68864	0.0768826
REGULATION_OF_BINDING	1.40769	0.0770386
DOPAMINERGIC_NEURON_DIFFERENTIATION	-1.75035	0.077902
POSITIVE_REGULATION_OF_OXIDOREDUCTASE_ACTIVITY	1.68269	0.0785149
XENOBIOTIC_CATABOLIC_PROCESS	1.8344	0.0787207
KIDNEY_EPITHELIUM_DEVELOPMENT	1.53895	0.0787207
REGULATION_OF_ORGANELLE_ASSEMBLY	-1.62938	0.0787207
RESPONSE_TO_EXTRACELLULAR_STIMULUS	-1.37602	0.0793567
MATURATION_OF_5_8S_RRNA	1.79457	0.0795916
ESTABLISHMENT_OF_MITOTIC_SPINDLE_LOCALIZATION	-1.77837	0.0800123
REGULATION_OF_PHOSPHATASE_ACTIVITY	-1.568	0.081112
ETHANOL_OXIDATION	1.82758	0.0842794
SPONTANEOUS_SYNAPTIC_TRANSMISSION	-1.80635	0.0866617
DIGESTIVE_SYSTEM_PROCESS	-1.58364	0.0870995
RIBOSOMAL_SMALL_SUBUNIT_ASSEMBLY	1.8301	0.0870995
ESTABLISHMENT_OF_PLANAR_POLARITY_OF_EMBRYONIC_EPITHELIUM	-1.80681	0.0870995
NUCLEAR_TRANSCRIBED_MRNA_CATABOLIC_PROCESS	1.49598	0.0962472
ESTABLISHMENT_OR_MAINTENANCE_OF_BIPOLAR_CELL_POLARITY	-1.72809	0.0963167
POSITIVE_REGULATION_OF_LYMPHOCYTE_CHEMOTAXIS	-1.805	0.0963711
POSITIVE_REGULATION_OF_SPROUTING_ANGIOGENESIS	-1.80488	0.0963711
REGULATION_OF_T_CELL_CHEMOTAXIS	-1.83174	0.0965253
CDC42_PROTEIN_SIGNAL_TRANSDUCTION	1.80497	0.0965253
NEGATIVE_REGULATION_OF_SMALL_MOLECULE_METABOLIC_PROCESS	1.60353	0.0965253
ALCOHOL_CATABOLIC_PROCESS	1.64572	0.0974487
REGULATION_OF_WOUND_HEALING	-1.56818	0.0986952
LIPOPROTEIN_CATABOLIC_PROCESS	1.79778	0.0991539
POSITIVE_REGULATION_OF_LIPID_METABOLIC_PROCESS	1.51921	0.100022
THIOESTER_BIOSYNTHETIC_PROCESS	1.64919	0.100692
CHOLESTEROL_EFFLUX	1.70296	0.100692
RESPONSE_TO_ACID_CHEMICAL	-1.59823	0.100754
GAS_TRANSPORT	-1.79689	0.100818
CHONDROCYTE_DIFFERENTIATION	-1.5708	0.100986
VESICLE_CYTOSKELETAL_TRAFFICKING	-1.58512	0.100986
REGULATION_OF_MONOOXYGENASE_ACTIVITY	1.61933	0.100986
NEGATIVE_REGULATION_OF_ALCOHOL_BIOSYNTHETIC_PROCESS	1.79012	0.101339
REGULATION_OF_CHOLESTEROL_ESTERIFICATION	1.75489	0.101782
NOTCH_SIGNALING_PATHWAY	1.49664	0.10362
EPITHELIAL_CELL_PROLIFERATION	-1.38894	0.105029
LAMELLIPODIUM_ASSEMBLY	-1.67851	0.10603
STRIATED_MUSCLE_CELL_DEVELOPMENT	-1.58227	0.10603
FATTY_ACID_CATABOLIC_PROCESS	1.57948	0.10603
CELL_CYCLE_ARREST	-1.46767	0.10603
PROTEIN_PHOSPHOPANTETHEINYLATION	-1.42862	0.10603
OXYGEN_TRANSPORT	-1.82775	0.10603
SPLICEOSOMAL_SNRNP_ASSEMBLY	1.70155	0.10603
CELLULAR_RESPONSE_TO_LITHIUM_ION	1.76057	0.107642
REGULATION_OF_DEPHOSPHORYLATION	-1.47887	0.107642
POSITIVE_REGULATION_OF_CELL_ADHESION_MEDIATED_BY_INTEGRIN	-1.81417	0.107725
REGULATION_OF_LIPID_LOCALIZATION	1.51862	0.108089
ORGANIC_HYDROXY_COMPOUND_BIOSYNTHETIC_PROCESS	1.46052	0.108402
ORGANIC_ACID_CATABOLIC_PROCESS	1.43763	0.108408
ASPARTATE_FAMILY_AMINO_ACID_BIOSYNTHETIC_PROCESS	-1.77849	0.109734
STEROID_ESTERIFICATION	1.80831	0.110794
RECEPTOR_MEDIATED_ENDOCYTOSIS	-1.39012	0.112925
MYOTUBE_CELL_DEVELOPMENT	-1.74344	0.113266
MESODERM_DEVELOPMENT	-1.45417	0.113266
PROTEIN_LIPID_COMPLEX_SUBUNIT_ORGANIZATION	1.64065	0.11453
REGULATION_OF_TRANSCRIPTION_BY_RNA_POLYMERASE_III	1.76385	0.11453
DETECTION_OF_TEMPERATURE_STIMULUS	-1.76481	0.115023
ETHANOL_METABOLIC_PROCESS	1.76162	0.115023
RNA_SPLICING_VIA_TRANSESTERIFICATION_REACTIONS	1.43533	0.116442
REGULATION_OF_CENTROSOME_CYCLE	-1.63878	0.116442
NEGATIVE_REGULATION_OF_STRIATED_MUSCLE_CELL_APOPTOTIC_PROCESS	-1.73876	0.116442
STEROL_METABOLIC_PROCESS	1.49489	0.116442
REGULATION_OF_ALCOHOL_BIOSYNTHETIC_PROCESS	1.63978	0.116593
ACTIN_FILAMENT_BASED_MOVEMENT	-1.49671	0.117072
MITOCHONDRIAL_ELECTRON_TRANSPORT_CYTOCHROME_C_TO_OXYGEN	1.79583	0.117627
PLANAR_CELL_POLARITY_PATHWAY_INVOLVED_IN_NEURAL_TUBE_CLOSURE	-1.76089	0.117673
PLASMA_MEMBRANE_ORGANIZATION	-1.5599	0.117798
RIBOSOME_BIOGENESIS	1.47158	0.118284
ENDOPLASMIC_RETICULUM_ORGANIZATION	-1.6098	0.118284
MUSCLE_FIBER_DEVELOPMENT	-1.59006	0.118284
CELLULAR_RESPONSE_TO_ANTIBIOTIC	1.72978	0.119621
CD40_SIGNALING_PATHWAY	-1.77869	0.119621
WOUND_HEALING_SPREADING_OF_EPIDERMAL_CELLS	-1.80022	0.119621
REGULATION_OF_ASTROCYTE_DIFFERENTIATION	-1.75819	0.119988
RESPONSE_TO_VITAMIN_E	-1.79923	0.119988
CONNECTIVE_TISSUE_DEVELOPMENT	-1.39853	0.12268
CELLULAR_LIPID_CATABOLIC_PROCESS	1.46354	0.124553
REGULATION_OF_TUMOR_NECROSIS_FACTOR_MEDIATED_SIGNALING_PATHWAY	1.61683	0.124629
MICROTUBULE_ORGANIZING_CENTER_ORGANIZATION	-1.50934	0.125264
POLYAMINE_BIOSYNTHETIC_PROCESS	-1.74772	0.125433
ESTABLISHMENT_OF_PLANAR_POLARITY_INVOLVED_IN_NEURAL_TUBE_CLOSURE	-1.80406	0.126254
NEGATIVE_REGULATION_OF_VOLTAGE_GATED_CALCIUM_CHANNEL_ACTIVITY	1.71649	0.126285
POSITIVE_REGULATION_OF_HORMONE_SECRETION	-1.5032	0.126285
MYOTUBE_DIFFERENTIATION	-1.52852	0.126285
NEGATIVE_REGULATION_OF_PHOSPHORUS_METABOLIC_PROCESS	-1.33474	0.126285
CELLULAR_DEFENSE_RESPONSE	-1.57635	0.126285
NEGATIVE_REGULATION_OF_MUSCLE_CELL_APOPTOTIC_PROCESS	-1.64658	0.126732
NCRNA_METABOLIC_PROCESS	1.36827	0.127447
PEPTIDYL_TYROSINE_MODIFICATION	-1.38515	0.127447
STEROID_HORMONE_SECRETION	1.73774	0.127447
FOREBRAIN_DEVELOPMENT	-1.39534	0.127792
POSITIVE_REGULATION_OF_PROTEIN_LOCALIZATION_TO_MEMBRANE	-1.41994	0.127792
TISSUE_MIGRATION	-1.34991	0.128255
LOCOMOTORY_EXPLORATION_BEHAVIOR	1.69392	0.128255
MUSCLE_CONTRACTION	-1.34504	0.128255
INTESTINAL_ABSORPTION	-1.65123	0.128255
REGULATION_OF_ACTIN_FILAMENT_BASED_PROCESS	-1.3685	0.129334
REGULATION_OF_PROTEIN_BINDING	1.44004	0.130773
BILE_ACID_METABOLIC_PROCESS	1.5836	0.130773
MUSCLE_FILAMENT_SLIDING	-1.64582	0.130899
REGULATION_OF_VACUOLE_ORGANIZATION	-1.64867	0.130899
PROTEIN_LOCALIZATION_TO_ENDOPLASMIC_RETICULUM	1.49533	0.131288
SENSORY_PERCEPTION_OF_TEMPERATURE_STIMULUS	-1.77597	0.131288
CELLULAR_RESPONSE_TO_KETONE	1.51909	0.131904
MONOVALENT_INORGANIC_ANION_HOMEOSTASIS	-1.75674	0.133771
VASCULAR_ENDOTHELIAL_CELL_PROLIFERATION	-1.70228	0.135807
NCRNA_3_END_PROCESSING	1.70931	0.135807
NEGATIVE_REGULATION_OF_FIBROBLAST_GROWTH_FACTOR_RECEPTOR_SIGNALING_PATHWAY	-1.73665	0.136554
MESONEPHROS_DEVELOPMENT	1.55999	0.136554
REGULATION_OF_INTEGRIN_MEDIATED_SIGNALING_PATHWAY	-1.71066	0.136554
REGULATION_OF_TRANSLATIONAL_INITIATION	-1.53158	0.136554
REGULATION_OF_MACROAUTOPHAGY	-1.49398	0.136949
HIGH_DENSITY_LIPOPROTEIN_PARTICLE_CLEARANCE	1.72551	0.138739
POSITIVE_REGULATION_OF_ESTABLISHMENT_OF_PROTEIN_LOCALIZATION	-1.37026	0.138744
REGULATION_OF_SYSTEMIC_ARTERIAL_BLOOD_PRESSURE_BY_RENIN_ANGIOTENSIN	1.71366	0.139284
LIPID_STORAGE	1.56976	0.141786
ELASTIC_FIBER_ASSEMBLY	-1.71103	0.142691
ACTIN_FILAMENT_BASED_TRANSPORT	-1.71776	0.14987
MICROTUBULE_ORGANIZING_CENTER_LOCALIZATION	-1.75142	0.15011
ESTABLISHMENT_OF_SPINDLE_ORIENTATION	-1.67091	0.152985
CELLULAR_RESPONSE_TO_VITAMIN	-1.66273	0.152985
ICOSANOID_METABOLIC_PROCESS	1.48523	0.152988
NEGATIVE_REGULATION_OF_FATTY_ACID_METABOLIC_PROCESS	1.68297	0.153537
MICROTUBULE_CYTOSKELETON_ORGANIZATION_INVOLVED_IN_MITOSIS	-1.48194	0.153537
RENAL_FILTRATION	-1.67866	0.155597
REGULATION_OF_OXIDOREDUCTASE_ACTIVITY	1.4947	0.156168
TRIGLYCERIDE_RICH_LIPOPROTEIN_PARTICLE_REMODELING	1.6775	0.156373
RAS_PROTEIN_SIGNAL_TRANSDUCTION	-1.32232	0.161612
CEREBELLAR_CORTEX_MORPHOGENESIS	-1.66493	0.161643
MRNA_PROCESSING	1.34397	0.161643
DNA_TEMPLATED_TRANSCRIPTION_TERMINATION	1.54099	0.163202
LOW_DENSITY_LIPOPROTEIN_RECEPTOR_PARTICLE_METABOLIC_PROCESS	1.70376	0.163202
RESPONSE_TO_COLD	1.60827	0.163202
NUCLEOTIDE_TRANSPORT	-1.68439	0.163202
ANION_HOMEOSTASIS	-1.59527	0.163202
VESICLE_LOCALIZATION	-1.44057	0.164721
POSITIVE_REGULATION_OF_INTRINSIC_APOPTOTIC_SIGNALING_PATHWAY	1.56528	0.165216
MORPHOGENESIS_OF_AN_EPITHELIAL_BUD	-1.68325	0.165278
NEGATIVE_REGULATION_OF_EPITHELIAL_CELL_DIFFERENTIATION	1.61115	0.165278
MONOCARBOXYLIC_ACID_CATABOLIC_PROCESS	1.50001	0.165532
TRANSITION_METAL_ION_TRANSPORT	1.43567	0.165532
INSULIN_SECRETION_INVOLVED_IN_CELLULAR_RESPONSE_TO_GLUCOSE_STIMULUS	-1.54321	0.165532
NEGATIVE_REGULATION_OF_CHONDROCYTE_DIFFERENTIATION	-1.71845	0.165532
IMMUNE_RESPONSE_REGULATING_SIGNALING_PATHWAY	-1.29702	0.165532
STRIATED_MUSCLE_CELL_DIFFERENTIATION	-1.37982	0.165841
NEGATIVE_REGULATION_OF_EPITHELIAL_CELL_PROLIFERATION	-1.48213	0.165841
CYTOPLASMIC_SEQUESTERING_OF_TRANSCRIPTION_FACTOR	-1.67149	0.16848
IRON_ION_TRANSPORT	1.54983	0.170041
POSITIVE_REGULATION_OF_LOCOMOTION	-1.2894	0.170041
CELLULAR_RESPONSE_TO_MECHANICAL_STIMULUS	-1.50897	0.170795
METANEPHRIC_GLOMERULUS_DEVELOPMENT	1.71719	0.173394
POSITIVE_REGULATION_OF_MACROAUTOPHAGY	-1.55883	0.17341
MYOFIBRIL_ASSEMBLY	-1.582	0.17341
CELL_JUNCTION_DISASSEMBLY	-1.6481	0.173771
MITOCHONDRIAL_TRANSLATIONAL_TERMINATION	1.4768	0.174721
REGULATION_OF_CYTOSKELETON_ORGANIZATION	-1.31887	0.174721
NEGATIVE_REGULATION_OF_KINASE_ACTIVITY	-1.36538	0.176817
PEPTIDE_CROSS_LINKING	-1.64604	0.176817
UNSATURATED_FATTY_ACID_METABOLIC_PROCESS	1.46482	0.177701
ESTABLISHMENT_OF_PROTEIN_LOCALIZATION_TO_MEMBRANE	1.3308	0.17903
CELLULAR_RESPONSE_TO_EXTRACELLULAR_STIMULUS	-1.43937	0.180261
REGULATION_OF_SISTER_CHROMATID_COHESION	-1.70714	0.180511
ER_NUCLEUS_SIGNALING_PATHWAY	-1.56893	0.180511
POSITIVE_REGULATION_OF_PEPTIDE_HORMONE_SECRETION	-1.49837	0.180731
MATURATION_OF_5_8S_RRNA_FROM_TRICISTRONIC_RRNA_TRANSCRIPT_SSU_RRNA_5_8S_RRNA_LSU_RRNA	1.67092	0.180731
REGULATION_OF_RESPONSE_TO_WOUNDING	-1.47054	0.181091
CELL_CHEMOTAXIS	-1.35521	0.182267
LEUKOCYTE_ADHESION_TO_VASCULAR_ENDOTHELIAL_CELL	-1.57099	0.182267
NEGATIVE_REGULATION_OF_STEROID_METABOLIC_PROCESS	1.62671	0.182774
INTESTINAL_LIPID_ABSORPTION	-1.66568	0.182774
REGULATION_OF_MEMBRANE_PROTEIN_ECTODOMAIN_PROTEOLYSIS	1.6493	0.182774
RESPONSE_TO_CHEMOKINE	-1.45207	0.183301
REGULATION_OF_CELL_DIVISION	-1.44542	0.183301
POSITIVE_REGULATION_OF_INTERFERON_GAMMA_PRODUCTION	-1.52061	0.183301
HOMOTYPIC_CELL_CELL_ADHESION	-1.50269	0.183301
REFLEX	1.64888	0.183301
LIPID_DIGESTION	-1.63119	0.183645
ANATOMICAL_STRUCTURE_MATURATION	1.36522	0.184302
POSITIVE_REGULATION_OF_FIBROBLAST_PROLIFERATION	1.60418	0.184302
RETINOIC_ACID_RECEPTOR_SIGNALING_PATHWAY	1.64309	0.184302
NEGATIVE_REGULATION_OF_CELL_CYCLE_G1_S_PHASE_TRANSITION	-1.45899	0.184302
C21_STEROID_HORMONE_METABOLIC_PROCESS	1.57407	0.184302
NEGATIVE_REGULATION_OF_CARDIAC_MUSCLE_CELL_PROLIFERATION	-1.72387	0.184302
CONVERGENT_EXTENSION	-1.67972	0.184302
MONOVALENT_INORGANIC_CATION_HOMEOSTASIS	1.46742	0.184302
STEROL_BIOSYNTHETIC_PROCESS	1.54452	0.184684
NEPHRON_EPITHELIUM_DEVELOPMENT	1.458	0.18474
REGULATION_OF_MONOCYTE_CHEMOTAXIS	-1.65554	0.18474
CARTILAGE_DEVELOPMENT_INVOLVED_IN_ENDOCHONDRAL_BONE_MORPHOGENESIS	-1.70724	0.185499
POSITIVE_REGULATION_OF_MYELOID_LEUKOCYTE_MEDIATED_IMMUNITY	-1.64263	0.187163
MEMBRANE_PROTEIN_PROTEOLYSIS	1.50504	0.187712
MITOCHONDRION_ORGANIZATION	1.31765	0.187712
DETECTION_OF_MECHANICAL_STIMULUS	-1.56959	0.188386
PODOSOME_ASSEMBLY	-1.69599	0.188386
POSITIVE_REGULATION_OF_MACROPHAGE_DIFFERENTIATION	-1.71586	0.188386
GONADOTROPIN_SECRETION	-1.71215	0.188386
MIDBRAIN_DOPAMINERGIC_NEURON_DIFFERENTIATION	-1.67274	0.188386
RESPONSE_TO_METAL_ION	1.30514	0.188386
SEGMENT_SPECIFICATION	1.6363	0.188393
ESTABLISHMENT_OF_MITOTIC_SPINDLE_ORIENTATION	-1.68782	0.188976
SKIN_MORPHOGENESIS	-1.65426	0.188976
REGULATION_OF_NAD_P_H_OXIDASE_ACTIVITY	1.67484	0.188976
REGULATION_OF_MITOTIC_CELL_CYCLE	-1.26466	0.188976
REGULATION_OF_PROTEIN_SERINE_THREONINE_KINASE_ACTIVITY	-1.27912	0.189004
NEUROINFLAMMATORY_RESPONSE	-1.58248	0.189666
DETECTION_OF_LIGHT_STIMULUS	-1.47573	0.189804
DETECTION_OF_TEMPERATURE_STIMULUS_INVOLVED_IN_SENSORY_PERCEPTION	-1.6907	0.189804
EPITHELIAL_CELL_CELL_ADHESION	-1.69356	0.189804
REGULATION_OF_CELLULAR_AMIDE_METABOLIC_PROCESS	-1.29455	0.189804
REGULATION_OF_CYCLIN_DEPENDENT_PROTEIN_KINASE_ACTIVITY	-1.47587	0.189804
MATURATION_OF_SSU_RRNA	1.57853	0.192167
REGULATION_OF_FATTY_ACID_METABOLIC_PROCESS	1.4709	0.195219
ORGANIC_ANION_TRANSPORT	-1.31538	0.195692
ENDOCHONDRAL_BONE_MORPHOGENESIS	-1.53263	0.195692
POSITIVE_REGULATION_OF_LIPID_LOCALIZATION	1.41727	0.196542
REGULATION_OF_LIPID_TRANSPORT	1.44401	0.196715
MITOCHONDRIAL_TRANSLATION	1.45521	0.197685
REGULATION_OF_PHOSPHOPROTEIN_PHOSPHATASE_ACTIVITY	-1.44409	0.203378
NEGATIVE_REGULATION_OF_DNA_BINDING	1.50903	0.203378
POSITIVE_REGULATION_OF_CELL_DIVISION	-1.48123	0.204085
DETECTION_OF_STIMULUS_INVOLVED_IN_SENSORY_PERCEPTION_OF_PAIN	-1.61002	0.204085
LYTIC_VACUOLE_ORGANIZATION	1.51368	0.204085
NITRIC_OXIDE_MEDIATED_SIGNAL_TRANSDUCTION	1.59803	0.204521
FC_RECEPTOR_MEDIATED_STIMULATORY_SIGNALING_PATHWAY	-1.4877	0.205033
REGULATION_OF_DOPAMINERGIC_NEURON_DIFFERENTIATION	-1.63667	0.207663
T_CELL_CHEMOTAXIS	-1.63084	0.207663
NEGATIVE_REGULATION_OF_CELL_CYCLE	-1.23714	0.207663
NEGATIVE_REGULATION_OF_MUSCLE_TISSUE_DEVELOPMENT	1.65826	0.207663
NEURONAL_ION_CHANNEL_CLUSTERING	1.66236	0.207663
SNRNA_PROCESSING	1.65651	0.207663
ANIMAL_ORGAN_FORMATION	-1.50656	0.207844
AMEBOIDAL_TYPE_CELL_MIGRATION	-1.27697	0.20969
ACTIN_MEDIATED_CELL_CONTRACTION	-1.41993	0.209921
GLYCOSIDE_METABOLIC_PROCESS	1.62446	0.212212
POSTTRANSCRIPTIONAL_REGULATION_OF_GENE_EXPRESSION	-1.24524	0.213377
INNER_EAR_AUDITORY_RECEPTOR_CELL_DIFFERENTIATION	1.58678	0.2145
ESTABLISHMENT_OF_ORGANELLE_LOCALIZATION	-1.28204	0.214749
POSITIVE_REGULATION_OF_PLASMA_MEMBRANE_BOUNDED_CELL_PROJECTION_ASSEMBLY	-1.51796	0.21542
OSTEOBLAST_DIFFERENTIATION	-1.36449	0.21542
REGULATION_OF_CELL_SUBSTRATE_ADHESION	-1.36491	0.21542
NEGATIVE_REGULATION_OF_TRANSFERASE_ACTIVITY	-1.32287	0.21542
REGULATION_OF_PODOSOME_ASSEMBLY	-1.67963	0.21542
PLATELET_DEGRANULATION	1.40192	0.21542
REGULATION_OF_DNA_BINDING	1.4091	0.21542
MEMBRANE_PROTEIN_ECTODOMAIN_PROTEOLYSIS	1.56335	0.21542
MEMBRANE_HYPERPOLARIZATION	1.61637	0.21542
ACETYL_COA_METABOLIC_PROCESS	1.55442	0.21542
BILE_ACID_BIOSYNTHETIC_PROCESS	1.55446	0.21542
REGULATION_OF_MACROPHAGE_DIFFERENTIATION	-1.62131	0.216936
RESPONSE_TO_KETONE	1.36528	0.218142
REGULATION_OF_PEPTIDE_TRANSPORT	-1.24743	0.218573
SNARE_COMPLEX_ASSEMBLY	1.64116	0.218573
HEMATOPOIETIC_STEM_CELL_PROLIFERATION	-1.64801	0.218948
POSITIVE_REGULATION_OF_PEPTIDYL_TYROSINE_PHOSPHORYLATION	-1.39278	0.220501
REGULATION_OF_CELL_MORPHOGENESIS	-1.32327	0.220894
MUSCLE_CELL_CELLULAR_HOMEOSTASIS	-1.64414	0.220929
PURINE_NUCLEOTIDE_TRANSPORT	-1.59219	0.220929
CARDIAC_EPITHELIAL_TO_MESENCHYMAL_TRANSITION	1.60522	0.223231
REGULATION_OF_RECEPTOR_CATABOLIC_PROCESS	1.61225	0.223901
NEGATIVE_REGULATION_OF_NEURON_APOPTOTIC_PROCESS	1.39673	0.225563
CELL_PROLIFERATION_INVOLVED_IN_KIDNEY_DEVELOPMENT	1.60762	0.226217
POSITIVE_REGULATION_OF_AMINO_ACID_TRANSPORT	-1.64508	0.226217
NEGATIVE_REGULATION_OF_INTRINSIC_APOPTOTIC_SIGNALING_PATHWAY_IN_RESPONSE_TO_DNA_DAMAGE	-1.58789	0.226217
PLATELET_ACTIVATION	-1.41686	0.226217
NEGATIVE_REGULATION_OF_SMOOTH_MUSCLE_CONTRACTION	1.60816	0.226217
POSITIVE_REGULATION_OF_MUSCLE_CELL_APOPTOTIC_PROCESS	-1.62931	0.226217
POSITIVE_REGULATION_OF_TRANSCRIPTION_FROM_RNA_POLYMERASE_II_PROMOTER_INVOLVED_IN_CELLULAR_RESPONSE_TO_CHEMICAL_STIMULUS	-1.63133	0.226217
REGULATION_OF_HOMOTYPIC_CELL_CELL_ADHESION	-1.62797	0.226217
MAINTENANCE_OF_BLOOD_BRAIN_BARRIER	-1.57977	0.226217
CELL_CYCLE_DNA_REPLICATION	1.49896	0.226217
EMBRYONIC_SKELETAL_SYSTEM_MORPHOGENESIS	1.40802	0.226766
CELLULAR_RESPONSE_TO_INORGANIC_SUBSTANCE	1.37437	0.227342
POSITIVE_REGULATION_OF_VASCULAR_ENDOTHELIAL_CELL_PROLIFERATION	-1.64099	0.228903
MESODERMAL_CELL_FATE_SPECIFICATION	-1.6623	0.230634
REGULATION_OF_SMALL_MOLECULE_METABOLIC_PROCESS	1.29125	0.23142
MUSCLE_CELL_DIFFERENTIATION	-1.28307	0.231873
POSITIVE_REGULATION_OF_NEUROTRANSMITTER_TRANSPORT	-1.61707	0.231873
CHOLESTEROL_CATABOLIC_PROCESS	1.59272	0.231873
POSITIVE_REGULATION_OF_INTERLEUKIN_13_PRODUCTION	1.59246	0.231873
NEGATIVE_REGULATION_OF_GROWTH	1.31816	0.231873
NEGATIVE_REGULATION_OF_CARTILAGE_DEVELOPMENT	-1.61122	0.232249
POSITIVE_REGULATION_OF_FILOPODIUM_ASSEMBLY	-1.57178	0.232814
TRANSCRIPTION_INITIATION_FROM_RNA_POLYMERASE_I_PROMOTER	1.58444	0.232976
NEGATIVE_REGULATION_OF_AMYLOID_PRECURSOR_PROTEIN_CATABOLIC_PROCESS	1.58185	0.232976
POSITIVE_REGULATION_OF_ATPASE_ACTIVITY	-1.46292	0.232976
REGULATION_OF_CENTRIOLE_REPLICATION	-1.63238	0.234708
INTERMEDIATE_FILAMENT_ORGANIZATION	-1.60419	0.234708
LEUKOCYTE_TETHERING_OR_ROLLING	-1.59136	0.234708
REGULATION_OF_FIBRINOLYSIS	-1.64824	0.234708
RESPONSE_TO_HYDROGEN_PEROXIDE	-1.38666	0.234708
ENDOTHELIAL_CELL_ACTIVATION	-1.59786	0.234708
REGULATION_OF_RECEPTOR_MEDIATED_ENDOCYTOSIS	-1.40622	0.234711
LEUKOCYTE_CHEMOTAXIS	-1.38412	0.234711
FATTY_ACID_BIOSYNTHETIC_PROCESS	1.40808	0.234711
NEGATIVE_REGULATION_OF_BINDING	1.41137	0.234711
POLYAMINE_METABOLIC_PROCESS	-1.64651	0.235171
MITOCHONDRIAL_GENE_EXPRESSION	1.38644	0.235873
PROTEIN_CONTAINING_COMPLEX_DISASSEMBLY	1.33012	0.238157
TRANSCRIPTION_COUPLED_NUCLEOTIDE_EXCISION_REPAIR	1.4482	0.238157
RESPONSE_TO_UV_B	1.62548	0.239355
SYNAPTIC_VESICLE_LOCALIZATION	-1.49751	0.239355
LATERAL_SPROUTING_FROM_AN_EPITHELIUM	-1.65573	0.239526
VESICLE_TRANSPORT_ALONG_MICROTUBULE	-1.48596	0.239572
REGULATION_OF_LEUKOCYTE_CHEMOTAXIS	-1.41277	0.24039
OLEFINIC_COMPOUND_BIOSYNTHETIC_PROCESS	1.5548	0.24039
ERAD_PATHWAY	1.44712	0.240492
POSITIVE_REGULATION_OF_ANION_TRANSMEMBRANE_TRANSPORT	-1.44186	0.240878
RESPONSE_TO_XENOBIOTIC_STIMULUS	1.38652	0.240878
REGULATION_OF_HISTONE_PHOSPHORYLATION	1.62367	0.24181
RNA_DECAPPING	-1.58438	0.242361
POSITIVE_REGULATION_OF_LAMELLIPODIUM_ORGANIZATION	-1.56075	0.243384
NEGATIVE_REGULATION_OF_INCLUSION_BODY_ASSEMBLY	-1.64501	0.243996
THIOESTER_METABOLIC_PROCESS	1.3825	0.245557
EAR_MORPHOGENESIS	1.38447	0.247133
POSITIVE_REGULATION_OF_INSULIN_SECRETION	-1.46179	0.24715
MYOBLAST_MIGRATION	-1.6398	0.247356
CALCIUM_ION_IMPORT_INTO_CYTOSOL	1.58655	0.247356
REGULATION_OF_AMYLOID_BETA_CLEARANCE	1.58515	0.252467
REGULATION_OF_MUSCLE_ADAPTATION	1.43381	0.252467
FIBROBLAST_GROWTH_FACTOR_RECEPTOR_SIGNALING_PATHWAY	-1.4016	0.252467
REGULATION_OF_MUSCLE_HYPERTROPHY	1.43499	0.252467
AUTOPHAGOSOME_MATURATION	1.57291	0.252467
NEGATIVE_REGULATION_OF_NOTCH_SIGNALING_PATHWAY	1.57391	0.252467
STEM_CELL_DIVISION	-1.58222	0.253857
BICARBONATE_TRANSPORT	-1.52913	0.255436
SMALL_GTPASE_MEDIATED_SIGNAL_TRANSDUCTION	-1.23756	0.255436
REGULATION_OF_PLASMA_LIPOPROTEIN_PARTICLE_LEVELS	1.40269	0.255436
PINOCYTOSIS	1.58163	0.255436
REGULATION_OF_BRANCHING_INVOLVED_IN_URETERIC_BUD_MORPHOGENESIS	1.59065	0.255436
NUCLEOTIDE_EXCISION_REPAIR	1.37028	0.255436
NEGATIVE_REGULATION_OF_PROTEIN_BINDING	1.41699	0.255436
LYMPHOCYTE_CHEMOTAXIS	-1.48178	0.256329
QUINONE_METABOLIC_PROCESS	1.55375	0.256849
REGULATION_OF_GLIOGENESIS	-1.43784	0.257533
MUSCLE_ORGAN_DEVELOPMENT	-1.29063	0.258475
CORTICOSTEROID_HORMONE_SECRETION	1.57957	0.258847
TRANSLATIONAL_TERMINATION	1.37268	0.258847
POSITIVE_REGULATION_OF_CELL_CYCLE_ARREST	-1.46154	0.258847
REGULATION_OF_BODY_FLUID_LEVELS	-1.24169	0.259154
REGULATION_OF_TRANSPORTER_ACTIVITY	-1.29389	0.259154
MUSCLE_STRUCTURE_DEVELOPMENT	-1.22558	0.259372
REGULATION_OF_NEUTROPHIL_ACTIVATION	-1.57737	0.260423
REGULATION_OF_PRESYNAPTIC_CYTOSOLIC_CALCIUM_ION_CONCENTRATION	1.58109	0.260423
GLIOGENESIS	-1.29342	0.261636
REGULATION_OF_SPROUTING_ANGIOGENESIS	-1.5365	0.261662
BASE_EXCISION_REPAIR	1.49312	0.263205
BONE_MORPHOGENESIS	-1.44302	0.263205
CELLULAR_RESPONSE_TO_CHOLESTEROL	1.57941	0.263205
CELLULAR_PROTEIN_COMPLEX_DISASSEMBLY	1.3114	0.263205
POSITIVE_REGULATION_OF_CATABOLIC_PROCESS	-1.27497	0.263835
CGMP_MEDIATED_SIGNALING	1.5788	0.264785
REGULATION_OF_ENDOTHELIAL_CELL_DIFFERENTIATION	1.55446	0.265914
REGULATION_OF_MICROTUBULE_BINDING	-1.56813	0.265914
PROSTANOID_METABOLIC_PROCESS	1.50814	0.265914
CELLULAR_RESPONSE_TO_ESTRADIOL_STIMULUS	1.49747	0.266929
REGULATION_OF_WNT_SIGNALING_PATHWAY_PLANAR_CELL_POLARITY_PATHWAY	-1.61268	0.266929
RNA_SURVEILLANCE	1.56128	0.266929
SYNAPTIC_VESICLE_CYTOSKELETAL_TRANSPORT	-1.57192	0.267107
POSITIVE_REGULATION_OF_LIPID_TRANSPORT	1.38727	0.267429
POSITIVE_REGULATION_OF_CELL_GROWTH	-1.39316	0.268135
REGULATION_OF_PROTEIN_KINASE_A_SIGNALING	1.57214	0.26858
ACTIN_NUCLEATION	-1.51439	0.268907
NEGATIVE_REGULATION_OF_INNATE_IMMUNE_RESPONSE	1.44025	0.268907
PROTEIN_DEPHOSPHORYLATION	-1.27637	0.269057
MONOCYTE_CHEMOTACTIC_PROTEIN_1_PRODUCTION	1.57193	0.269057
POSITIVE_REGULATION_OF_VASCULAR_PERMEABILITY	1.57127	0.269057
POSITIVE_REGULATION_OF_PEPTIDE_SECRETION	-1.35903	0.269057
REGULATION_OF_SYSTEMIC_ARTERIAL_BLOOD_PRESSURE_BY_HORMONE	1.49468	0.270308
MALE_SEX_DIFFERENTIATION	-1.38449	0.270439
POSITIVE_REGULATION_OF_CELL_CELL_ADHESION	-1.2757	0.270439
SULFUR_COMPOUND_BIOSYNTHETIC_PROCESS	1.3245	0.270925
RNA_CATABOLIC_PROCESS	1.27085	0.275738
LIPOPROTEIN_METABOLIC_PROCESS	1.34493	0.277039
LOW_DENSITY_LIPOPROTEIN_PARTICLE_REMODELING	1.56417	0.278888
PROTEIN_OXIDATION	-1.61216	0.279161
LIPID_DROPLET_ORGANIZATION	1.55847	0.281684
REGULATION_OF_NON_CANONICAL_WNT_SIGNALING_PATHWAY	-1.56338	0.281684
CALCIUM_ION_TRANSMEMBRANE_TRANSPORT_VIA_HIGH_VOLTAGE_GATED_CALCIUM_CHANNEL	-1.56952	0.28266
REGULATION_OF_ANIMAL_ORGAN_FORMATION	-1.57309	0.284352
REGULATION_OF_CELL_CYCLE_PHASE_TRANSITION	-1.24944	0.284381
POST_ANAL_TAIL_MORPHOGENESIS	-1.6167	0.284381
CELLULAR_EXTRAVASATION	-1.42652	0.284381
NEUROMUSCULAR_PROCESS_CONTROLLING_POSTURE	1.55872	0.285137
GOLGI_TO_PLASMA_MEMBRANE_PROTEIN_TRANSPORT	-1.51037	0.285948
POSITIVE_REGULATION_OF_MONOOXYGENASE_ACTIVITY	1.52482	0.286462
CELL_MATURATION	1.32741	0.286919
GLUTATHIONE_METABOLIC_PROCESS	1.46478	0.290715
NEGATIVE_REGULATION_OF_CELL_PROJECTION_ORGANIZATION	1.34514	0.291431
MESENCHYMAL_CELL_PROLIFERATION	1.48694	0.292069
REGULATION_OF_TUBE_SIZE	1.36876	0.294662
RESPONSE_TO_PROSTAGLANDIN	1.52645	0.295444
MYELOID_LEUKOCYTE_MIGRATION	-1.30848	0.295444
NUCLEOTIDE_EXCISION_REPAIR_DNA_GAP_FILLING	1.50305	0.296361
GLUCOSE_IMPORT	-1.4261	0.297005
NEGATIVE_REGULATION_OF_NEURON_DEATH	1.36042	0.29901
MYELIN_MAINTENANCE	-1.55247	0.299305
SULFUR_COMPOUND_METABOLIC_PROCESS	1.24612	0.299513
POSITIVE_REGULATION_OF_LEUKOCYTE_CHEMOTAXIS	-1.38857	0.300127
AXO_DENDRITIC_TRANSPORT	-1.41166	0.300127
NEGATIVE_REGULATION_OF_PLATELET_ACTIVATION	1.54795	0.300127
REGULATION_OF_PHOSPHOLIPID_TRANSPORT	1.54551	0.300127
MICROGLIAL_CELL_ACTIVATION	-1.49679	0.300127
REGULATION_OF_ACUTE_INFLAMMATORY_RESPONSE_TO_ANTIGENIC_STIMULUS	1.58377	0.30052
GLOMERULAR_BASEMENT_MEMBRANE_DEVELOPMENT	-1.59808	0.30052
SYNAPSE_PRUNING	-1.59659	0.30052
POSITIVE_REGULATION_OF_MITOCHONDRIAL_OUTER_MEMBRANE_PERMEABILIZATION_INVOLVED_IN_APOPTOTIC_SIGNALING_PATHWAY	-1.50286	0.301257
INCLUSION_BODY_ASSEMBLY	-1.55023	0.301338
NEGATIVE_REGULATION_OF_PHOSPHORYLATION	-1.25461	0.301338
ENDOPLASMIC_RETICULUM_TUBULAR_NETWORK_ORGANIZATION	-1.59296	0.303187
REGULATION_OF_VOLTAGE_GATED_CALCIUM_CHANNEL_ACTIVITY	1.50867	0.303494
TRANSLATIONAL_ELONGATION	1.37514	0.304012
REGULATION_OF_LAMELLIPODIUM_ORGANIZATION	-1.47279	0.30453
DETECTION_OF_MECHANICAL_STIMULUS_INVOLVED_IN_SENSORY_PERCEPTION_OF_PAIN	-1.58955	0.306578
POSITIVE_REGULATION_OF_DENDRITIC_SPINE_DEVELOPMENT	1.45295	0.307415
NEUTROPHIL_CHEMOTAXIS	-1.39482	0.309395
NEGATIVE_REGULATION_OF_ERK1_AND_ERK2_CASCADE	-1.39266	0.309897
POSITIVE_REGULATION_OF_MONOCYTE_CHEMOTAXIS	-1.56092	0.309897
VIRION_ASSEMBLY	1.46602	0.310412
GLYCEROPHOSPHOLIPID_CATABOLIC_PROCESS	-1.47702	0.310651
VASCULAR_WOUND_HEALING	-1.5483	0.311272
REGULATION_OF_EXECUTION_PHASE_OF_APOPTOSIS	-1.5465	0.315784
RESPONSE_TO_WATER	-1.5564	0.316281
DEFENSE_RESPONSE_TO_FUNGUS	1.44401	0.316756
VASODILATION	1.44533	0.316756
POSITIVE_REGULATION_OF_EXTRACELLULAR_MATRIX_ORGANIZATION	-1.52951	0.317973
ACTIN_FILAMENT_NETWORK_FORMATION	-1.53847	0.318163
NEGATIVE_REGULATION_OF_DOUBLE_STRAND_BREAK_REPAIR_VIA_HOMOLOGOUS_RECOMBINATION	-1.53867	0.318163
SKIN_DEVELOPMENT	-1.26069	0.319665
REGULATION_OF_EXTRACELLULAR_MATRIX_ORGANIZATION	-1.46336	0.320172
GLYCOLIPID_CATABOLIC_PROCESS	1.55523	0.32345
RESPONSE_TO_STIMULUS_INVOLVED_IN_REGULATION_OF_MUSCLE_ADAPTATION	1.55195	0.32345
SUBSTRATE_DEPENDENT_CELL_MIGRATION	-1.52026	0.331552
REGULATION_OF_NEUROTROPHIN_TRK_RECEPTOR_SIGNALING_PATHWAY	1.56523	0.331552
ANTERIOR_POSTERIOR_PATTERN_SPECIFICATION	1.31237	0.333011
GOLGI_TO_VACUOLE_TRANSPORT	1.54305	0.334033
POSITIVE_REGULATION_OF_INTRACELLULAR_PROTEIN_TRANSPORT	-1.34154	0.335428
REGULATION_OF_LIPID_STORAGE	1.45313	0.338129
OOCYTE_DIFFERENTIATION	1.45845	0.338129
NEGATIVE_REGULATION_OF_GLIAL_CELL_DIFFERENTIATION	-1.53062	0.342102
DENDRITIC_CELL_MIGRATION	-1.48773	0.342531
CERAMIDE_CATABOLIC_PROCESS	1.5227	0.343306
SKELETAL_MUSCLE_TISSUE_REGENERATION	1.49559	0.343561
ARP2_3_COMPLEX_MEDIATED_ACTIN_NUCLEATION	-1.52509	0.344389
POSITIVE_REGULATION_OF_HEART_GROWTH	1.48395	0.34678
MUSCLE_CELL_DEVELOPMENT	-1.34375	0.347048
REGULATION_OF_ANOIKIS	-1.52789	0.347694
NEGATIVE_REGULATION_OF_MITOTIC_CELL_CYCLE	-1.25919	0.349077
LEUKOCYTE_CELL_CELL_ADHESION	-1.25946	0.350551
NEGATIVE_REGULATION_OF_ANOIKIS	-1.52653	0.350551
EXPLORATION_BEHAVIOR	1.5073	0.350551
PROTEASOMAL_PROTEIN_CATABOLIC_PROCESS	1.21872	0.350551
NEUTROPHIL_EXTRAVASATION	1.55873	0.350551
CELL_CYCLE_PHASE_TRANSITION	-1.20889	0.351225
RIBONUCLEOPROTEIN_COMPLEX_SUBUNIT_ORGANIZATION	1.34379	0.351225
NEGATIVE_REGULATION_OF_NUCLEOCYTOPLASMIC_TRANSPORT	1.50668	0.351225
POSITIVE_REGULATION_OF_BEHAVIOR	-1.51984	0.351225
FC_RECEPTOR_SIGNALING_PATHWAY	-1.32512	0.351419
REGULATION_OF_CHEMOTAXIS	-1.29448	0.352297
DENDRITIC_CELL_CHEMOTAXIS	-1.4912	0.355087
RRNA_CATABOLIC_PROCESS	1.5098	0.355932
POSITIVE_REGULATION_OF_LYMPHOCYTE_MIGRATION	-1.4936	0.355932
MESONEPHRIC_TUBULE_MORPHOGENESIS	1.39869	0.35631
REGULATION_OF_RETINOIC_ACID_RECEPTOR_SIGNALING_PATHWAY	1.49955	0.35631
N_TERMINAL_PROTEIN_AMINO_ACID_MODIFICATION	-1.56822	0.358232
ENDOTHELIAL_CELL_PROLIFERATION	-1.33585	0.358232
OOCYTE_MATURATION	1.51414	0.358232
RESPONSE_TO_INTERLEUKIN_18	-1.56973	0.358232
POSITIVE_REGULATION_OF_MITOCHONDRION_ORGANIZATION	-1.39826	0.358232
REGULATION_OF_CHONDROCYTE_DIFFERENTIATION	-1.46513	0.358232
RUFFLE_ORGANIZATION	-1.46435	0.358232
VESICLE_MEDIATED_TRANSPORT_TO_THE_PLASMA_MEMBRANE	-1.3725	0.358232
REGULATION_OF_CELL_CYCLE_G1_S_PHASE_TRANSITION	-1.30802	0.358232
ASPARTATE_FAMILY_AMINO_ACID_METABOLIC_PROCESS	-1.4421	0.358232
POTASSIUM_ION_TRANSPORT	-1.28428	0.358232
NEPHRON_MORPHOGENESIS	1.4347	0.358232
REGULATION_OF_B_CELL_DIFFERENTIATION	-1.44642	0.358232
POSITIVE_REGULATION_OF_WNT_SIGNALING_PATHWAY	-1.32634	0.358232
CHAPERONE_MEDIATED_PROTEIN_FOLDING	-1.43502	0.358232
PLATELET_AGGREGATION	-1.43124	0.358232
NUCLEOSIDE_BISPHOSPHATE_METABOLIC_PROCESS	1.3189	0.359286
REGULATION_OF_EPITHELIAL_CELL_DIFFERENTIATION	1.33424	0.360292
SODIUM_ION_HOMEOSTASIS	1.41495	0.360292
NEGATIVE_REGULATION_OF_FATTY_ACID_BIOSYNTHETIC_PROCESS	1.54348	0.360292
POSITIVE_REGULATION_OF_MEIOTIC_CELL_CYCLE	1.4929	0.360292
BRANCHING_INVOLVED_IN_BLOOD_VESSEL_MORPHOGENESIS	-1.48742	0.360292
NEUTROPHIL_MIGRATION	-1.37194	0.360292
NUCLEOSIDE_BISPHOSPHATE_BIOSYNTHETIC_PROCESS	1.44347	0.360292
PROTEIN_LOCALIZATION_TO_NUCLEOPLASM	-1.56374	0.360292
NEGATIVE_REGULATION_OF_SIGNALING_RECEPTOR_ACTIVITY	1.41279	0.360292
CENTRIOLE_ASSEMBLY	-1.48582	0.360292
EYE_MORPHOGENESIS	-1.33055	0.360292
LIPID_HOMEOSTASIS	1.31945	0.360292
INTERLEUKIN_35_MEDIATED_SIGNALING_PATHWAY	-1.55222	0.360292
POSITIVE_REGULATION_OF_BINDING	1.3172	0.360292
ANGIOGENESIS_INVOLVED_IN_WOUND_HEALING	-1.45289	0.360292
CELL_JUNCTION_MAINTENANCE	-1.44961	0.360292
MOVEMENT_IN_HOST_ENVIRONMENT	-1.31239	0.360292
REGULATION_OF_HORMONE_METABOLIC_PROCESS	1.45692	0.360292
UBIQUITIN_DEPENDENT_ERAD_PATHWAY	1.39354	0.360292
POSITIVE_REGULATION_OF_EPITHELIAL_TO_MESENCHYMAL_TRANSITION	-1.46577	0.360614
MICROTUBULE_NUCLEATION	-1.54653	0.360614
REGULATION_OF_KERATINOCYTE_MIGRATION	-1.53659	0.360719
NEGATIVE_REGULATION_OF_TUMOR_NECROSIS_FACTOR_MEDIATED_SIGNALING_PATHWAY	1.50467	0.360719
BASEMENT_MEMBRANE_ORGANIZATION	-1.49538	0.360719
REGULATION_OF_MYOTUBE_DIFFERENTIATION	-1.49586	0.360719
POSITIVE_REGULATION_OF_LEUKOCYTE_CELL_CELL_ADHESION	-1.27326	0.360957
SARCOMERE_ORGANIZATION	-1.47905	0.360957
CLEAVAGE_INVOLVED_IN_RRNA_PROCESSING	1.48512	0.361071
POSITIVE_REGULATION_OF_ANION_TRANSPORT	-1.20761	0.361071
POSITIVE_REGULATION_OF_AMYLOID_PRECURSOR_PROTEIN_CATABOLIC_PROCESS	-1.49147	0.36127
OSSIFICATION	-1.22643	0.36127
REGULATION_OF_STRESS_ACTIVATED_PROTEIN_KINASE_SIGNALING_CASCADE	-1.32712	0.36127
PROTEIN_LOCALIZATION_TO_NUCLEAR_BODY	-1.53492	0.361978
STEM_CELL_PROLIFERATION	-1.45655	0.361978
TRICARBOXYLIC_ACID_CYCLE	-1.47062	0.361978
LAMELLIPODIUM_MORPHOGENESIS	-1.54495	0.364156
REGULATION_OF_GASTRULATION	1.51938	0.365124
POSITIVE_REGULATION_OF_CELLULAR_COMPONENT_BIOGENESIS	-1.20473	0.365916
PROTEIN_INSERTION_INTO_MITOCHONDRIAL_MEMBRANE_INVOLVED_IN_APOPTOTIC_SIGNALING_PATHWAY	-1.4882	0.36618
CELLULAR_RESPONSE_TO_ETHANOL	-1.50554	0.366225
CELLULAR_RESPONSE_TO_DEXAMETHASONE_STIMULUS	1.44919	0.366225
APPENDAGE_DEVELOPMENT	-1.30773	0.366225
KIDNEY_MORPHOGENESIS	1.35722	0.366225
ATP_DEPENDENT_CHROMATIN_REMODELING	1.40963	0.366225
EMBRYONIC_FORELIMB_MORPHOGENESIS	1.42218	0.366225
CEREBELLAR_CORTEX_DEVELOPMENT	-1.43944	0.366504
POSITIVE_REGULATION_OF_POTASSIUM_ION_TRANSPORT	-1.434	0.366504
RHODOPSIN_MEDIATED_SIGNALING_PATHWAY	-1.48807	0.366504
POSITIVE_REGULATION_OF_CELLULAR_PROTEIN_LOCALIZATION	-1.25407	0.366504
RESPONSE_TO_INTERFERON_GAMMA	-1.27521	0.366504
NEGATIVE_REGULATION_OF_CELL_ADHESION_MEDIATED_BY_INTEGRIN	-1.52489	0.366807
POSITIVE_REGULATION_OF_PROTEIN_SUMOYLATION	-1.52188	0.366807
POSITIVE_REGULATION_OF_LAMELLIPODIUM_ASSEMBLY	-1.46183	0.36779
PROTEIN_CONTAINING_COMPLEX_REMODELING	1.42922	0.36779
REGULATION_OF_ACTIN_NUCLEATION	-1.43586	0.36779
NEGATIVE_REGULATION_OF_MRNA_CATABOLIC_PROCESS	-1.44486	0.368141
MORPHOGENESIS_OF_AN_EPITHELIAL_FOLD	-1.47576	0.368503
HETEROTYPIC_CELL_CELL_ADHESION	-1.40208	0.368656
PHOTOTRANSDUCTION	-1.42337	0.369444
PROTEIN_ACETYLATION	1.2816	0.369444
LONG_CHAIN_FATTY_ACID_METABOLIC_PROCESS	1.33745	0.369444
NEGATIVE_REGULATION_OF_CELL_FATE_COMMITMENT	-1.53351	0.369444
REGENERATION	1.3095	0.369444
ACTIVATION_OF_JUN_KINASE_ACTIVITY	1.42492	0.369505
MICROVILLUS_ASSEMBLY	-1.55077	0.371343
REGULATION_OF_ACUTE_INFLAMMATORY_RESPONSE	1.41129	0.371343
NEGATIVE_REGULATION_OF_ENDOPLASMIC_RETICULUM_STRESS_INDUCED_INTRINSIC_APOPTOTIC_SIGNALING_PATHWAY	1.49719	0.371988
RESPONSE_TO_VITAMIN	-1.37578	0.373049
FIBROBLAST_MIGRATION	-1.43914	0.373049
ANAPHASE_PROMOTING_COMPLEX_DEPENDENT_CATABOLIC_PROCESS	1.36425	0.373049
EMBRYONIC_SKELETAL_JOINT_MORPHOGENESIS	1.51204	0.373049
REGULATION_OF_NUCLEASE_ACTIVITY	-1.45836	0.373049
EPIBOLY	-1.53162	0.373049
TRANSFORMING_GROWTH_FACTOR_BETA_RECEPTOR_SIGNALING_PATHWAY	-1.29221	0.373049
LACTATION	-1.4351	0.373826
RESPONSE_TO_HEAT	-1.3349	0.375372
MAINTENANCE_OF_PROTEIN_LOCALIZATION_IN_ORGANELLE	-1.46159	0.376459
NEGATIVE_REGULATION_OF_LIPID_CATABOLIC_PROCESS	1.46709	0.37799
NEGATIVE_REGULATION_OF_TRANSCRIPTION_REGULATORY_REGION_DNA_BINDING	1.46806	0.37799
POSITIVE_REGULATION_OF_FIBROBLAST_MIGRATION	-1.52552	0.379544
POSITIVE_REGULATION_OF_PROTEIN_BINDING	1.35548	0.380126
NEGATIVE_REGULATION_OF_COAGULATION	1.39388	0.380498
EAR_DEVELOPMENT	1.28557	0.3806
DETECTION_OF_MECHANICAL_STIMULUS_INVOLVED_IN_SENSORY_PERCEPTION	-1.43395	0.381038
REGULATION_OF_ACTIN_FILAMENT_LENGTH	-1.29822	0.381038
CEREBELLAR_GRANULAR_LAYER_DEVELOPMENT	-1.52718	0.381038
REGULATION_OF_INFLAMMATORY_RESPONSE	1.24947	0.381038
PROTEIN_KINASE_A_SIGNALING	1.46826	0.381038
BRANCHING_INVOLVED_IN_LABYRINTHINE_LAYER_MORPHOGENESIS	1.48401	0.381038
LACTATE_METABOLIC_PROCESS	1.48322	0.381038
AXIS_ELONGATION	-1.43175	0.381038
REGULATION_OF_HELICASE_ACTIVITY	1.51657	0.382077
CARBOHYDRATE_TRANSMEMBRANE_TRANSPORT	-1.34442	0.382077
REGULATION_OF_VASOCONSTRICTION	1.3812	0.382077
REACTIVE_OXYGEN_SPECIES_METABOLIC_PROCESS	1.25688	0.382112
ANIMAL_ORGAN_MATURATION	1.46408	0.382112
PROTEIN_ACYLATION	1.27959	0.382112
CELL_COMMUNICATION_BY_ELECTRICAL_COUPLING	-1.45702	0.382126
HAIR_CELL_DIFFERENTIATION	1.46632	0.382942
NEGATIVE_REGULATION_OF_CELLULAR_RESPONSE_TO_GROWTH_FACTOR_STIMULUS	-1.3671	0.382942
RRNA_CONTAINING_RIBONUCLEOPROTEIN_COMPLEX_EXPORT_FROM_NUCLEUS	1.48654	0.383921
RESPONSE_TO_LEPTIN	-1.4275	0.383921
CYTOPLASMIC_SEQUESTERING_OF_PROTEIN	-1.46884	0.383921
CRISTAE_FORMATION	1.47873	0.383941
REGULATION_OF_PLASMINOGEN_ACTIVATION	-1.52055	0.383941
RESPONSE_TO_MONOSACCHARIDE	-1.27372	0.384222
MULTI_MULTICELLULAR_ORGANISM_PROCESS	-1.25826	0.384532
ATP_TRANSPORT	-1.50088	0.384532
AUTOPHAGY_OF_MITOCHONDRION	1.39033	0.384532
AMINOGLYCOSIDE_ANTIBIOTIC_METABOLIC_PROCESS	1.50755	0.385759
REGULATION_OF_ARP2_3_COMPLEX_MEDIATED_ACTIN_NUCLEATION	-1.47378	0.385759
LOW_DENSITY_LIPOPROTEIN_PARTICLE_CLEARANCE	-1.44297	0.385759
REGULATION_OF_AUTOPHAGY	-1.23182	0.385759
REGULATION_OF_PEPTIDE_HORMONE_SECRETION	-1.26673	0.389416
CLATHRIN_COAT_ASSEMBLY	-1.52241	0.389804
RESPONSE_TO_INTERLEUKIN_7	-1.41526	0.390047
RESPONSE_TO_INORGANIC_SUBSTANCE	1.16217	0.390047
CORTICAL_CYTOSKELETON_ORGANIZATION	-1.39435	0.390047
NUCLEAR_TRANSPORT	1.23928	0.390047
MYOBLAST_PROLIFERATION	1.47892	0.390867
NEGATIVE_REGULATION_OF_PHAGOCYTOSIS	-1.49038	0.391663
REGULATION_OF_HISTONE_UBIQUITINATION	1.50687	0.391663
POSITIVE_REGULATION_OF_GTPASE_ACTIVITY	-1.22824	0.391663
ESTABLISHMENT_OR_MAINTENANCE_OF_MONOPOLAR_CELL_POLARITY	-1.46524	0.392603
TOOTH_MINERALIZATION	-1.46307	0.392603
POSITIVE_REGULATION_OF_HISTONE_H3_K4_METHYLATION	-1.49374	0.392638
STRESS_GRANULE_ASSEMBLY	-1.41856	0.392675
TRANSLATIONAL_INITIATION	1.28017	0.392885
HISTONE_H3_K36_METHYLATION	-1.50487	0.394193
REPLACEMENT_OSSIFICATION	-1.49971	0.394765
CILIARY_BASAL_BODY_PLASMA_MEMBRANE_DOCKING	-1.37953	0.395139
REGULATION_OF_SUPEROXIDE_METABOLIC_PROCESS	-1.40998	0.395564
POSITIVE_REGULATION_OF_AUTOPHAGY	-1.3327	0.398815
REGULATION_OF_AUTOPHAGOSOME_ASSEMBLY	-1.4306	0.398815
NEPHRON_TUBULE_EPITHELIAL_CELL_DIFFERENTIATION	1.45781	0.398815
INTERFERON_GAMMA_MEDIATED_SIGNALING_PATHWAY	-1.3563	0.399055
CHONDROITIN_SULFATE_PROTEOGLYCAN_BIOSYNTHETIC_PROCESS	-1.42098	0.399261
CELLULAR_RESPONSE_TO_STARVATION	-1.33283	0.399838
INNERVATION	-1.45921	0.399838
CELLULAR_RESPONSE_TO_LOW_DENSITY_LIPOPROTEIN_PARTICLE_STIMULUS	-1.46409	0.39987
NEGATIVE_REGULATION_OF_PROTEIN_SERINE_THREONINE_KINASE_ACTIVITY	-1.30971	0.39987
POSITIVE_REGULATION_OF_SECRETION	-1.22712	0.399984
GLIAL_CELL_MIGRATION	-1.4253	0.399984
POSITIVE_REGULATION_OF_ENDOTHELIAL_CELL_PROLIFERATION	-1.33654	0.399984
KERATINOCYTE_MIGRATION	-1.51106	0.399984
REGULATION_OF_PROTEIN_DEPHOSPHORYLATION	-1.32318	0.399984
MITOTIC_DNA_REPLICATION	1.49463	0.400028
TERMINATION_OF_RNA_POLYMERASE_I_TRANSCRIPTION	1.42354	0.400064
VAGINA_DEVELOPMENT	1.48572	0.400064
POSITIVE_REGULATION_OF_PROTEIN_KINASE_B_SIGNALING	1.28475	0.400064
RENAL_TUBULE_DEVELOPMENT	1.33051	0.400064
ADENYLATE_CYCLASE_MODULATING_G_PROTEIN_COUPLED_RECEPTOR_SIGNALING_PATHWAY	1.2701	0.400064
SYNAPTIC_TRANSMISSION_DOPAMINERGIC	1.46097	0.400233
MORPHOGENESIS_OF_AN_EPITHELIUM	-1.18093	0.400292
DEPHOSPHORYLATION	-1.19794	0.401218
BIOLOGICAL_PROCESS_INVOLVED_IN_INTERACTION_WITH_HOST	-1.23966	0.401218
REGULATION_OF_EPITHELIAL_CELL_DIFFERENTIATION_INVOLVED_IN_KIDNEY_DEVELOPMENT	1.426	0.401218
REGULATION_OF_NITRIC_OXIDE_SYNTHASE_ACTIVITY	1.38041	0.401654
ACTIVATION_OF_ADENYLATE_CYCLASE_ACTIVITY	1.38192	0.402093
MULTICELLULAR_ORGANISMAL_HOMEOSTASIS	1.15752	0.402889
RESPONSE_TO_PAIN	-1.41558	0.403566
CELL_PROJECTION_ASSEMBLY	-1.18151	0.403566
POSITIVE_REGULATION_OF_DEFENSE_RESPONSE	1.21363	0.403566
COPPER_ION_HOMEOSTASIS	1.46682	0.403657
POSITIVE_REGULATION_OF_VASCULAR_ENDOTHELIAL_GROWTH_FACTOR_RECEPTOR_SIGNALING_PATHWAY	-1.50604	0.403657
NUCLEAR_EXPORT	1.26597	0.403955
CELLULAR_COMPONENT_DISASSEMBLY	1.16364	0.403955
BLOOD_VESSEL_REMODELING	1.38118	0.403955
GOLGI_TO_PLASMA_MEMBRANE_TRANSPORT	-1.4023	0.403955
MEMBRANE_BIOGENESIS	-1.43912	0.403955
HYDROGEN_PEROXIDE_CATABOLIC_PROCESS	-1.42085	0.403955
POSITIVE_REGULATION_OF_AMINE_TRANSPORT	-1.4248	0.403955
RESPONSE_TO_DIETARY_EXCESS	1.43137	0.403955
GRANULOCYTE_MIGRATION	-1.3017	0.405536
GLIAL_CELL_DIFFERENTIATION	-1.24032	0.406781
NEGATIVE_REGULATION_OF_CELL_DEVELOPMENT	-1.28142	0.406781
REGULATION_OF_GLIAL_CELL_DIFFERENTIATION	-1.3667	0.406781
RNA_3_END_PROCESSING	1.31059	0.406781
ACTIVATION_OF_IMMUNE_RESPONSE	-1.17997	0.406781
NEPHRIC_DUCT_MORPHOGENESIS	1.47534	0.407814
CYTOSKELETON_DEPENDENT_INTRACELLULAR_TRANSPORT	-1.27461	0.407814
AEROBIC_RESPIRATION	1.32837	0.407814
REGULATION_OF_ESTABLISHMENT_OF_PROTEIN_LOCALIZATION_TO_MITOCHONDRION	-1.35439	0.407814
REGULATION_OF_INTRINSIC_APOPTOTIC_SIGNALING_PATHWAY_IN_RESPONSE_TO_DNA_DAMAGE	-1.39321	0.407814
TUMOR_NECROSIS_FACTOR_MEDIATED_SIGNALING_PATHWAY	1.26156	0.408591
DIVALENT_INORGANIC_CATION_HOMEOSTASIS	1.16267	0.40861
REGULATION_OF_AMYLOID_PRECURSOR_PROTEIN_CATABOLIC_PROCESS	1.37669	0.40861
NEGATIVE_REGULATION_OF_NEUROINFLAMMATORY_RESPONSE	-1.47551	0.40861
DIACYLGLYCEROL_METABOLIC_PROCESS	1.45137	0.40861
POSITIVE_REGULATION_OF_SIGNAL_TRANSDUCTION_BY_P53_CLASS_MEDIATOR	1.42529	0.40861
MACROMOLECULE_DEACYLATION	1.30541	0.408698
PRIMARY_NEURAL_TUBE_FORMATION	-1.33279	0.409519
REGULATION_OF_CELLULAR_PROTEIN_LOCALIZATION	-1.17919	0.412369
RESPONSE_TO_ALCOHOL	1.23602	0.414182
NEGATIVE_REGULATION_OF_EPITHELIAL_CELL_APOPTOTIC_PROCESS	1.37213	0.415936
NEGATIVE_REGULATION_OF_WNT_SIGNALING_PATHWAY	1.25692	0.415936
POSITIVE_REGULATION_OF_CELLULAR_PROTEIN_CATABOLIC_PROCESS	-1.29153	0.415936
RESPONSE_TO_OXYGEN_LEVELS	-1.20899	0.415936
CALCIUM_MEDIATED_SIGNALING_USING_INTRACELLULAR_CALCIUM_SOURCE	1.41008	0.415936
POSITIVE_REGULATION_OF_CANONICAL_WNT_SIGNALING_PATHWAY	-1.29251	0.415936
FIBROBLAST_PROLIFERATION	1.32499	0.416749
GRANULOCYTE_CHEMOTAXIS	-1.33064	0.418108
POSITIVE_REGULATION_OF_INTRACELLULAR_TRANSPORT	-1.25598	0.418279
REGULATION_OF_ESTABLISHMENT_OF_PROTEIN_LOCALIZATION_TO_CHROMOSOME	-1.47191	0.418279
ANTIGEN_PROCESSING_AND_PRESENTATION	-1.22684	0.418279
REGULATION_OF_VASCULOGENESIS	1.42778	0.418279
NEGATIVE_REGULATION_OF_CELL_CYCLE_PHASE_TRANSITION	-1.24244	0.418279
REGULATION_OF_ACTIN_FILAMENT_BASED_MOVEMENT	-1.40196	0.418279
REGULATION_OF_COLLAGEN_METABOLIC_PROCESS	-1.39032	0.418279
MAINTENANCE_OF_PROTEIN_LOCATION_IN_NUCLEUS	1.43078	0.418279
MORPHOGENESIS_OF_AN_ENDOTHELIUM	-1.44029	0.418279
PLATELET_MORPHOGENESIS	-1.43988	0.418279
POLARIZED_EPITHELIAL_CELL_DIFFERENTIATION	-1.44158	0.418279
NEGATIVE_REGULATION_OF_REPRODUCTIVE_PROCESS	-1.37278	0.418279
MYELOID_LEUKOCYTE_MEDIATED_IMMUNITY	-1.16546	0.418279
POSITIVE_REGULATION_OF_MEIOTIC_NUCLEAR_DIVISION	1.44747	0.418279
RESPONSE_TO_CARBOHYDRATE	-1.23565	0.418279
MESODERMAL_CELL_FATE_COMMITMENT	-1.46616	0.418279
REGULATION_OF_MICROGLIAL_CELL_ACTIVATION	-1.46936	0.418279
RIBOSOME_ASSEMBLY	1.36205	0.418279
CELLULAR_RESPONSE_TO_LIPID	1.15795	0.418305
POSITIVE_REGULATION_OF_INFLAMMATORY_RESPONSE_TO_ANTIGENIC_STIMULUS	1.45136	0.41925
POSITIVE_REGULATION_OF_CELLULAR_RESPONSE_TO_TRANSFORMING_GROWTH_FACTOR_BETA_STIMULUS	-1.37801	0.420734
REGULATION_OF_CELLULAR_COMPONENT_SIZE	-1.21367	0.420734
ANTIBACTERIAL_HUMORAL_RESPONSE	1.37054	0.420734
POSITIVE_REGULATION_OF_CELL_SUBSTRATE_ADHESION	-1.3103	0.420734
ESTABLISHMENT_OF_PROTEIN_LOCALIZATION_TO_PLASMA_MEMBRANE	-1.37963	0.421152
REGULATION_OF_CELL_AGING	-1.37539	0.421152
NEGATIVE_REGULATION_OF_TRANSCRIPTION_FROM_RNA_POLYMERASE_II_PROMOTER_IN_RESPONSE_TO_STRESS	-1.49273	0.421152
NEGATIVE_REGULATION_OF_LIPID_STORAGE	1.42055	0.422017
POSITIVE_REGULATION_OF_CYTOSKELETON_ORGANIZATION	-1.23148	0.422017
RESPONSE_TO_REACTIVE_OXYGEN_SPECIES	1.25779	0.423164
NEGATIVE_REGULATION_OF_ORGAN_GROWTH	-1.40208	0.42334
REGULATION_OF_DNA_BIOSYNTHETIC_PROCESS	-1.33323	0.42334
NEGATIVE_REGULATION_OF_MACROPHAGE_ACTIVATION	-1.44965	0.42344
DNA_UNWINDING_INVOLVED_IN_DNA_REPLICATION	1.42719	0.424026
ENTRY_INTO_HOST	-1.26661	0.424026
VITAMIN_TRANSMEMBRANE_TRANSPORT	1.41691	0.426282
NEGATIVE_REGULATION_OF_VIRAL_LIFE_CYCLE	1.41793	0.427152
STEROID_CATABOLIC_PROCESS	1.4087	0.427152
INTRACELLULAR_RECEPTOR_SIGNALING_PATHWAY	1.22299	0.428741
AMYLOID_BETA_METABOLIC_PROCESS	1.37156	0.429173
REGULATION_OF_PROTEIN_LOCALIZATION_TO_CHROMOSOME_TELOMERIC_REGION	-1.45322	0.429414
CELL_FATE_COMMITMENT_INVOLVED_IN_FORMATION_OF_PRIMARY_GERM_LAYER	-1.37999	0.429414
ENTRAINMENT_OF_CIRCADIAN_CLOCK	-1.39773	0.429414
REGULATION_OF_CATION_TRANSMEMBRANE_TRANSPORT	-1.20997	0.430235
REGULATION_OF_SUPRAMOLECULAR_FIBER_ORGANIZATION	-1.20727	0.430665
REGULATION_OF_CELL_CYCLE_ARREST	-1.32688	0.433057
POSITIVE_REGULATION_OF_ACTIN_FILAMENT_POLYMERIZATION	-1.3247	0.433057
REGULATION_OF_KETONE_BIOSYNTHETIC_PROCESS	1.40579	0.433057
PEPTIDYL_ARGININE_METHYLATION	-1.47826	0.433057
HISTONE_ARGININE_METHYLATION	-1.46406	0.433057
LUNG_CELL_DIFFERENTIATION	1.4108	0.433434
ACTIVATION_OF_NF_KAPPAB_INDUCING_KINASE_ACTIVITY	1.40136	0.433434
CELL_FATE_SPECIFICATION	-1.31579	0.433434
URETER_DEVELOPMENT	1.40088	0.433434
ANTEROGRADE_AXONAL_TRANSPORT	-1.37601	0.433623
TROPHOBLAST_CELL_MIGRATION	-1.45043	0.433623
EMBRYONIC_DIGESTIVE_TRACT_DEVELOPMENT	1.36838	0.433623
ENDOPLASMIC_RETICULUM_CALCIUM_ION_HOMEOSTASIS	1.41337	0.438066
REGULATION_OF_GRANULOCYTE_DIFFERENTIATION	-1.47816	0.438216
NUCLEOTIDE_EXCISION_REPAIR_PREINCISION_COMPLEX_STABILIZATION	1.41301	0.43909
POSITIVE_REGULATION_OF_VIRAL_TRANSCRIPTION	1.4102	0.43992
VASCULAR_PROCESS_IN_CIRCULATORY_SYSTEM	1.21864	0.440824
ACTIN_FILAMENT_BUNDLE_ORGANIZATION	-1.26154	0.445174
NEGATIVE_REGULATION_OF_MUSCLE_CONTRACTION	1.40657	0.445223
REGULATION_OF_PROTEIN_ACETYLATION	1.35243	0.445254
NEGATIVE_REGULATION_OF_VASCULAR_ASSOCIATED_SMOOTH_MUSCLE_CELL_PROLIFERATION	-1.42041	0.445645
CORPUS_CALLOSUM_DEVELOPMENT	-1.46424	0.445645
ARACHIDONIC_ACID_METABOLIC_PROCESS	1.36014	0.445645
CELL_AGGREGATION	1.40657	0.446347
FORELIMB_MORPHOGENESIS	1.37873	0.448056
POSITIVE_REGULATION_OF_MUSCLE_HYPERTROPHY	1.38946	0.448173
RENAL_SYSTEM_VASCULATURE_DEVELOPMENT	1.3885	0.448173
PEPTIDE_HORMONE_SECRETION	-1.21571	0.448173
INTERMEMBRANE_LIPID_TRANSFER	1.37559	0.448173
DENDRITIC_SPINE_MAINTENANCE	1.40496	0.448681
POTASSIUM_ION_HOMEOSTASIS	1.38122	0.448681
MEMBRANE_REPOLARIZATION_DURING_ACTION_POTENTIAL	1.40833	0.448908
SPINDLE_ORGANIZATION	-1.27523	0.448908
POSITIVE_REGULATION_OF_CHEMOTAXIS	-1.27517	0.448908
LABYRINTHINE_LAYER_MORPHOGENESIS	1.39599	0.448908
RESPONSE_TO_MUSCLE_ACTIVITY	1.39235	0.448908
POSITIVE_REGULATION_OF_CALCIUM_ION_IMPORT	1.38732	0.449308
POSITIVE_REGULATION_OF_LEUKOCYTE_MIGRATION	-1.27892	0.449308
PROTEIN_HETEROOLIGOMERIZATION	-1.42484	0.451316
RESPONSE_TO_STARVATION	-1.25371	0.451316
MUSCLE_TISSUE_DEVELOPMENT	-1.2038	0.452665
POSITIVE_REGULATION_OF_STRIATED_MUSCLE_CONTRACTION	1.43139	0.454748
TRANSCRIPTION_BY_RNA_POLYMERASE_I	1.32202	0.454748
NON_CANONICAL_WNT_SIGNALING_PATHWAY	-1.24538	0.455921
POSITIVE_REGULATION_OF_ORGAN_GROWTH	1.35886	0.455921
REGULATION_OF_RHO_PROTEIN_SIGNAL_TRANSDUCTION	1.28779	0.456337
NEGATIVE_REGULATION_OF_ANDROGEN_RECEPTOR_SIGNALING_PATHWAY	1.39024	0.45647
HEPATOCYTE_APOPTOTIC_PROCESS	-1.46301	0.45647
NEGATIVE_REGULATION_OF_GLIOGENESIS	-1.36688	0.45647
NEGATIVE_REGULATION_OF_STRESS_ACTIVATED_PROTEIN_KINASE_SIGNALING_CASCADE	-1.37359	0.457425
KETONE_CATABOLIC_PROCESS	1.41049	0.45773
EMBRYONIC_ORGAN_MORPHOGENESIS	1.18841	0.458245
REGULATION_OF_MUSCLE_SYSTEM_PROCESS	1.22719	0.458245
POSITIVE_REGULATION_OF_PROTEOLYSIS_INVOLVED_IN_CELLULAR_PROTEIN_CATABOLIC_PROCESS	-1.28575	0.458245
HEART_FORMATION	-1.36309	0.458245
REGULATION_OF_RELEASE_OF_SEQUESTERED_CALCIUM_ION_INTO_CYTOSOL	-1.32648	0.458245
NEGATIVE_REGULATION_OF_CALCIUM_ION_TRANSMEMBRANE_TRANSPORTER_ACTIVITY	1.36259	0.458245
EXCRETION	1.33393	0.458489
SNO_S_RNA_METABOLIC_PROCESS	1.39028	0.458928
HEME_METABOLIC_PROCESS	1.35256	0.459144
DRUG_TRANSMEMBRANE_TRANSPORT	-1.45351	0.459278
REGULATION_OF_BICELLULAR_TIGHT_JUNCTION_ASSEMBLY	-1.3867	0.459548
TEMPERATURE_HOMEOSTASIS	1.24324	0.459548
SIGNAL_TRANSDUCTION_INVOLVED_IN_REGULATION_OF_GENE_EXPRESSION	1.38092	0.460535
AMYLOID_PRECURSOR_PROTEIN_CATABOLIC_PROCESS	1.31459	0.462854
REGULATION_OF_ANGIOTENSIN_LEVELS_IN_BLOOD	1.43216	0.462854
CELLULAR_RESPONSE_TO_LEPTIN_STIMULUS	-1.41098	0.462854
MEMBRANE_DOCKING	-1.25499	0.462854
NEGATIVE_REGULATION_OF_RNA_CATABOLIC_PROCESS	-1.34738	0.463419
POSITIVE_REGULATION_OF_EPIDERMAL_CELL_DIFFERENTIATION	1.37905	0.463593
GASTRO_INTESTINAL_SYSTEM_SMOOTH_MUSCLE_CONTRACTION	-1.4538	0.463791
RENAL_SYSTEM_PROCESS	1.2825	0.464201
REGULATION_OF_ANION_TRANSMEMBRANE_TRANSPORT	-1.31161	0.464417
BIOLOGICAL_PROCESS_INVOLVED_IN_INTERACTION_WITH_SYMBIONT	1.29205	0.46563
NEGATIVE_REGULATION_OF_RESPONSE_TO_BIOTIC_STIMULUS	1.27583	0.46563
NEGATIVE_REGULATION_OF_PROTEIN_SUMOYLATION	1.42204	0.467132
REGULATION_OF_CELL_DEVELOPMENT	-1.15349	0.467132
NEGATIVE_REGULATION_OF_RESPONSE_TO_WOUNDING	1.28318	0.468061
PHOSPHOLIPID_HOMEOSTASIS	1.38502	0.468061
REGULATION_OF_UBIQUITIN_DEPENDENT_PROTEIN_CATABOLIC_PROCESS	-1.24664	0.468061
HIGH_DENSITY_LIPOPROTEIN_PARTICLE_REMODELING	1.37799	0.468061
MUSCLE_SYSTEM_PROCESS	-1.16444	0.468061
COAGULATION	-1.19285	0.468061
CELLULAR_COMPONENT_ASSEMBLY_INVOLVED_IN_MORPHOGENESIS	-1.3085	0.469237
NOTOCHORD_DEVELOPMENT	1.37454	0.469472
DRUG_METABOLIC_PROCESS	1.34461	0.470435
CYTOPLASMIC_TRANSLATION	1.26045	0.470435
MODULATION_OF_PROCESS_OF_OTHER_ORGANISM_INVOLVED_IN_SYMBIOTIC_INTERACTION	1.27507	0.471548
CELLULAR_RESPONSE_TO_STEROID_HORMONE_STIMULUS	1.23046	0.472874
REGULATION_OF_JUN_KINASE_ACTIVITY	1.29154	0.473274
REGULATION_OF_PROTEIN_LOCALIZATION_TO_MEMBRANE	-1.23835	0.473274
METHIONINE_METABOLIC_PROCESS	-1.44296	0.473808
ADENYLATE_CYCLASE_ACTIVATING_G_PROTEIN_COUPLED_RECEPTOR_SIGNALING_PATHWAY	1.27535	0.473965
INSULIN_SECRETION	-1.21641	0.473965
CARDIAC_SEPTUM_MORPHOGENESIS	1.31785	0.473965
DEOXYRIBONUCLEOSIDE_TRIPHOSPHATE_METABOLIC_PROCESS	1.40376	0.473965
NEGATIVE_REGULATION_OF_MAPK_CASCADE	-1.22634	0.473965
RESPONSE_TO_STEROL_DEPLETION	-1.44246	0.473965
AMYLOID_PRECURSOR_PROTEIN_METABOLIC_PROCESS	1.31394	0.473965
EMBRYO_IMPLANTATION	-1.34363	0.473965
ANTIMICROBIAL_HUMORAL_RESPONSE	1.25501	0.475245
RNA_EXPORT_FROM_NUCLEUS	1.25531	0.475245
MITOCHONDRIAL_OUTER_MEMBRANE_PERMEABILIZATION	-1.33755	0.47572
PRIMARY_ALCOHOL_CATABOLIC_PROCESS	1.38211	0.475908
NEURAL_TUBE_FORMATION	-1.2943	0.475908
NEGATIVE_REGULATION_OF_WOUND_HEALING	1.29098	0.47696
REGULATION_OF_CELL_COMMUNICATION_BY_ELECTRICAL_COUPLING	-1.42862	0.477177
RENAL_SODIUM_EXCRETION	1.39083	0.477241
RESPONSE_TO_MISFOLDED_PROTEIN	1.39104	0.477241
VACUOLE_ORGANIZATION	1.22074	0.477401
ARACHIDONIC_ACID_SECRETION	-1.35312	0.477401
POSITIVE_REGULATION_OF_T_CELL_MIGRATION	-1.34993	0.477401
POSITIVE_REGULATION_OF_VIRAL_RELEASE_FROM_HOST_CELL	-1.43965	0.477401
NEGATIVE_REGULATION_OF_PROTEIN_CONTAINING_COMPLEX_ASSEMBLY	1.26783	0.477401
HIPPOCAMPUS_DEVELOPMENT	-1.3068	0.477401
RNA_CAPPING	1.34496	0.477401
REGULATION_OF_REACTIVE_OXYGEN_SPECIES_BIOSYNTHETIC_PROCESS	-1.30139	0.477401
VASCULOGENESIS	1.26452	0.477994
METANEPHRIC_MESENCHYME_DEVELOPMENT	1.36688	0.478482
POSITIVE_REGULATION_OF_APOPTOTIC_SIGNALING_PATHWAY	1.2525	0.478482
PULMONARY_VALVE_DEVELOPMENT	1.37949	0.478482
PROTEIN_IMPORT	1.2239	0.479181
REGULATION_OF_GENE_EXPRESSION_BY_GENETIC_IMPRINTING	-1.42207	0.480456
TRANSFORMING_GROWTH_FACTOR_BETA1_PRODUCTION	-1.45006	0.480675
REGULATION_OF_LEUKOCYTE_MIGRATION	-1.2096	0.480675
REGULATION_OF_HORMONE_LEVELS	1.13455	0.480675
CELLULAR_RESPONSE_TO_TOPOLOGICALLY_INCORRECT_PROTEIN	-1.22002	0.481531
REGULATION_OF_PLATELET_ACTIVATION	1.35111	0.481531
MITOCHONDRIAL_DEPOLARIZATION	-1.39997	0.482668
MUSCLE_ADAPTATION	1.26635	0.482794
PROTEIN_FOLDING	-1.19962	0.484197
KIDNEY_MESENCHYME_DEVELOPMENT	1.35485	0.484981
PROTEIN_LOCALIZATION_TO_CHROMOSOME_CENTROMERIC_REGION	-1.41664	0.485155
REGULATION_OF_ACTIN_FILAMENT_ORGANIZATION	-1.18798	0.485155
DNA_TEMPLATED_TRANSCRIPTION_INITIATION	1.23434	0.485155
RENAL_WATER_HOMEOSTASIS	1.35443	0.486136
POSITIVE_REGULATION_OF_MEMBRANE_PROTEIN_ECTODOMAIN_PROTEOLYSIS	1.39284	0.486136
MUSCLE_CELL_MIGRATION	-1.29039	0.486636
REGULATION_OF_PROTEIN_CONTAINING_COMPLEX_ASSEMBLY	1.16127	0.486636
MULTICELLULAR_ORGANISMAL_RESPONSE_TO_STRESS	-1.31393	0.487883
REGULATION_OF_DEVELOPMENTAL_GROWTH	1.17555	0.488881
MRNA_TRANSCRIPTION	-1.41564	0.488881
REGULATION_OF_PROTEIN_CATABOLIC_PROCESS	-1.17492	0.488881
CHOLESTEROL_STORAGE	1.36716	0.488881
NEGATIVE_REGULATION_OF_CHEMOKINE_PRODUCTION	1.36544	0.488881
TRANSFORMING_GROWTH_FACTOR_BETA_PRODUCTION	-1.33761	0.488881
MEDIUM_CHAIN_FATTY_ACID_METABOLIC_PROCESS	1.3897	0.488881
REGULATION_OF_DEFENSE_RESPONSE_TO_BACTERIUM	-1.42375	0.488881
STEROL_HOMEOSTASIS	1.25051	0.488881
REGULATION_OF_DEACETYLASE_ACTIVITY	-1.43783	0.488881
REGULATION_OF_PROTEIN_CATABOLIC_PROCESS_IN_THE_VACUOLE	-1.43618	0.488881
CELL_CELL_SIGNALING_BY_WNT	-1.14097	0.488881
GLYCEROLIPID_METABOLIC_PROCESS	1.15902	0.488881
SYNAPTIC_VESICLE_TRANSPORT	-1.34748	0.488881
POSITIVE_REGULATION_OF_B_CELL_DIFFERENTIATION	-1.41866	0.488881
PEPTIDYL_GLUTAMIC_ACID_MODIFICATION	-1.39467	0.488881
POSITIVE_REGULATION_OF_LEUKOCYTE_APOPTOTIC_PROCESS	-1.36562	0.488881
RECEPTOR_CATABOLIC_PROCESS	1.34081	0.488881
RESPONSE_TO_VIRUS	-1.18601	0.488881
CELLULAR_RESPONSE_TO_CORTICOSTEROID_STIMULUS	1.30013	0.488881
NADPH_REGENERATION	-1.39304	0.488881
EXTRINSIC_APOPTOTIC_SIGNALING_PATHWAY_VIA_DEATH_DOMAIN_RECEPTORS	-1.28738	0.488881
PULMONARY_VALVE_MORPHOGENESIS	1.3617	0.488881
POSITIVE_REGULATION_OF_ACTIN_NUCLEATION	-1.43061	0.488881
REGULATION_OF_TRANSCRIPTION_FROM_RNA_POLYMERASE_II_PROMOTER_IN_RESPONSE_TO_OXIDATIVE_STRESS	-1.4298	0.488881
POSITIVE_REGULATION_OF_UBIQUITIN_DEPENDENT_PROTEIN_CATABOLIC_PROCESS	-1.28897	0.488881
PROTEOGLYCAN_METABOLIC_PROCESS	-1.28291	0.488881
MODULATION_BY_HOST_OF_VIRAL_PROCESS	1.33443	0.488881
ENDOTHELIAL_CELL_MIGRATION	-1.18947	0.48975
ORGANOPHOSPHATE_ESTER_TRANSPORT	-1.26983	0.490378
NEGATIVE_REGULATION_OF_ORGANELLE_ASSEMBLY	-1.35971	0.491009
LONG_CHAIN_FATTY_ACID_TRANSPORT	1.26416	0.49103
NEGATIVE_REGULATION_OF_CYCLIN_DEPENDENT_PROTEIN_KINASE_ACTIVITY	-1.33954	0.49103
NEGATIVE_REGULATION_OF_DEPHOSPHORYLATION	-1.2822	0.49103
OUTER_DYNEIN_ARM_ASSEMBLY	1.38855	0.49103
NEGATIVE_REGULATION_OF_LIPID_LOCALIZATION	1.28868	0.49103
CELLULAR_CARBOHYDRATE_METABOLIC_PROCESS	1.17262	0.49103
GLYCOSYLCERAMIDE_METABOLIC_PROCESS	1.35694	0.49103
POSITIVE_REGULATION_OF_GRANULOCYTE_CHEMOTAXIS	-1.34093	0.49103
SISTER_CHROMATID_COHESION	-1.34295	0.49103
TERTIARY_ALCOHOL_METABOLIC_PROCESS	1.37329	0.49103
CELLULAR_ALDEHYDE_METABOLIC_PROCESS	1.30401	0.491222
NOTCH_SIGNALING_INVOLVED_IN_HEART_DEVELOPMENT	1.38516	0.491222
ORGANELLE_DISASSEMBLY	1.25626	0.491222
INTRACELLULAR_LIPID_TRANSPORT	1.33635	0.491222
MEMBRANE_FISSION	-1.41002	0.491222
NEGATIVE_REGULATION_OF_DNA_DEPENDENT_DNA_REPLICATION	1.35799	0.491274
NEGATIVE_REGULATION_OF_PROTEIN_MODIFICATION_PROCESS	-1.13902	0.493047
HUMORAL_IMMUNE_RESPONSE	1.18562	0.494213
CELLULAR_RESPONSE_TO_MOLECULE_OF_BACTERIAL_ORIGIN	-1.20801	0.494213
NEGATIVE_REGULATION_OF_MUSCLE_ORGAN_DEVELOPMENT	1.39259	0.494213
REGULATION_OF_SYSTEMIC_ARTERIAL_BLOOD_PRESSURE	1.25154	0.495173
CELLULAR_RESPONSE_TO_ALCOHOL	1.26008	0.495173
PURINE_DEOXYRIBONUCLEOTIDE_METABOLIC_PROCESS	1.38212	0.495543
POSITIVE_REGULATION_OF_TRANSMEMBRANE_TRANSPORT	-1.20319	0.495675
NEGATIVE_REGULATION_OF_CIRCADIAN_RHYTHM	1.35402	0.495675
PHOSPHORYLATED_CARBOHYDRATE_DEPHOSPHORYLATION	1.35219	0.495675
RIBONUCLEOSIDE_TRIPHOSPHATE_BIOSYNTHETIC_PROCESS	-1.34176	0.496728
SULFUR_AMINO_ACID_METABOLIC_PROCESS	-1.35871	0.496728
RESPONSE_TO_ESTRADIOL	-1.256	0.496728
REGULATION_OF_VASCULAR_ASSOCIATED_SMOOTH_MUSCLE_CELL_PROLIFERATION	-1.31883	0.496728
POST_EMBRYONIC_ANIMAL_MORPHOGENESIS	-1.3934	0.496728
REGULATION_OF_CELL_FATE_SPECIFICATION	-1.40581	0.496728
UREA_CYCLE	1.39116	0.496804
CHROMATIN_DISASSEMBLY	1.34798	0.496804
NEGATIVE_REGULATION_OF_CANONICAL_WNT_SIGNALING_PATHWAY	1.21414	0.496804
BONE_MATURATION	1.36285	0.496804
REGULATION_OF_URINE_VOLUME	1.35807	0.496804
NUCLEOTIDE_EXCISION_REPAIR_DNA_INCISION	1.33457	0.496804
SISTER_CHROMATID_SEGREGATION	-1.21546	0.496804
ANOIKIS	-1.34491	0.499035
EMBRYONIC_EYE_MORPHOGENESIS	-1.34367	0.499035
POSITIVE_REGULATION_OF_POSTTRANSCRIPTIONAL_GENE_SILENCING	-1.30474	0.499227
CHRONIC_INFLAMMATORY_RESPONSE	-1.38847	0.499402
MAINTENANCE_OF_LOCATION_IN_CELL	-1.19594	0.500269
LYSOSOMAL_PROTEIN_CATABOLIC_PROCESS	-1.38354	0.500269
PYRIMIDINE_DEOXYRIBONUCLEOTIDE_METABOLIC_PROCESS	1.33837	0.500269
REGULATION_OF_INCLUSION_BODY_ASSEMBLY	-1.3809	0.500269
TERMINATION_OF_RNA_POLYMERASE_II_TRANSCRIPTION	1.3165	0.500269
REGULATION_OF_HIGH_VOLTAGE_GATED_CALCIUM_CHANNEL_ACTIVITY	1.37165	0.500269
CATECHOLAMINE_UPTAKE_INVOLVED_IN_SYNAPTIC_TRANSMISSION	1.37952	0.500269
REGULATION_OF_DOUBLE_STRAND_BREAK_REPAIR_VIA_HOMOLOGOUS_RECOMBINATION	-1.3361	0.500269
REGULATION_OF_VESICLE_MEDIATED_TRANSPORT	-1.13084	0.500269
INTERMEDIATE_FILAMENT_BASED_PROCESS	-1.33333	0.501315
RESPONSE_TO_MOLECULE_OF_BACTERIAL_ORIGIN	-1.18179	0.501315
VIRAL_LIFE_CYCLE	-1.17863	0.501315
PROTEIN_HYDROXYLATION	-1.37156	0.501315
REGULATION_OF_CELLULAR_PROTEIN_CATABOLIC_PROCESS	-1.18329	0.501494
MODULATION_OF_PROCESS_OF_OTHER_ORGANISM	1.23802	0.502054
PROTEIN_K11_LINKED_UBIQUITINATION	-1.32904	0.502054
REGULATION_OF_STEM_CELL_PROLIFERATION	-1.32953	0.502054
BODY_FLUID_SECRETION	-1.2794	0.502372
REGULATION_OF_LONG_TERM_SYNAPTIC_POTENTIATION	1.30267	0.502372
MUSCLE_HYPERTROPHY	1.22698	0.503742
POSITIVE_REGULATION_OF_STEM_CELL_PROLIFERATION	-1.37495	0.504353
LIPOPROTEIN_BIOSYNTHETIC_PROCESS	1.23144	0.504768
REGULATION_OF_COAGULATION	1.26722	0.505916
ANION_TRANSMEMBRANE_TRANSPORT	-1.13457	0.506086
PROTEIN_KINASE_C_SIGNALING	1.31731	0.506372
NEPHRIC_DUCT_DEVELOPMENT	1.35775	0.506372
INTERLEUKIN_13_PRODUCTION	1.34382	0.506372
PEPTIDYL_LYSINE_ACETYLATION	1.20629	0.506372
REGULATION_OF_MITOCHONDRIAL_OUTER_MEMBRANE_PERMEABILIZATION_INVOLVED_IN_APOPTOTIC_SIGNALING_PATHWAY	-1.31209	0.506372
B_CELL_ACTIVATION_INVOLVED_IN_IMMUNE_RESPONSE	1.25438	0.506372
REGULATION_OF_ATP_BIOSYNTHETIC_PROCESS	-1.37305	0.508325
NEGATIVE_REGULATION_OF_NERVOUS_SYSTEM_DEVELOPMENT	-1.23045	0.508338
LIPOPOLYSACCHARIDE_MEDIATED_SIGNALING_PATHWAY	-1.3109	0.508469
NEGATIVE_REGULATION_OF_CARDIAC_MUSCLE_TISSUE_GROWTH	-1.33583	0.509597
REGULATION_OF_ENDOPLASMIC_RETICULUM_UNFOLDED_PROTEIN_RESPONSE	-1.33948	0.509597
CELLULAR_RESPONSE_TO_ABIOTIC_STIMULUS	-1.17572	0.509622
TRANSCRIPTION_ELONGATION_FROM_RNA_POLYMERASE_I_PROMOTER	1.31948	0.50973
RESPONSE_TO_DRUG	-1.15506	0.50973
REGULATION_OF_RESPONSE_TO_DNA_DAMAGE_STIMULUS	-1.19162	0.50973
REGULATION_OF_FATTY_ACID_BETA_OXIDATION	1.33132	0.51079
REGULATION_OF_FILOPODIUM_ASSEMBLY	-1.31872	0.51079
REGULATION_OF_LAMELLIPODIUM_ASSEMBLY	-1.31428	0.51079
REGULATION_OF_POSTSYNAPTIC_DENSITY_ORGANIZATION	-1.36912	0.51079
KILLING_OF_CELLS_IN_OTHER_ORGANISM_INVOLVED_IN_SYMBIOTIC_INTERACTION	1.34433	0.51079
POSTSYNAPTIC_SIGNAL_TRANSDUCTION	-1.31785	0.51079
POSITIVE_REGULATION_OF_MAST_CELL_ACTIVATION	1.33442	0.512307
CELLULAR_RESPONSE_TO_GAMMA_RADIATION	1.31527	0.512307
RESPONSE_TO_FUNGUS	1.2701	0.512307
POSITIVE_REGULATION_OF_TYPE_2_IMMUNE_RESPONSE	1.33728	0.512307
ATP_BIOSYNTHETIC_PROCESS	-1.33179	0.512307
BROWN_FAT_CELL_DIFFERENTIATION	1.30141	0.512307
REGULATION_OF_MYELOID_CELL_APOPTOTIC_PROCESS	-1.37306	0.512307
NEGATIVE_REGULATION_OF_CATION_CHANNEL_ACTIVITY	1.31918	0.51323
MEMBRANE_LIPID_CATABOLIC_PROCESS	1.30641	0.514791
DNA_REPLICATION_INITIATION	1.31011	0.514791
NCRNA_CATABOLIC_PROCESS	1.31077	0.514791
SCHWANN_CELL_DEVELOPMENT	1.31026	0.514791
NEGATIVE_REGULATION_OF_PEPTIDYL_SERINE_PHOSPHORYLATION	-1.33039	0.514791
REGULATION_OF_SYSTEMIC_ARTERIAL_BLOOD_PRESSURE_BY_CIRCULATORY_RENIN_ANGIOTENSIN	1.32708	0.514791
REGULATION_OF_INNATE_IMMUNE_RESPONSE	1.16476	0.514961
REGULATION_OF_DEOXYRIBONUCLEASE_ACTIVITY	-1.40894	0.514961
REGULATION_OF_DENDRITE_EXTENSION	-1.31669	0.514961
REGULATION_OF_WATER_LOSS_VIA_SKIN	-1.32376	0.514961
ERROR_PRONE_TRANSLESION_SYNTHESIS	1.34327	0.515147
RIBONUCLEOSIDE_TRIPHOSPHATE_METABOLIC_PROCESS	-1.30162	0.515147
PIGMENT_GRANULE_ORGANIZATION	-1.36047	0.515147
NEGATIVE_REGULATION_OF_PROTEIN_IMPORT	1.37402	0.515147
NUCLEOBASE_BIOSYNTHETIC_PROCESS	-1.36727	0.515442
RESPONSE_TO_AMINO_ACID_STARVATION	-1.30295	0.515442
MICROVILLUS_ORGANIZATION	-1.34567	0.516456
REGULATION_OF_LYMPHOCYTE_MIGRATION	-1.29007	0.516656
POSITIVE_REGULATION_OF_BONE_RESORPTION	1.32156	0.516656
ANTIGEN_PROCESSING_AND_PRESENTATION_OF_PEPTIDE_ANTIGEN	-1.19041	0.516674
TRANSFERRIN_TRANSPORT	1.30572	0.516995
EMBRYONIC_ORGAN_DEVELOPMENT	1.13614	0.517358
CELLULAR_RESPONSE_TO_PROSTAGLANDIN_STIMULUS	1.33077	0.518464
GLYCOSYL_COMPOUND_BIOSYNTHETIC_PROCESS	-1.31068	0.520162
POSITIVE_REGULATION_OF_MONONUCLEAR_CELL_MIGRATION	-1.27238	0.520542
NEGATIVE_REGULATION_OF_PEPTIDYL_TYROSINE_PHOSPHORYLATION	-1.30502	0.520542
COLLAGEN_BIOSYNTHETIC_PROCESS	-1.30299	0.522411
REGULATION_OF_EPIDERMIS_DEVELOPMENT	1.27353	0.522411
MULTI_ORGANISM_CELLULAR_PROCESS	-1.36369	0.522411
REGULATION_OF_CALCIUM_ION_TRANSMEMBRANE_TRANSPORTER_ACTIVITY	1.21594	0.522411
NEGATIVE_REGULATION_OF_HORMONE_METABOLIC_PROCESS	1.3692	0.522411
NEGATIVE_REGULATION_OF_JNK_CASCADE	-1.31318	0.522644
REGULATION_OF_MEIOTIC_CELL_CYCLE	1.30973	0.522644
CHONDROITIN_SULFATE_PROTEOGLYCAN_METABOLIC_PROCESS	-1.28642	0.525012
DENDRITE_EXTENSION	-1.29177	0.525012
NEGATIVE_REGULATION_OF_SMOOTHENED_SIGNALING_PATHWAY	-1.29572	0.525412
INTEGRATED_STRESS_RESPONSE_SIGNALING	-1.31206	0.525968
PEROXISOME_ORGANIZATION	1.22383	0.525968
CELLULAR_HYPEROSMOTIC_RESPONSE	1.36116	0.526369
EMBRYONIC_APPENDAGE_MORPHOGENESIS	-1.23224	0.527523
POSITIVE_REGULATION_OF_PEPTIDYL_THREONINE_PHOSPHORYLATION	-1.2978	0.527837
REGULATION_OF_INTRACELLULAR_PROTEIN_TRANSPORT	-1.17236	0.527918
NEGATIVE_REGULATION_OF_CELL_SUBSTRATE_ADHESION	-1.30158	0.527918
NEGATIVE_REGULATION_OF_PLATELET_DERIVED_GROWTH_FACTOR_RECEPTOR_SIGNALING_PATHWAY	1.35626	0.528087
ADENYLATE_CYCLASE_INHIBITING_G_PROTEIN_COUPLED_RECEPTOR_SIGNALING_PATHWAY	1.22687	0.529079
FATTY_ACID_HOMEOSTASIS	1.30282	0.529486
REGULATION_OF_PH	1.23259	0.529486
RESPONSE_TO_INCREASED_OXYGEN_LEVELS	-1.30226	0.529486
NEGATIVE_REGULATION_OF_AMINO_ACID_TRANSPORT	1.35865	0.529486
REGULATION_OF_ATPASE_ACTIVITY	-1.261	0.529812
REGULATION_OF_PEPTIDE_SECRETION	-1.16525	0.529812
TETRAPYRROLE_METABOLIC_PROCESS	1.25902	0.53232
RESPONSE_TO_MAGNESIUM_ION	-1.33102	0.53232
NEGATIVE_REGULATION_OF_SODIUM_ION_TRANSMEMBRANE_TRANSPORT	1.34088	0.53232
POSITIVE_REGULATION_OF_MAST_CELL_ACTIVATION_INVOLVED_IN_IMMUNE_RESPONSE	1.35389	0.533848
POSITIVE_REGULATION_OF_VASCULAR_ENDOTHELIAL_GROWTH_FACTOR_PRODUCTION	-1.30055	0.533848
RESPONSE_TO_STEROID_HORMONE	-1.16614	0.533848
TRANSMEMBRANE_RECEPTOR_PROTEIN_SERINE_THREONINE_KINASE_SIGNALING_PATHWAY	-1.15912	0.533848
STEM_CELL_DIFFERENTIATION	1.15479	0.533971
NEGATIVE_REGULATION_OF_VIRAL_ENTRY_INTO_HOST_CELL	1.32098	0.534298
CELL_SURFACE_RECEPTOR_SIGNALING_PATHWAY_INVOLVED_IN_HEART_DEVELOPMENT	1.30687	0.534571
CELL_PROLIFERATION_INVOLVED_IN_HEART_MORPHOGENESIS	-1.34862	0.534957
REGULATION_OF_COLLATERAL_SPROUTING	-1.35462	0.534957
CYTOCHROME_COMPLEX_ASSEMBLY	1.33372	0.534957
PRIMARY_ALCOHOL_BIOSYNTHETIC_PROCESS	1.33449	0.534957
DRUG_TRANSPORT	-1.37349	0.534957
ASTROCYTE_ACTIVATION	-1.33143	0.534957
REGULATION_OF_BMP_SIGNALING_PATHWAY	-1.24576	0.534957
REGULATION_OF_MYOBLAST_PROLIFERATION	1.36103	0.535345
AXON_EXTENSION	1.2154	0.535376
T_CELL_ACTIVATION	-1.12113	0.536655
MECHANORECEPTOR_DIFFERENTIATION	1.2984	0.536655
POSITIVE_REGULATION_OF_PROTEIN_CATABOLIC_PROCESS	-1.17188	0.536702
REGULATION_OF_PROTEIN_MATURATION	-1.28344	0.536702
NEGATIVE_REGULATION_OF_CELL_GROWTH	-1.1827	0.536702
CELLULAR_RESPONSE_TO_CHEMICAL_STRESS	-1.16398	0.536702
LUNG_EPITHELIUM_DEVELOPMENT	1.29755	0.536702
CHAPERONE_MEDIATED_AUTOPHAGY	-1.33602	0.536702
REGULATION_OF_TRANSLATIONAL_INITIATION_IN_RESPONSE_TO_STRESS	-1.33685	0.536702
FATTY_ACYL_COA_BIOSYNTHETIC_PROCESS	1.28781	0.536702
REGULATION_OF_CELLULAR_CARBOHYDRATE_CATABOLIC_PROCESS	-1.36752	0.536702
POSITIVE_REGULATION_OF_MUSCLE_CELL_DIFFERENTIATION	-1.25562	0.536702
ANTIGEN_PROCESSING_AND_PRESENTATION_OF_PEPTIDE_OR_POLYSACCHARIDE_ANTIGEN_VIA_MHC_CLASS_II	-1.24984	0.536702
PROTEIN_DNA_COMPLEX_DISASSEMBLY	1.29133	0.536702
OLFACTORY_LOBE_DEVELOPMENT	-1.29927	0.538237
PURINE_NUCLEOSIDE_BIOSYNTHETIC_PROCESS	-1.3239	0.538237
REACTIVE_OXYGEN_SPECIES_BIOSYNTHETIC_PROCESS	-1.23987	0.53864
REGULATION_OF_MICROTUBULE_POLYMERIZATION_OR_DEPOLYMERIZATION	1.23132	0.53864
REGULATION_OF_CELLULAR_AMINO_ACID_METABOLIC_PROCESS	1.25866	0.539193
NEGATIVE_REGULATION_OF_PROTEIN_ACETYLATION	1.30906	0.539193
REGULATION_OF_EXCRETION	1.30573	0.539193
INTERFERON_ALPHA_PRODUCTION	-1.28839	0.539193
PROTEIN_KINASE_B_SIGNALING	1.15967	0.539639
CARTILAGE_MORPHOGENESIS	1.34264	0.539639
POSITIVE_REGULATION_OF_CHROMOSOME_SEGREGATION	1.34125	0.539639
NEGATIVE_REGULATION_OF_PROTEIN_MODIFICATION_BY_SMALL_PROTEIN_CONJUGATION_OR_REMOVAL	1.2194	0.539639
PROTEIN_NEDDYLATION	-1.32229	0.540128
RESPONSE_TO_INTERFERON_ALPHA	1.31002	0.541213
MESENCHYME_DEVELOPMENT	-1.15119	0.541213
NEGATIVE_REGULATION_OF_UBIQUITIN_PROTEIN_TRANSFERASE_ACTIVITY	1.31414	0.541213
SYNAPTIC_TRANSMISSION_CHOLINERGIC	1.29642	0.541221
RNA_PHOSPHODIESTER_BOND_HYDROLYSIS	1.2033	0.541559
REGULATION_OF_ERAD_PATHWAY	1.30581	0.541559
FAT_CELL_DIFFERENTIATION	1.18416	0.541559
CHONDROCYTE_DIFFERENTIATION_INVOLVED_IN_ENDOCHONDRAL_BONE_MORPHOGENESIS	-1.34826	0.541559
NEGATIVE_REGULATION_OF_DNA_BIOSYNTHETIC_PROCESS	-1.28868	0.541559
RESPONSE_TO_INTERFERON_BETA	1.28168	0.541775
CHONDROITIN_SULFATE_BIOSYNTHETIC_PROCESS	-1.31791	0.541775
NEUROTROPHIN_TRK_RECEPTOR_SIGNALING_PATHWAY	1.28228	0.541775
PTERIDINE_CONTAINING_COMPOUND_METABOLIC_PROCESS	1.28335	0.541775
NEGATIVE_REGULATION_OF_BMP_SIGNALING_PATHWAY	-1.28043	0.541983
ANATOMICAL_STRUCTURE_HOMEOSTASIS	-1.12702	0.542698
EPITHELIAL_TO_MESENCHYMAL_TRANSITION	-1.20802	0.542698
TELOMERE_MAINTENANCE_VIA_SEMI_CONSERVATIVE_REPLICATION	1.2973	0.542698
POSITIVE_REGULATION_OF_NEURON_DIFFERENTIATION	-1.25565	0.542698
HINDBRAIN_MORPHOGENESIS	-1.29712	0.543336
NATURAL_KILLER_CELL_PROLIFERATION	1.33421	0.543336
REGULATION_OF_CELLULAR_RESPIRATION	-1.34792	0.543607
MAINTENANCE_OF_PROTEIN_LOCATION	-1.25464	0.544066
POSITIVE_REGULATION_OF_ESTABLISHMENT_OF_PROTEIN_LOCALIZATION_TO_MITOCHONDRION	-1.28699	0.544066
NEPHRON_DEVELOPMENT	1.17928	0.545031
POLYOL_BIOSYNTHETIC_PROCESS	1.25374	0.546845
REGULATION_OF_SULFUR_METABOLIC_PROCESS	1.3283	0.546845
INTERLEUKIN_6_PRODUCTION	-1.22699	0.547158
TETRAPYRROLE_BIOSYNTHETIC_PROCESS	1.29813	0.547168
IMMUNOLOGICAL_MEMORY_PROCESS	1.29183	0.547649
REGULATION_OF_GLOMERULAR_FILTRATION	-1.38408	0.547727
MESENCHYMAL_CELL_APOPTOTIC_PROCESS	1.33789	0.547727
RENAL_VESICLE_DEVELOPMENT	1.2794	0.547754
AUTOPHAGIC_CELL_DEATH	-1.35187	0.548577
CELL_JUNCTION_ASSEMBLY	-1.12702	0.548829
REGULATION_OF_HORMONE_SECRETION	-1.14874	0.548829
NEGATIVE_REGULATION_OF_NEURON_PROJECTION_DEVELOPMENT	1.19107	0.549075
NEGATIVE_REGULATION_OF_DNA_BINDING_TRANSCRIPTION_FACTOR_ACTIVITY	-1.18249	0.549353
ERROR_FREE_TRANSLESION_SYNTHESIS	1.29072	0.549353
PROTEASOMAL_UBIQUITIN_INDEPENDENT_PROTEIN_CATABOLIC_PROCESS	1.29859	0.549353
RESPONSE_TO_PLATELET_DERIVED_GROWTH_FACTOR	1.28867	0.549353
BRANCHING_INVOLVED_IN_PROSTATE_GLAND_MORPHOGENESIS	-1.33829	0.549353
CHONDROITIN_SULFATE_CATABOLIC_PROCESS	-1.33791	0.549353
NEGATIVE_REGULATION_OF_REACTIVE_OXYGEN_SPECIES_BIOSYNTHETIC_PROCESS	1.274	0.549458
ESTABLISHMENT_OF_EPITHELIAL_CELL_POLARITY	-1.31595	0.549458
TRABECULA_FORMATION	-1.31624	0.549458
DIGESTION	-1.21386	0.549458
NEURON_PROJECTION_REGENERATION	1.25328	0.549458
PROTEIN_DNA_COMPLEX_SUBUNIT_ORGANIZATION	1.16323	0.550613
ACTIN_POLYMERIZATION_OR_DEPOLYMERIZATION	-1.16897	0.551334
REGULATION_OF_MEIOTIC_NUCLEAR_DIVISION	1.28639	0.551416
HISTONE_H3_K4_METHYLATION	-1.26458	0.551605
HISTONE_MRNA_METABOLIC_PROCESS	1.28675	0.552341
PROXIMAL_DISTAL_PATTERN_FORMATION	1.2681	0.554112
HEART_DEVELOPMENT	-1.10868	0.554112
REGULATION_OF_VIRAL_TRANSCRIPTION	1.27442	0.554112
POSITIVE_REGULATION_OF_EMBRYONIC_DEVELOPMENT	1.29645	0.554214
NEGATIVE_REGULATION_OF_DEFENSE_RESPONSE	1.16232	0.554423
RESPONSE_TO_PROGESTERONE	1.28487	0.554468
POSITIVE_REGULATION_OF_RELEASE_OF_SEQUESTERED_CALCIUM_ION_INTO_CYTOSOL	-1.27265	0.554652
NEPHRON_TUBULE_FORMATION	1.28479	0.555452
POSITIVE_REGULATION_OF_PROTEIN_CONTAINING_COMPLEX_ASSEMBLY	-1.15539	0.555452
DICARBOXYLIC_ACID_METABOLIC_PROCESS	1.20762	0.556802
POSITIVE_REGULATION_OF_EXTRINSIC_APOPTOTIC_SIGNALING_PATHWAY_VIA_DEATH_DOMAIN_RECEPTORS	-1.33323	0.557442
SEQUESTERING_OF_CALCIUM_ION	-1.22865	0.557442
NEURAL_PRECURSOR_CELL_PROLIFERATION	-1.21808	0.558529
POSITIVE_REGULATION_OF_VASCULOGENESIS	1.3116	0.558529
LONG_CHAIN_FATTY_ACID_BIOSYNTHETIC_PROCESS	1.27669	0.558884
POSITIVE_REGULATION_OF_PROTEASOMAL_UBIQUITIN_DEPENDENT_PROTEIN_CATABOLIC_PROCESS	-1.23483	0.559346
ACETYL_COA_BIOSYNTHETIC_PROCESS	1.28235	0.559346
REGULATION_OF_CARTILAGE_DEVELOPMENT	-1.27673	0.559346
PROTEIN_TARGETING_TO_MITOCHONDRION	1.19441	0.559425
REGULATION_OF_CHROMOSOME_SEGREGATION	-1.23888	0.560889
POSITIVE_REGULATION_OF_CELL_ACTIVATION	-1.15081	0.561066
POSITIVE_REGULATION_OF_COLD_INDUCED_THERMOGENESIS	1.20927	0.561496
NEGATIVE_REGULATION_OF_DIGESTIVE_SYSTEM_PROCESS	-1.30233	0.561496
REGULATION_OF_PEPTIDYL_LYSINE_ACETYLATION	1.23436	0.561627
MORPHOGENESIS_OF_EMBRYONIC_EPITHELIUM	-1.19141	0.561912
POSITIVE_REGULATION_OF_CELL_DEVELOPMENT	-1.13738	0.562339
PROTEIN_LOCALIZATION_TO_PLASMA_MEMBRANE	-1.14457	0.562339
RESPONSE_TO_ISOQUINOLINE_ALKALOID	-1.25722	0.562339
DERMATAN_SULFATE_PROTEOGLYCAN_METABOLIC_PROCESS	-1.36819	0.562339
PARENTAL_BEHAVIOR	-1.36165	0.562339
MATURATION_OF_LSU_RRNA_FROM_TRICISTRONIC_RRNA_TRANSCRIPT_SSU_RRNA_5_8S_RRNA_LSU_RRNA	1.29654	0.562339
NEGATIVE_REGULATION_OF_MONOOXYGENASE_ACTIVITY	1.29723	0.562339
CHROMATIN_REMODELING	1.16959	0.562912
POSITIVE_REGULATION_OF_RECEPTOR_MEDIATED_ENDOCYTOSIS	-1.26172	0.563079
REGULATION_OF_INTRACELLULAR_STEROID_HORMONE_RECEPTOR_SIGNALING_PATHWAY	1.228	0.563271
PIGMENT_GRANULE_LOCALIZATION	1.28105	0.563271
DENDRITE_SELF_AVOIDANCE	-1.29752	0.563271
ESTABLISHMENT_OF_EPITHELIAL_CELL_APICAL_BASAL_POLARITY	-1.32984	0.564945
CYTOPLASMIC_TRANSLATIONAL_INITIATION	-1.30721	0.564945
RETROGRADE_TRANSPORT_ENDOSOME_TO_GOLGI	-1.23293	0.564945
ORGANELLE_TRANSPORT_ALONG_MICROTUBULE	-1.22342	0.564945
INOSITOL_TRISPHOSPHATE_METABOLIC_PROCESS	1.31036	0.564945
REGULATION_OF_RECEPTOR_BINDING	-1.28612	0.564945
METANEPHRIC_EPITHELIUM_DEVELOPMENT	1.29524	0.564945
DEVELOPMENTAL_MATURATION	1.1456	0.564945
MICROTUBULE_ANCHORING_AT_MICROTUBULE_ORGANIZING_CENTER	-1.35932	0.564945
NEGATIVE_REGULATION_OF_CELLULAR_RESPONSE_TO_VASCULAR_ENDOTHELIAL_GROWTH_FACTOR_STIMULUS	-1.35813	0.564945
MONOCYTE_CHEMOTAXIS	-1.2359	0.564973
REGULATION_OF_INTRINSIC_APOPTOTIC_SIGNALING_PATHWAY_BY_P53_CLASS_MEDIATOR	1.27897	0.566419
POST_TRANSLATIONAL_PROTEIN_MODIFICATION	-1.13327	0.566623
BRAIN_MORPHOGENESIS	-1.25329	0.566623
ADAPTIVE_THERMOGENESIS	1.16772	0.566623
GOLGI_TO_LYSOSOME_TRANSPORT	1.3078	0.566623
REGULATION_OF_PROTEIN_K63_LINKED_UBIQUITINATION	1.29933	0.566623
RESPONSE_TO_FOLIC_ACID	1.30387	0.566623
ESTABLISHMENT_OF_PROTEIN_LOCALIZATION_TO_TELOMERE	-1.30161	0.566623
HISTONE_DEACETYLATION	1.20432	0.566623
AXONAL_FASCICULATION	1.27665	0.566623
HISTONE_H3_DEACETYLATION	1.27661	0.566623
NUCLEOTIDE_TRANSMEMBRANE_TRANSPORT	-1.34717	0.566623
REGULATION_OF_ASPARTIC_TYPE_ENDOPEPTIDASE_ACTIVITY_INVOLVED_IN_AMYLOID_PRECURSOR_PROTEIN_CATABOLIC_PROCESS	-1.35117	0.566623
COMMISSURAL_NEURON_AXON_GUIDANCE	-1.33133	0.566623
ANGIOTENSIN_ACTIVATED_SIGNALING_PATHWAY	1.32088	0.566623
REGULATION_OF_ENDOCRINE_PROCESS	-1.2509	0.566623
SPECIFICATION_OF_ANIMAL_ORGAN_IDENTITY	-1.24863	0.566623
REGULATION_OF_IMMUNOGLOBULIN_PRODUCTION	1.22892	0.566623
MATERNAL_PROCESS_INVOLVED_IN_FEMALE_PREGNANCY	-1.25797	0.566623
CELLULAR_RESPONSE_TO_UV	1.18778	0.566623
RETROGRADE_VESICLE_MEDIATED_TRANSPORT_GOLGI_TO_ENDOPLASMIC_RETICULUM	-1.22108	0.566623
RESPONSE_TO_PURINE_CONTAINING_COMPOUND	-1.18067	0.566623
NEGATIVE_REGULATION_OF_REACTIVE_OXYGEN_SPECIES_METABOLIC_PROCESS	-1.24854	0.568015
APPENDAGE_MORPHOGENESIS	-1.20487	0.568015
HEPARIN_METABOLIC_PROCESS	1.28794	0.568015
REGULATION_OF_PHOSPHOLIPID_METABOLIC_PROCESS	-1.26392	0.568483
REGULATION_OF_BIOLOGICAL_PROCESS_INVOLVED_IN_SYMBIOTIC_INTERACTION	-1.15405	0.569252
RHO_PROTEIN_SIGNAL_TRANSDUCTION	1.18467	0.569534
RESPONSE_TO_INTERLEUKIN_12	-1.26405	0.569925
HEAD_MORPHOGENESIS	-1.26562	0.569925
PROTEIN_POLYMERIZATION	-1.13977	0.569925
PYRUVATE_METABOLIC_PROCESS	-1.18068	0.569925
NEGATIVE_REGULATION_OF_PROTEIN_MATURATION	-1.29165	0.569925
VASCULAR_ENDOTHELIAL_GROWTH_FACTOR_RECEPTOR_SIGNALING_PATHWAY	-1.21421	0.570371
REGULATION_OF_GTPASE_ACTIVITY	-1.11829	0.570371
NEGATIVE_REGULATION_OF_BONE_MINERALIZATION	-1.28254	0.570371
RIBONUCLEOSIDE_METABOLIC_PROCESS	-1.22896	0.570371
ENERGY_HOMEOSTASIS	1.24997	0.570371
ACYLGLYCEROL_HOMEOSTASIS	1.27072	0.570371
EMBRYONIC_CAMERA_TYPE_EYE_DEVELOPMENT	1.27129	0.570371
NEURON_MATURATION	1.24061	0.570371
POSITIVE_REGULATION_OF_STRIATED_MUSCLE_CELL_DIFFERENTIATION	-1.23561	0.570371
PLACENTA_DEVELOPMENT	1.15959	0.570371
POSITIVE_REGULATION_OF_MEMBRANE_DEPOLARIZATION	-1.33812	0.570426
PHOSPHOLIPID_CATABOLIC_PROCESS	-1.25042	0.570426
CELL_DIFFERENTIATION_INVOLVED_IN_METANEPHROS_DEVELOPMENT	1.25386	0.570426
ENDOPLASMIC_RETICULUM_UNFOLDED_PROTEIN_RESPONSE	-1.20586	0.570426
EPITHELIAL_CELL_MORPHOGENESIS	-1.24603	0.570426
POSITIVE_REGULATION_OF_NEUTROPHIL_MIGRATION	-1.2431	0.570426
POSITIVE_REGULATION_OF_CELLULAR_AMIDE_METABOLIC_PROCESS	-1.19179	0.571009
CORTICAL_ACTIN_CYTOSKELETON_ORGANIZATION	-1.24386	0.571009
UREA_METABOLIC_PROCESS	1.30808	0.571009
NEGATIVE_REGULATION_OF_HUMORAL_IMMUNE_RESPONSE	1.29028	0.571009
OLIGOSACCHARIDE_CATABOLIC_PROCESS	1.28986	0.571009
EXPORT_ACROSS_PLASMA_MEMBRANE	1.22608	0.571754
COCHLEA_DEVELOPMENT	1.25522	0.571754
REGULATION_OF_APPETITE	-1.28685	0.573242
POSITIVE_REGULATION_OF_DNA_DAMAGE_RESPONSE_SIGNAL_TRANSDUCTION_BY_P53_CLASS_MEDIATOR	1.29012	0.573852
IRON_ION_HOMEOSTASIS	1.20233	0.573852
LUNG_ALVEOLUS_DEVELOPMENT	1.26028	0.573852
POSITIVE_REGULATION_OF_BONE_MINERALIZATION	1.26086	0.573852
POSITIVE_REGULATION_OF_RNA_SPLICING	1.24982	0.573852
POSITIVE_REGULATION_OF_NEUROGENESIS	-1.14493	0.573852
REGULATION_OF_GLUCOSE_TRANSMEMBRANE_TRANSPORT	-1.21993	0.573852
HEART_MORPHOGENESIS	1.14827	0.57408
NEGATIVE_REGULATION_OF_TISSUE_REMODELING	-1.29197	0.574468
CENTRIOLE_CENTRIOLE_COHESION	-1.332	0.574468
POSITIVE_REGULATION_OF_T_CELL_CYTOKINE_PRODUCTION	1.27179	0.574468
VESICLE_ORGANIZATION	-1.13901	0.574636
NEGATIVE_REGULATION_OF_LONG_TERM_SYNAPTIC_POTENTIATION	1.27242	0.574636
PURINE_NUCLEOSIDE_METABOLIC_PROCESS	-1.24719	0.574636
RESPONSE_TO_EPIDERMAL_GROWTH_FACTOR	-1.26753	0.574636
PROTEIN_INSERTION_INTO_MEMBRANE	-1.24559	0.574636
WNT_SIGNALING_PATHWAY_CALCIUM_MODULATING_PATHWAY	-1.23904	0.574636
DETECTION_OF_CALCIUM_ION	-1.29822	0.574636
FATTY_ACID_DERIVATIVE_METABOLIC_PROCESS	1.20792	0.574636
PHOTORECEPTOR_CELL_MAINTENANCE	-1.23176	0.574636
CELLULAR_RESPONSE_TO_LIPOPROTEIN_PARTICLE_STIMULUS	1.24281	0.574636
REGULATION_OF_TRANSMEMBRANE_TRANSPORT	-1.10058	0.574636
ASTROCYTE_DIFFERENTIATION	-1.23306	0.574636
NUCLEOTIDE_SUGAR_METABOLIC_PROCESS	1.25525	0.574636
GRANULOCYTE_DIFFERENTIATION	-1.25252	0.574636
SKIN_EPIDERMIS_DEVELOPMENT	1.18402	0.57464
REGULATION_OF_EXTRINSIC_APOPTOTIC_SIGNALING_PATHWAY_VIA_DEATH_DOMAIN_RECEPTORS	-1.24124	0.57464
POSITIVE_REGULATION_OF_GROWTH	-1.13885	0.57464
CELLULAR_RESPONSE_TO_MANGANESE_ION	-1.33127	0.57464
ANTIVIRAL_INNATE_IMMUNE_RESPONSE	1.28118	0.57464
FEVER_GENERATION	1.28008	0.57464
BILE_ACID_AND_BILE_SALT_TRANSPORT	-1.25306	0.57464
LYSINE_METABOLIC_PROCESS	1.27183	0.57464
PROTEIN_TRIMERIZATION	-1.28564	0.57536
CELLULAR_RESPONSE_TO_OSMOTIC_STRESS	-1.22895	0.575446
POSITIVE_REGULATION_OF_NITRIC_OXIDE_SYNTHASE_ACTIVITY	1.26685	0.575446
REGULATION_OF_FIBROBLAST_MIGRATION	-1.24567	0.575446
RESPONSE_TO_GLUCAGON	1.2424	0.575446
CLATHRIN_DEPENDENT_ENDOCYTOSIS	-1.25015	0.575546
CELLULAR_RESPONSE_TO_HEAT	-1.20104	0.575982
REGULATION_OF_TAU_PROTEIN_KINASE_ACTIVITY	-1.31563	0.575982
SNO_S_RNA_3_END_PROCESSING	1.2743	0.575982
REGIONALIZATION	1.11772	0.575982
MODULATION_BY_HOST_OF_SYMBIONT_PROCESS	1.20842	0.575982
CELLULAR_RESPONSE_TO_CARBOHYDRATE_STIMULUS	-1.19464	0.575982
CEREBELLAR_CORTEX_FORMATION	-1.27379	0.575982
POSITIVE_REGULATION_OF_PROTEOLYSIS	-1.12903	0.575982
MRNA_CLEAVAGE	1.26478	0.575982
POSITIVE_REGULATION_OF_MITOTIC_CELL_CYCLE	-1.20149	0.575982
REGULATION_OF_CHROMOSOME_ORGANIZATION	-1.13519	0.575982
CELL_SUBSTRATE_JUNCTION_ORGANIZATION	-1.20283	0.575982
MORPHOGENESIS_OF_A_POLARIZED_EPITHELIUM	-1.171	0.575982
REACTIVE_NITROGEN_SPECIES_METABOLIC_PROCESS	-1.21908	0.575982
RIBOSOMAL_LARGE_SUBUNIT_BIOGENESIS	1.21956	0.575982
GANGLION_DEVELOPMENT	-1.28569	0.575982
THYROID_HORMONE_GENERATION	-1.28287	0.575982
REGULATION_OF_NERVOUS_SYSTEM_DEVELOPMENT	-1.11552	0.575982
SKELETAL_MUSCLE_ORGAN_DEVELOPMENT	-1.17055	0.575982
NEGATIVE_REGULATION_OF_CELL_CYCLE_PROCESS	-1.13748	0.575982
G_PROTEIN_COUPLED_RECEPTOR_SIGNALING_PATHWAY_COUPLED_TO_CYCLIC_NUCLEOTIDE_SECOND_MESSENGER	1.19139	0.575982
ORGANELLE_FUSION	-1.19738	0.575982
RESPONSE_TO_HYPEROXIA	-1.28263	0.575982
NEGATIVE_REGULATION_OF_INTRACELLULAR_SIGNAL_TRANSDUCTION	1.10866	0.575982
L_ASPARTATE_TRANSMEMBRANE_TRANSPORT	-1.32016	0.575982
PRENYLATION	-1.31624	0.575982
POLYSACCHARIDE_METABOLIC_PROCESS	1.17257	0.575982
SPINDLE_ASSEMBLY	-1.20624	0.575982
PROTEIN_NITROSYLATION	-1.28978	0.57719
BONE_CELL_DEVELOPMENT	-1.24047	0.57719
TYPE_2_IMMUNE_RESPONSE	1.2395	0.57719
DE_NOVO_PROTEIN_FOLDING	-1.21948	0.578581
NIK_NF_KAPPAB_SIGNALING	1.14555	0.578581
NEGATIVE_REGULATION_OF_SUPRAMOLECULAR_FIBER_ORGANIZATION	1.15711	0.57883
TISSUE_HOMEOSTASIS	-1.13023	0.57883
NEGATIVE_REGULATION_OF_RESPONSE_TO_ENDOPLASMIC_RETICULUM_STRESS	1.25032	0.57883
POSITIVE_REGULATION_OF_COAGULATION	-1.26848	0.57883
POSITIVE_REGULATION_OF_MORPHOGENESIS_OF_AN_EPITHELIUM	1.25431	0.57883
CATECHOLAMINE_UPTAKE	1.26101	0.579078
REGULATION_OF_METAL_ION_TRANSPORT	-1.13399	0.579294
CELL_GROWTH	1.10072	0.580497
REGULATION_OF_RESPIRATORY_GASEOUS_EXCHANGE	-1.2616	0.580497
CELLULAR_RESPONSE_TO_X_RAY	-1.30227	0.580497
REGULATION_OF_LIPID_CATABOLIC_PROCESS	1.20449	0.580497
NEGATIVE_REGULATION_OF_PLASMA_MEMBRANE_BOUNDED_CELL_PROJECTION_ASSEMBLY	1.26107	0.580497
REGULATION_OF_PEPTIDASE_ACTIVITY	1.10613	0.580497
PEPTIDE_SECRETION	-1.11757	0.580497
PROTEIN_CATABOLIC_PROCESS_IN_THE_VACUOLE	-1.27785	0.580497
ACTIVATION_OF_PROTEIN_KINASE_A_ACTIVITY	1.25717	0.581694
NUCLEOTIDE_EXCISION_REPAIR_PREINCISION_COMPLEX_ASSEMBLY	1.2276	0.582021
LIPID_IMPORT_INTO_CELL	-1.22462	0.582021
REGULATION_OF_CATION_CHANNEL_ACTIVITY	-1.14577	0.582695
REGULATION_OF_BILE_ACID_BIOSYNTHETIC_PROCESS	1.25952	0.582695
EXTRACELLULAR_VESICLE_BIOGENESIS	-1.26857	0.582695
CELLULAR_RESPONSE_TO_DRUG	-1.20884	0.582695
REGULATION_OF_TYPE_B_PANCREATIC_CELL_PROLIFERATION	1.2612	0.583047
NEGATIVE_REGULATION_OF_ION_TRANSPORT	-1.12547	0.583318
ACUTE_INFLAMMATORY_RESPONSE	1.16972	0.583546
NEGATIVE_REGULATION_OF_TRANSMEMBRANE_RECEPTOR_PROTEIN_SERINE_THREONINE_KINASE_SIGNALING_PATHWAY	-1.19077	0.583546
C21_STEROID_HORMONE_BIOSYNTHETIC_PROCESS	1.26581	0.584121
HYPEROSMOTIC_RESPONSE	1.24776	0.584121
MYOBLAST_DIFFERENTIATION	-1.19277	0.584121
ODONTOGENESIS	-1.19184	0.584121
SYNAPSE_ORGANIZATION	-1.11124	0.584121
CELL_COMMUNICATION_BY_ELECTRICAL_COUPLING_INVOLVED_IN_CARDIAC_CONDUCTION	-1.24866	0.584121
MAINTENANCE_OF_GASTROINTESTINAL_EPITHELIUM	-1.27766	0.584121
SA_NODE_CELL_TO_ATRIAL_CARDIAC_MUSCLE_CELL_COMMUNICATION	1.26022	0.585237
REGULATION_OF_PROTEIN_KINASE_C_SIGNALING	1.27694	0.586065
RNA_POLYMERASE_II_PREINITIATION_COMPLEX_ASSEMBLY	-1.26412	0.586144
EXTRACELLULAR_MATRIX_DISASSEMBLY	-1.20238	0.586144
METANEPHRIC_TUBULE_DEVELOPMENT	1.25608	0.586144
POSTSYNAPTIC_SPECIALIZATION_ORGANIZATION	-1.24585	0.586144
MUSCLE_CELL_PROLIFERATION	1.13746	0.586659
MATURE_B_CELL_DIFFERENTIATION_INVOLVED_IN_IMMUNE_RESPONSE	1.24395	0.586659
CANONICAL_WNT_SIGNALING_PATHWAY	-1.13392	0.586928
MAINTENANCE_OF_LOCATION	-1.12281	0.586928
POSITIVE_REGULATION_OF_RESPONSE_TO_EXTERNAL_STIMULUS	1.0962	0.586928
REGULATION_OF_PHAGOCYTOSIS	-1.20777	0.586928
REGULATION_OF_CLATHRIN_DEPENDENT_ENDOCYTOSIS	-1.26916	0.586928
REGULATION_OF_MEMBRANE_INVAGINATION	-1.29818	0.586928
INTERLEUKIN_1_MEDIATED_SIGNALING_PATHWAY	1.16954	0.586928
PIGMENT_METABOLIC_PROCESS	1.18602	0.587068
CARBOHYDRATE_TRANSPORT	-1.17647	0.5873
CELLULAR_GLUCOSE_HOMEOSTASIS	-1.17176	0.588161
FATTY_ACYL_COA_METABOLIC_PROCESS	1.23156	0.588206
TYPE_I_INTERFERON_PRODUCTION	1.16157	0.588206
REGULATION_OF_SYNAPTIC_TRANSMISSION_GLUTAMATERGIC	-1.20152	0.588206
BIOMINERALIZATION	-1.16071	0.588206
ESTABLISHMENT_OF_PROTEIN_LOCALIZATION_TO_CHROMOSOME	-1.26695	0.588206
REGULATION_OF_CELLULAR_RESPONSE_TO_VASCULAR_ENDOTHELIAL_GROWTH_FACTOR_STIMULUS	-1.25782	0.588206
REGULATION_OF_NEUROGENESIS	-1.12825	0.588206
REGULATION_OF_B_CELL_APOPTOTIC_PROCESS	-1.25119	0.588206
COLLATERAL_SPROUTING	-1.25725	0.588206
KETONE_BIOSYNTHETIC_PROCESS	1.22024	0.588206
MITOTIC_SPINDLE_ASSEMBLY	-1.23247	0.588206
DNA_STRAND_ELONGATION_INVOLVED_IN_DNA_REPLICATION	1.27315	0.588206
REGULATION_OF_SYSTEMIC_ARTERIAL_BLOOD_PRESSURE_MEDIATED_BY_A_CHEMICAL_SIGNAL	1.22289	0.588206
RESPONSE_TO_IONIZING_RADIATION	-1.18494	0.588206
POSITIVE_REGULATION_OF_STEROID_BIOSYNTHETIC_PROCESS	1.2552	0.588206
REGULATION_OF_CARDIOCYTE_DIFFERENTIATION	-1.21424	0.588206
NEGATIVE_REGULATION_OF_CYTOKINE_PRODUCTION	1.11987	0.588206
REGULATION_OF_NOTCH_SIGNALING_PATHWAY	1.16785	0.588206
NEUTRAL_LIPID_METABOLIC_PROCESS	1.15976	0.588405
T_CELL_CYTOKINE_PRODUCTION	1.2357	0.588405
POSITIVE_REGULATION_OF_VOLTAGE_GATED_POTASSIUM_CHANNEL_ACTIVITY	-1.3032	0.588405
CELL_REDOX_HOMEOSTASIS	-1.21577	0.588495
MEMBRANE_DEPOLARIZATION_DURING_CARDIAC_MUSCLE_CELL_ACTION_POTENTIAL	-1.25267	0.58852
PORPHYRIN_CONTAINING_COMPOUND_METABOLIC_PROCESS	1.23617	0.58852
PROTEIN_REFOLDING	-1.24826	0.58852
REGULATION_OF_AXONOGENESIS	-1.1659	0.589313
TRABECULA_MORPHOGENESIS	-1.20131	0.589313
SYNAPSE_MATURATION	-1.25376	0.590008
FACE_DEVELOPMENT	-1.22146	0.591104
REGULATION_OF_ERYTHROCYTE_DIFFERENTIATION	-1.21424	0.591104
METAPHASE_ANAPHASE_TRANSITION_OF_CELL_CYCLE	-1.21644	0.592447
POSITIVE_REGULATION_OF_PROTEIN_POLYMERIZATION	-1.1787	0.592447
PHOSPHATIDYLINOSITOL_ACYL_CHAIN_REMODELING	-1.26141	0.592493
MONONUCLEAR_CELL_MIGRATION	-1.12828	0.592676
NADH_METABOLIC_PROCESS	-1.21371	0.592676
REGULATION_OF_CELL_MATRIX_ADHESION	1.15225	0.592676
REGULATION_OF_GLUCOSE_METABOLIC_PROCESS	1.15716	0.592676
METAL_ION_EXPORT	1.2215	0.592676
REGULATION_OF_CELLULAR_RESPONSE_TO_GROWTH_FACTOR_STIMULUS	-1.12584	0.592676
CELLULAR_RESPONSE_TO_GLUCAGON_STIMULUS	1.22142	0.592676
DICARBOXYLIC_ACID_CATABOLIC_PROCESS	1.24924	0.592676
ROOF_OF_MOUTH_DEVELOPMENT	1.17204	0.592676
DNA_LIGATION	1.26776	0.592676
SPERMATID_NUCLEUS_DIFFERENTIATION	1.26922	0.592676
CELLULAR_COPPER_ION_HOMEOSTASIS	1.25888	0.592676
CELL_FATE_COMMITMENT	-1.12313	0.592676
RESPONSE_TO_OXIDATIVE_STRESS	-1.10164	0.592676
CARDIAC_MYOFIBRIL_ASSEMBLY	-1.25442	0.592676
EPOXYGENASE_P450_PATHWAY	1.24334	0.592676
PHOSPHATIDYLCHOLINE_METABOLIC_PROCESS	-1.19343	0.592676
SOMATIC_STEM_CELL_POPULATION_MAINTENANCE	1.17956	0.592676
NEURON_CELLULAR_HOMEOSTASIS	1.21833	0.592676
REGULATION_OF_NEURON_DIFFERENTIATION	-1.13265	0.592676
SARCOPLASMIC_RETICULUM_CALCIUM_ION_TRANSPORT	-1.2082	0.593705
POSITIVE_REGULATION_OF_PROTEIN_MATURATION	-1.23868	0.593705
G_PROTEIN_COUPLED_RECEPTOR_SIGNALING_PATHWAY_INVOLVED_IN_HEART_PROCESS	1.24547	0.593705
BEHAVIOR	-1.08648	0.593705
NADP_METABOLIC_PROCESS	-1.23505	0.593705
RESPONSE_TO_EPINEPHRINE	1.26007	0.593705
CELLULAR_RESPONSE_TO_STEROL_DEPLETION	-1.27047	0.593705
ESTABLISHMENT_OF_LYMPHOCYTE_POLARITY	-1.27598	0.593705
MITOCHONDRIAL_TRANSPORT	1.13197	0.593705
RESPONSE_TO_ORGANOPHOSPHORUS	-1.16521	0.593705
MEMBRANE_DISASSEMBLY	-1.29122	0.593705
NEGATIVE_REGULATION_OF_GLUCOSE_TRANSMEMBRANE_TRANSPORT	-1.29036	0.593705
NEGATIVE_REGULATION_OF_CYTOSOLIC_CALCIUM_ION_CONCENTRATION	1.23917	0.593705
CELL_PROLIFERATION_IN_FOREBRAIN	-1.2204	0.593705
NEGATIVE_REGULATION_OF_BLOOD_CIRCULATION	-1.24244	0.593705
DEOXYRIBONUCLEOTIDE_METABOLIC_PROCESS	1.22186	0.593705
NEGATIVE_REGULATION_OF_EPITHELIAL_CELL_MIGRATION	-1.18994	0.593705
VENTRICULAR_SEPTUM_MORPHOGENESIS	1.22371	0.593705
NEGATIVE_REGULATION_OF_STEM_CELL_DIFFERENTIATION	-1.26814	0.593705
NEGATIVE_REGULATION_OF_CELL_MORPHOGENESIS_INVOLVED_IN_DIFFERENTIATION	-1.28699	0.593705
NEGATIVE_REGULATION_OF_DENDRITIC_SPINE_DEVELOPMENT	-1.29138	0.593705
POSITIVE_REGULATION_OF_DOUBLE_STRAND_BREAK_REPAIR_VIA_HOMOLOGOUS_RECOMBINATION	-1.28793	0.593705
REGULATION_OF_IRE1_MEDIATED_UNFOLDED_PROTEIN_RESPONSE	-1.29009	0.593705
REGULATION_OF_TRIGLYCERIDE_METABOLIC_PROCESS	1.22329	0.595418
POSITIVE_REGULATION_OF_SMOOTH_MUSCLE_CELL_DIFFERENTIATION	-1.28878	0.596742
UROGENITAL_SYSTEM_DEVELOPMENT	1.10501	0.596954
MORPHOGENESIS_OF_AN_EPITHELIAL_SHEET	-1.22982	0.596999
COMPLEMENT_ACTIVATION_LECTIN_PATHWAY	1.25014	0.597182
POSITIVE_REGULATION_OF_INSULIN_LIKE_GROWTH_FACTOR_RECEPTOR_SIGNALING_PATHWAY	1.24905	0.597182
POSITIVE_REGULATION_OF_EPIDERMIS_DEVELOPMENT	1.23675	0.597256
RESPONSE_TO_TEMPERATURE_STIMULUS	-1.13076	0.59738
FATTY_ACID_TRANSPORT	1.12542	0.597562
CELLULAR_RESPONSE_TO_SALT_STRESS	1.23621	0.597562
SINGLE_STRAND_BREAK_REPAIR	1.23649	0.597562
REGULATION_OF_VESICLE_FUSION	-1.24629	0.597718
REGULATION_OF_ANDROGEN_RECEPTOR_SIGNALING_PATHWAY	1.2352	0.597718
IMPORT_INTO_NUCLEUS	1.13127	0.597718
POSITIVE_REGULATION_OF_GLYCOPROTEIN_METABOLIC_PROCESS	1.24292	0.597718
ENDOCARDIUM_DEVELOPMENT	-1.27576	0.597718
INSEMINATION	-1.28259	0.597718
NLRP3_INFLAMMASOME_COMPLEX_ASSEMBLY	-1.28369	0.597718
POSITIVE_REGULATION_OF_ASTROCYTE_DIFFERENTIATION	-1.28071	0.597718
REGULATION_OF_PROTEASOMAL_UBIQUITIN_DEPENDENT_PROTEIN_CATABOLIC_PROCESS	-1.17191	0.597718
MACROAUTOPHAGY	-1.11797	0.597718
POTASSIUM_ION_EXPORT_ACROSS_PLASMA_MEMBRANE	1.24949	0.597845
NEGATIVE_REGULATION_OF_JUN_KINASE_ACTIVITY	-1.26238	0.598279
LIMBIC_SYSTEM_DEVELOPMENT	-1.15613	0.598279
POSITIVE_REGULATION_OF_MITOCHONDRIAL_FISSION	-1.27386	0.598279
POSITIVE_REGULATION_OF_NECROTIC_CELL_DEATH	-1.27421	0.598279
CELLULAR_GLUCAN_METABOLIC_PROCESS	1.17688	0.598522
FATTY_ACID_DERIVATIVE_BIOSYNTHETIC_PROCESS	1.19942	0.598522
BONE_TRABECULA_MORPHOGENESIS	-1.25834	0.59945
REGULATION_OF_GTP_BINDING	-1.25986	0.59945
RESPONSE_TO_ACETYLCHOLINE	-1.22649	0.600877
POSITIVE_REGULATION_OF_REACTIVE_OXYGEN_SPECIES_METABOLIC_PROCESS	1.1544	0.600877
LEFT_RIGHT_PATTERN_FORMATION	1.23671	0.602906
REGULATION_OF_TRIGLYCERIDE_BIOSYNTHETIC_PROCESS	-1.26077	0.602906
REGULATION_OF_CELL_ACTIVATION	-1.07916	0.602906
ACUTE_INFLAMMATORY_RESPONSE_TO_ANTIGENIC_STIMULUS	1.23811	0.602906
REGULATION_OF_TRIGLYCERIDE_CATABOLIC_PROCESS	1.24451	0.602906
REGULATION_OF_GLUCOSE_IMPORT	-1.2223	0.602906
REGULATION_OF_LYMPHOCYTE_ACTIVATION	-1.09655	0.603129
GLOMERULAR_MESANGIAL_CELL_PROLIFERATION	1.22789	0.603545
STRESS_FIBER_ASSEMBLY	-1.15045	0.603666
REGULATION_OF_NUCLEOCYTOPLASMIC_TRANSPORT	1.14923	0.603757
G_PROTEIN_COUPLED_ACETYLCHOLINE_RECEPTOR_SIGNALING_PATHWAY	-1.22459	0.603962
HISTONE_PHOSPHORYLATION	1.21218	0.60404
UDP_N_ACETYLGLUCOSAMINE_METABOLIC_PROCESS	1.23032	0.60412
EMBRYONIC_HINDLIMB_MORPHOGENESIS	1.22505	0.60412
NEGATIVE_REGULATION_OF_RNA_SPLICING	1.24117	0.604197
POSITIVE_REGULATION_OF_CYCLIN_DEPENDENT_PROTEIN_KINASE_ACTIVITY	-1.22612	0.604197
RUFFLE_ASSEMBLY	-1.22767	0.604197
POSITIVE_REGULATION_OF_PROTEIN_DEACETYLATION	1.24053	0.604861
EPITHELIAL_CELL_DEVELOPMENT	1.11966	0.605081
NUCLEAR_TRANSCRIBED_MRNA_CATABOLIC_PROCESS_EXONUCLEOLYTIC	1.20253	0.605448
REGULATION_OF_TRANSMISSION_OF_NERVE_IMPULSE	1.24836	0.605448
POSITIVE_REGULATION_OF_CAMP_MEDIATED_SIGNALING	-1.2676	0.606146
ENDOPLASMIC_RETICULUM_MANNOSE_TRIMMING	1.23087	0.606479
POSITIVE_REGULATION_OF_GLIAL_CELL_DIFFERENTIATION	-1.18195	0.606479
VASCULAR_ENDOTHELIAL_GROWTH_FACTOR_PRODUCTION	-1.22477	0.606975
THYROID_HORMONE_METABOLIC_PROCESS	-1.22394	0.607053
PRESYNAPSE_ORGANIZATION	-1.21128	0.607946
POSITIVE_REGULATION_OF_KERATINOCYTE_DIFFERENTIATION	1.23913	0.607946
SODIUM_ION_EXPORT_ACROSS_PLASMA_MEMBRANE	1.23147	0.610335
CENTRAL_NERVOUS_SYSTEM_PROJECTION_NEURON_AXONOGENESIS	1.22817	0.610335
RIBOSE_PHOSPHATE_BIOSYNTHETIC_PROCESS	1.12374	0.610347
CELLULAR_IRON_ION_HOMEOSTASIS	1.16708	0.610347
HYPOTHALAMUS_DEVELOPMENT	-1.24646	0.610347
STRIATED_MUSCLE_ADAPTATION	1.18772	0.610347
REGULATION_OF_CALCINEURIN_MEDIATED_SIGNALING	1.19169	0.610347
HISTAMINE_TRANSPORT	-1.24624	0.610347
MEMBRANE_FUSION	-1.14618	0.61091
TYPE_B_PANCREATIC_CELL_PROLIFERATION	1.22551	0.61091
REGULATION_OF_NEUROBLAST_PROLIFERATION	-1.19484	0.611091
RESPONSE_TO_RADIATION	-1.09425	0.611653
C4_DICARBOXYLATE_TRANSPORT	-1.21385	0.61245
REGULATION_OF_CELLULAR_AMINE_METABOLIC_PROCESS	1.1563	0.61245
HINDLIMB_MORPHOGENESIS	1.20223	0.613144
ENDOTHELIAL_CELL_CHEMOTAXIS	-1.2176	0.613385
PROSTAGLANDIN_TRANSPORT	1.22646	0.613465
CHAPERONE_MEDIATED_PROTEIN_TRANSPORT	-1.25076	0.613465
NEGATIVE_REGULATION_OF_PHOSPHATIDYLINOSITOL_3_KINASE_SIGNALING	-1.25316	0.613465
TRIGLYCERIDE_METABOLIC_PROCESS	1.14166	0.613465
REGULATION_OF_PLATELET_AGGREGATION	-1.22641	0.613465
NEGATIVE_REGULATION_OF_NEURON_PROJECTION_REGENERATION	-1.23095	0.613465
PROTEIN_LOCALIZATION_TO_MITOCHONDRION	-1.15176	0.613465
RESPONSE_TO_CAMP	-1.15818	0.613465
ESTABLISHMENT_OF_PROTEIN_LOCALIZATION_TO_MITOCHONDRIAL_MEMBRANE	-1.19966	0.613465
AUDITORY_RECEPTOR_CELL_DEVELOPMENT	1.22433	0.613465
PEPTIDYL_SERINE_MODIFICATION	-1.10423	0.613465
REGULATION_OF_NITRIC_OXIDE_METABOLIC_PROCESS	-1.19884	0.613465
POSITIVE_REGULATION_OF_SIGNALING_RECEPTOR_ACTIVITY	-1.19786	0.613465
GLOMERULAR_EPITHELIUM_DEVELOPMENT	1.219	0.613465
ENDOPLASMIC_RETICULUM_TO_GOLGI_VESICLE_MEDIATED_TRANSPORT	1.10134	0.613465
FEMALE_GENITALIA_DEVELOPMENT	1.22838	0.613465
MRNA_SPLICE_SITE_SELECTION	1.22658	0.613465
REGULATION_OF_INTRINSIC_APOPTOTIC_SIGNALING_PATHWAY	1.12425	0.613465
CORONARY_VASCULATURE_DEVELOPMENT	-1.1885	0.613465
NEGATIVE_REGULATION_OF_ORGANIC_ACID_TRANSPORT	1.22014	0.613465
NEGATIVE_REGULATION_OF_CELL_CYCLE_G2_M_PHASE_TRANSITION	1.13991	0.613465
TRNA_PROCESSING	1.13913	0.613465
WNT_SIGNALING_PATHWAY_INVOLVED_IN_MIDBRAIN_DOPAMINERGIC_NEURON_DIFFERENTIATION	-1.24022	0.613465
CHROMOSOME_CONDENSATION	1.22057	0.613465
CYTOKINESIS	-1.13966	0.613465
CELL_FATE_COMMITMENT_INVOLVED_IN_PATTERN_SPECIFICATION	-1.24002	0.613465
RETINA_VASCULATURE_MORPHOGENESIS_IN_CAMERA_TYPE_EYE	-1.24161	0.613465
POSITIVE_REGULATION_OF_TRANSLATIONAL_INITIATION	-1.20824	0.613465
POST_EMBRYONIC_DEVELOPMENT	-1.17305	0.613465
RESPONSE_TO_X_RAY	-1.21266	0.613465
NEGATIVE_REGULATION_OF_AMYLOID_FIBRIL_FORMATION	1.22135	0.613465
REGULATION_OF_ACTOMYOSIN_STRUCTURE_ORGANIZATION	-1.17669	0.613465
REGULATION_OF_HISTONE_H3_K4_METHYLATION	-1.21985	0.613465
REGULATION_OF_GLIAL_CELL_MIGRATION	-1.23675	0.616121
POSITIVE_REGULATION_OF_CELL_PROJECTION_ORGANIZATION	-1.09913	0.616421
STRESS_ACTIVATED_PROTEIN_KINASE_SIGNALING_CASCADE	-1.10648	0.616421
SKELETAL_MUSCLE_ADAPTATION	-1.23163	0.617628
EMBRYONIC_SKELETAL_JOINT_DEVELOPMENT	1.23321	0.617736
REGULATION_OF_TRANSMEMBRANE_RECEPTOR_PROTEIN_SERINE_THREONINE_KINASE_SIGNALING_PATHWAY	-1.10831	0.619583
BENZENE_CONTAINING_COMPOUND_METABOLIC_PROCESS	1.22353	0.619746
PROTEIN_IMPORT_INTO_PEROXISOME_MATRIX	-1.23262	0.619746
HORMONE_TRANSPORT	-1.10065	0.620301
RESPONSE_TO_ETHER	1.22878	0.620594
OOGENESIS	1.15569	0.620594
NUCLEOTIDE_BINDING_DOMAIN_LEUCINE_RICH_REPEAT_CONTAINING_RECEPTOR_SIGNALING_PATHWAY	1.18024	0.620741
REGULATION_OF_TELOMERASE_ACTIVITY	-1.17406	0.62138
REGULATION_OF_REACTIVE_OXYGEN_SPECIES_METABOLIC_PROCESS	-1.11279	0.621489
PROCESS_UTILIZING_AUTOPHAGIC_MECHANISM	-1.07956	0.621489
SMAD_PROTEIN_SIGNAL_TRANSDUCTION	1.14886	0.621582
VIRAL_RELEASE_FROM_HOST_CELL	-1.20873	0.621722
NEGATIVE_REGULATION_OF_TRANSMEMBRANE_TRANSPORT	-1.15327	0.621722
CELLULAR_POTASSIUM_ION_HOMEOSTASIS	1.21478	0.621722
METANEPHRIC_NEPHRON_DEVELOPMENT	1.17831	0.621722
MITOTIC_SPINDLE_ORGANIZATION	-1.1396	0.623237
CELLULAR_RESPONSE_TO_BIOTIC_STIMULUS	-1.10964	0.623714
REGULATION_OF_INSULIN_LIKE_GROWTH_FACTOR_RECEPTOR_SIGNALING_PATHWAY	1.20975	0.624419
RRNA_TRANSCRIPTION	1.22031	0.624419
MICROTUBULE_SEVERING	-1.23715	0.624419
POSITIVE_REGULATION_OF_TELOMERASE_RNA_LOCALIZATION_TO_CAJAL_BODY	-1.22498	0.624419
NUCLEOSIDE_TRIPHOSPHATE_BIOSYNTHETIC_PROCESS	-1.18932	0.624419
SYNAPTIC_VESICLE_CLUSTERING	-1.21871	0.624419
POSITIVE_REGULATION_OF_REACTIVE_OXYGEN_SPECIES_BIOSYNTHETIC_PROCESS	-1.18385	0.624419
INOSITOL_PHOSPHATE_CATABOLIC_PROCESS	1.21348	0.624419
RESPONSE_TO_HYDROPEROXIDE	1.21374	0.624419
FOLIC_ACID_CONTAINING_COMPOUND_METABOLIC_PROCESS	1.20239	0.624973
RESPONSE_TO_VITAMIN_D	-1.19222	0.6255
LEUKOCYTE_DIFFERENTIATION	-1.0711	0.625693
SEGMENTATION	1.13993	0.625693
NEGATIVE_REGULATION_OF_TRANSPORTER_ACTIVITY	-1.15783	0.625693
EMBRYONIC_PLACENTA_MORPHOGENESIS	1.21013	0.625834
NUCLEOSIDE_METABOLIC_PROCESS	-1.14326	0.626596
REGULATION_OF_MICROTUBULE_POLYMERIZATION	1.17289	0.627367
SECOND_MESSENGER_MEDIATED_SIGNALING	1.08385	0.627367
EPHRIN_RECEPTOR_SIGNALING_PATHWAY	-1.13306	0.627664
POSITIVE_REGULATION_OF_PROTEIN_DEPHOSPHORYLATION	1.1826	0.627664
NEGATIVE_REGULATION_OF_CELL_CELL_ADHESION	1.11133	0.627664
REGULATION_OF_CARDIAC_MUSCLE_CONTRACTION_BY_CALCIUM_ION_SIGNALING	1.18769	0.627664
REPLICATION_FORK_PROCESSING	-1.18866	0.627664
MEMBRANE_DEPOLARIZATION_DURING_ACTION_POTENTIAL	-1.17177	0.627698
RESPONSE_TO_MERCURY_ION	1.2074	0.627873
REGULATION_OF_AUTOPHAGOSOME_MATURATION	1.20585	0.627902
CELL_CYCLE_G2_M_PHASE_TRANSITION	-1.10177	0.627987
VERY_LONG_CHAIN_FATTY_ACID_METABOLIC_PROCESS	1.18996	0.627987
CYTOSOLIC_TRANSPORT	-1.13487	0.627987
FOLIC_ACID_METABOLIC_PROCESS	1.19889	0.627987
NEURONAL_ACTION_POTENTIAL	1.18158	0.627987
REGULATION_OF_MONONUCLEAR_CELL_MIGRATION	-1.14239	0.627987
MATURATION_OF_LSU_RRNA	1.20782	0.627987
NEGATIVE_REGULATION_OF_CELL_DIVISION	1.20509	0.627987
POSITIVE_REGULATION_OF_NEURON_DEATH	-1.13485	0.627987
REGULATION_OF_NEURONAL_SYNAPTIC_PLASTICITY	1.17083	0.627987
MRNA_CLEAVAGE_INVOLVED_IN_MRNA_PROCESSING	1.20551	0.627987
POSITIVE_REGULATION_OF_CARDIOCYTE_DIFFERENTIATION	-1.21594	0.628079
REGULATION_OF_AMYLOID_FIBRIL_FORMATION	1.20977	0.628386
POSITIVE_REGULATION_OF_TOR_SIGNALING	-1.20512	0.628831
REGULATION_OF_RESPONSE_TO_INTERFERON_GAMMA	-1.20569	0.628831
CELLULAR_RESPONSE_TO_REACTIVE_NITROGEN_SPECIES	1.20288	0.630403
REGULATION_OF_PROSTAGLANDIN_SECRETION	1.19884	0.630403
NEGATIVE_REGULATION_OF_DNA_REPLICATION	1.17988	0.630564
PROTEIN_METHYLATION	-1.13332	0.631009
REGULATION_OF_HEMATOPOIETIC_PROGENITOR_CELL_DIFFERENTIATION	1.13669	0.631009
ALPHA_AMINO_ACID_BIOSYNTHETIC_PROCESS	-1.15795	0.631346
CHROMOSOME_SEGREGATION	-1.10083	0.631346
DECIDUALIZATION	-1.19418	0.631346
MULTICELLULAR_ORGANISMAL_MOVEMENT	-1.18047	0.631346
NEGATIVE_REGULATION_OF_TUMOR_NECROSIS_FACTOR_SUPERFAMILY_CYTOKINE_PRODUCTION	1.16289	0.631346
APOPTOTIC_MITOCHONDRIAL_CHANGES	-1.13359	0.631346
NEGATIVE_REGULATION_OF_ANTIGEN_RECEPTOR_MEDIATED_SIGNALING_PATHWAY	1.18323	0.631346
INORGANIC_ANION_TRANSMEMBRANE_TRANSPORT	1.12002	0.631598
MONOCARBOXYLIC_ACID_TRANSPORT	-1.10198	0.631684
REGULATION_OF_MITOCHONDRIAL_MEMBRANE_PERMEABILITY	-1.17091	0.632683
RESPONSE_TO_ACTIVITY	-1.17037	0.632683
RESPONSE_TO_PARATHYROID_HORMONE	-1.21323	0.633242
RAP_PROTEIN_SIGNAL_TRANSDUCTION	-1.21036	0.633242
NEGATIVE_REGULATION_OF_ORGANELLE_ORGANIZATION	1.07936	0.633482
NEGATIVE_REGULATION_OF_CATION_TRANSMEMBRANE_TRANSPORT	-1.16571	0.633482
REGULATION_OF_WNT_SIGNALING_PATHWAY	-1.0953	0.633482
PEPTIDYL_L_CYSTEINE_S_PALMITOYLATION	1.2107	0.633482
POSITIVE_REGULATION_OF_TELOMERE_MAINTENANCE_VIA_TELOMERE_LENGTHENING	-1.16644	0.633482
POSITIVE_REGULATION_OF_TYPE_I_INTERFERON_PRODUCTION	1.13773	0.633482
POSITIVE_REGULATION_OF_GLIOGENESIS	-1.17492	0.633482
REGULATION_OF_ANATOMICAL_STRUCTURE_SIZE	-1.069	0.633482
NEGATIVE_REGULATION_OF_RESPONSE_TO_CYTOKINE_STIMULUS	1.15634	0.633482
MALE_SEX_DETERMINATION	-1.21516	0.633482
MEGAKARYOCYTE_DEVELOPMENT	-1.22764	0.633482
STORE_OPERATED_CALCIUM_ENTRY	-1.22279	0.633482
PEPTIDYL_LYSINE_TRIMETHYLATION	-1.21008	0.633482
POSITIVE_REGULATION_OF_DNA_TEMPLATED_TRANSCRIPTION_ELONGATION	1.1959	0.633482
NEGATIVE_REGULATION_OF_RESPONSE_TO_DNA_DAMAGE_STIMULUS	-1.15502	0.633482
SYMPATHETIC_NERVOUS_SYSTEM_DEVELOPMENT	-1.18605	0.633482
GLYCOLYTIC_PROCESS_THROUGH_FRUCTOSE_6_PHOSPHATE	-1.19454	0.633482
NEUROTROPHIN_SIGNALING_PATHWAY	1.17675	0.633482
NEGATIVE_REGULATION_OF_ENDOTHELIAL_CELL_PROLIFERATION	-1.16307	0.633482
REGULATION_OF_MICROTUBULE_BASED_PROCESS	-1.10271	0.633482
REGULATION_OF_PROTEIN_POLYMERIZATION	-1.10278	0.633482
EPITHELIAL_TUBE_BRANCHING_INVOLVED_IN_LUNG_MORPHOGENESIS	1.18085	0.633482
INNER_EAR_RECEPTOR_CELL_DEVELOPMENT	1.17559	0.633482
APICAL_PROTEIN_LOCALIZATION	1.21712	0.633533
TRANSLESION_SYNTHESIS	1.16587	0.633533
MONOSACCHARIDE_METABOLIC_PROCESS	1.08926	0.633533
PHAGOSOME_MATURATION	-1.15877	0.633533
COENZYME_A_METABOLIC_PROCESS	1.20695	0.633965
TUBE_FORMATION	-1.1278	0.634139
PROGRAMMED_NECROTIC_CELL_DEATH	1.18174	0.634238
REGULATION_OF_OSTEOBLAST_DIFFERENTIATION	-1.14833	0.634238
RESPONSE_TO_GONADOTROPIN	1.19764	0.634238
PROTEIN_HETEROTETRAMERIZATION	-1.20627	0.634238
PYRIMIDINE_NUCLEOBASE_METABOLIC_PROCESS	-1.20439	0.634238
PROTEIN_LOCALIZATION_TO_CELL_PERIPHERY	-1.09013	0.634425
INTERLEUKIN_7_MEDIATED_SIGNALING_PATHWAY	-1.19657	0.635124
POSITIVE_REGULATION_OF_PROTEIN_MODIFICATION_BY_SMALL_PROTEIN_CONJUGATION_OR_REMOVAL	-1.12457	0.636646
MATERNAL_PLACENTA_DEVELOPMENT	-1.18603	0.637093
SOMATIC_DIVERSIFICATION_OF_IMMUNOGLOBULINS	1.15299	0.637093
TRANSPORT_ALONG_MICROTUBULE	-1.12539	0.637093
POSITIVE_REGULATION_OF_UBIQUITIN_PROTEIN_LIGASE_ACTIVITY	-1.19469	0.637142
REGULATION_OF_CELL_PROJECTION_ASSEMBLY	-1.12251	0.637184
RESPONSE_TO_FOLLICLE_STIMULATING_HORMONE	1.19381	0.637221
BASEMENT_MEMBRANE_ASSEMBLY	1.19431	0.637221
UTERUS_DEVELOPMENT	-1.19451	0.637221
NEGATIVE_REGULATION_OF_HYDROLASE_ACTIVITY	-1.08601	0.637221
REGULATION_OF_CELLULAR_RESPONSE_TO_TRANSFORMING_GROWTH_FACTOR_BETA_STIMULUS	-1.13114	0.637221
PROTEOGLYCAN_BIOSYNTHETIC_PROCESS	-1.17014	0.637871
AGING	-1.08506	0.638197
SPLICEOSOMAL_COMPLEX_ASSEMBLY	1.16762	0.638213
GOLGI_LOCALIZATION	-1.20338	0.638213
CYTOLYSIS	-1.19258	0.638213
POSITIVE_REGULATION_OF_INTERLEUKIN_2_PRODUCTION	-1.19079	0.638213
REGULATION_OF_RYANODINE_SENSITIVE_CALCIUM_RELEASE_CHANNEL_ACTIVITY	-1.16777	0.638213
REGULATION_OF_DENDRITIC_SPINE_DEVELOPMENT	1.15637	0.638213
NUCLEAR_CHROMOSOME_SEGREGATION	-1.0923	0.638213
RESPONSE_TO_TUMOR_NECROSIS_FACTOR	1.08201	0.638213
POSITIVE_REGULATION_OF_AMYLOID_BETA_FORMATION	-1.18899	0.638213
TONGUE_DEVELOPMENT	-1.1892	0.638213
ENDOCRINE_HORMONE_SECRETION	-1.16345	0.638213
CALCIUM_INDEPENDENT_CELL_CELL_ADHESION_VIA_PLASMA_MEMBRANE_CELL_ADHESION_MOLECULES	1.19776	0.638213
REGULATION_OF_EPITHELIAL_CELL_MIGRATION	-1.09414	0.63927
CARDIAC_LEFT_VENTRICLE_MORPHOGENESIS	-1.19413	0.63927
NEUTRAL_LIPID_CATABOLIC_PROCESS	1.15542	0.63927
PHOSPHATIDYLETHANOLAMINE_METABOLIC_PROCESS	-1.20377	0.63927
TRIGLYCERIDE_BIOSYNTHETIC_PROCESS	-1.18511	0.63927
LEFT_RIGHT_AXIS_SPECIFICATION	1.21084	0.63927
NEGATIVE_REGULATION_OF_ACUTE_INFLAMMATORY_RESPONSE	1.18759	0.63927
PHENOL_CONTAINING_COMPOUND_CATABOLIC_PROCESS	1.19187	0.63927
TRNA_WOBBLE_BASE_MODIFICATION	1.19046	0.63927
PROSTAGLANDIN_SECRETION	1.18804	0.63927
INTRINSIC_APOPTOTIC_SIGNALING_PATHWAY	1.09523	0.63927
POSITIVE_REGULATION_OF_UBIQUITIN_PROTEIN_TRANSFERASE_ACTIVITY	-1.16576	0.640256
REGULATION_OF_HEMATOPOIETIC_STEM_CELL_DIFFERENTIATION	1.13192	0.641063
REGULATION_OF_PEPTIDYL_SERINE_PHOSPHORYLATION	1.0943	0.641063
LATE_ENDOSOME_TO_VACUOLE_TRANSPORT_VIA_MULTIVESICULAR_BODY_SORTING_PATHWAY	1.18945	0.641063
POSITIVE_REGULATION_OF_CELLULAR_EXTRAVASATION	1.18947	0.641063
INSULIN_LIKE_GROWTH_FACTOR_RECEPTOR_SIGNALING_PATHWAY	1.1667	0.641063
EPITHELIAL_TUBE_FORMATION	-1.11875	0.641063
ESTABLISHMENT_OF_ENDOTHELIAL_BARRIER	1.16377	0.641063
RESPONSE_TO_BMP	1.09668	0.641063
NEGATIVE_REGULATION_OF_LIPOPOLYSACCHARIDE_MEDIATED_SIGNALING_PATHWAY	-1.2065	0.641063
POSITIVE_REGULATION_OF_NERVOUS_SYSTEM_DEVELOPMENT	-1.09463	0.641074
NUCLEOTIDE_SUGAR_BIOSYNTHETIC_PROCESS	1.19249	0.641074
POSITIVE_REGULATION_OF_CYTOKINE_PRODUCTION_INVOLVED_IN_INFLAMMATORY_RESPONSE	-1.18695	0.641074
CELLULAR_MODIFIED_AMINO_ACID_METABOLIC_PROCESS	1.09137	0.641127
NEURAL_NUCLEUS_DEVELOPMENT	1.15417	0.641127
POSITIVE_REGULATION_OF_HISTONE_DEACETYLATION	1.19545	0.641542
NEGATIVE_REGULATION_OF_SMOOTH_MUSCLE_CELL_PROLIFERATION	1.17346	0.641739
REGULATION_OF_NUCLEOTIDE_BINDING_OLIGOMERIZATION_DOMAIN_CONTAINING_SIGNALING_PATHWAY	1.19049	0.641974
NEGATIVE_REGULATION_OF_MICROTUBULE_POLYMERIZATION_OR_DEPOLYMERIZATION	1.1642	0.641974
LOCOMOTOR_RHYTHM	-1.18359	0.642543
ENDOTHELIUM_DEVELOPMENT	-1.1202	0.644064
TRIGLYCERIDE_CATABOLIC_PROCESS	1.16151	0.64505
MATURE_B_CELL_DIFFERENTIATION	1.15749	0.645573
REGULATION_OF_RESPONSE_TO_BIOTIC_STIMULUS	1.07117	0.645676
NEGATIVE_REGULATION_OF_INTRACELLULAR_ESTROGEN_RECEPTOR_SIGNALING_PATHWAY	-1.18867	0.645676
NEGATIVE_REGULATION_OF_KERATINOCYTE_PROLIFERATION	-1.18776	0.645676
POSITIVE_REGULATION_OF_HEAT_GENERATION	-1.19292	0.645676
CELLULAR_RESPONSE_TO_ATP	-1.18553	0.645676
CEREBRAL_CORTEX_RADIALLY_ORIENTED_CELL_MIGRATION	-1.17255	0.645676
FATTY_ACID_BETA_OXIDATION_USING_ACYL_COA_DEHYDROGENASE	1.17992	0.645676
POSITIVE_REGULATION_OF_ENDOTHELIAL_CELL_APOPTOTIC_PROCESS	1.1813	0.645676
REGULATION_OF_INTEGRIN_ACTIVATION	1.18126	0.645676
HETEROPHILIC_CELL_CELL_ADHESION_VIA_PLASMA_MEMBRANE_CELL_ADHESION_MOLECULES	-1.14312	0.645676
REGULATION_OF_EXTENT_OF_CELL_GROWTH	1.11241	0.645676
VESICLE_TARGETING	-1.13857	0.645676
POSITIVE_REGULATION_OF_HAIR_FOLLICLE_DEVELOPMENT	-1.1776	0.645676
HEPATOCYTE_GROWTH_FACTOR_RECEPTOR_SIGNALING_PATHWAY	-1.17576	0.645676
LONG_CHAIN_FATTY_ACYL_COA_BIOSYNTHETIC_PROCESS	-1.17484	0.645676
MITOCHONDRIAL_CALCIUM_ION_TRANSMEMBRANE_TRANSPORT	-1.17124	0.645676
MYELOID_CELL_APOPTOTIC_PROCESS	-1.16588	0.645676
REGULATION_OF_DNA_CATABOLIC_PROCESS	-1.1862	0.645676
SMAD_PROTEIN_COMPLEX_ASSEMBLY	-1.18468	0.645676
MAMMARY_GLAND_ALVEOLUS_DEVELOPMENT	-1.18348	0.645676
MICROTUBULE_ANCHORING	-1.18148	0.645676
APOPTOTIC_CELL_CLEARANCE	-1.16531	0.645676
ORGANIC_ACID_TRANSMEMBRANE_TRANSPORT	-1.10584	0.645676
REGULATION_OF_EMBRYONIC_DEVELOPMENT	-1.16469	0.645676
CARDIOBLAST_DIFFERENTIATION	-1.17867	0.645676
T_CELL_HOMEOSTASIS	-1.15365	0.645676
ENDOTHELIAL_CELL_DEVELOPMENT	1.14206	0.645676
NEGATIVE_REGULATION_OF_MUSCLE_HYPERTROPHY	1.1719	0.645676
POSITIVE_REGULATION_OF_MACROPHAGE_ACTIVATION	1.17103	0.645676
POSITIVE_REGULATION_OF_HORMONE_METABOLIC_PROCESS	1.18859	0.645676
INTERFERON_GAMMA_PRODUCTION	-1.12449	0.646807
NEGATIVE_REGULATION_OF_PROTEIN_LOCALIZATION_TO_MEMBRANE	-1.15953	0.647592
PROTEIN_LOCALIZATION_TO_GOLGI_APPARATUS	-1.15958	0.647592
HISTONE_METHYLATION	-1.12761	0.648496
ADHERENS_JUNCTION_ORGANIZATION	1.1481	0.648496
AMYLOID_FIBRIL_FORMATION	1.1665	0.648496
REGULATION_OF_MICROTUBULE_DEPOLYMERIZATION	1.16721	0.648496
RESPONSE_TO_LEAD_ION	-1.18226	0.648496
IMMUNOGLOBULIN_PRODUCTION	1.11325	0.648496
CELLULAR_AMINO_ACID_BIOSYNTHETIC_PROCESS	-1.15134	0.648496
REGULATION_OF_HEMOPOIESIS	-1.07595	0.648496
POSITIVE_THYMIC_T_CELL_SELECTION	-1.172	0.648496
REGULATION_OF_RESPONSE_TO_ENDOPLASMIC_RETICULUM_STRESS	1.12335	0.648496
BODY_MORPHOGENESIS	-1.14549	0.649436
NEURON_PROJECTION_ARBORIZATION	-1.16533	0.649436
GABAERGIC_NEURON_DIFFERENTIATION	1.17742	0.649436
MITOCHONDRIAL_RNA_PROCESSING	1.17716	0.649436
ORGANELLE_FISSION	-1.07294	0.649588
LYMPHOCYTE_MIGRATION	-1.12508	0.649756
PROTEIN_LOCALIZATION_TO_CELL_CELL_JUNCTION	-1.19336	0.649774
P38MAPK_CASCADE	-1.14586	0.649797
REGULATION_OF_EXTRACELLULAR_MATRIX_ASSEMBLY	1.19243	0.650168
RETROGRADE_AXONAL_TRANSPORT	-1.17618	0.651064
PROTEIN_LOCALIZATION_TO_CHROMATIN	-1.17494	0.651426
SIGNAL_TRANSDUCTION_INVOLVED_IN_CELL_CYCLE_CHECKPOINT	-1.1545	0.651426
CRANIAL_NERVE_MORPHOGENESIS	1.15903	0.652076
SIGNALING_RECEPTOR_LIGAND_PRECURSOR_PROCESSING	1.15955	0.65218
OSTEOCLAST_DEVELOPMENT	-1.1677	0.653511
NUCLEOSOME_ORGANIZATION	1.10209	0.654282
POSTSYNAPTIC_MEMBRANE_ORGANIZATION	1.15126	0.655751
FEAR_RESPONSE	1.14464	0.655955
APOPTOTIC_SIGNALING_PATHWAY	-1.04878	0.656108
REGULATION_OF_FATTY_ACID_BIOSYNTHETIC_PROCESS	1.15276	0.656108
PLATELET_DERIVED_GROWTH_FACTOR_RECEPTOR_SIGNALING_PATHWAY	1.13966	0.656217
MITOTIC_G1_S_TRANSITION_CHECKPOINT	-1.15479	0.656709
NEGATIVE_REGULATION_OF_INTRACELLULAR_STEROID_HORMONE_RECEPTOR_SIGNALING_PATHWAY	1.14751	0.656817
MITOCHONDRION_MORPHOGENESIS	-1.16459	0.656995
NEGATIVE_REGULATION_OF_CYTOKINE_PRODUCTION_INVOLVED_IN_INFLAMMATORY_RESPONSE	1.17079	0.657152
PHASIC_SMOOTH_MUSCLE_CONTRACTION	1.16629	0.657152
ONE_CARBON_METABOLIC_PROCESS	-1.13933	0.657186
POSITIVE_REGULATION_OF_MRNA_METABOLIC_PROCESS	-1.13345	0.657506
REGULATION_OF_RELEASE_OF_CYTOCHROME_C_FROM_MITOCHONDRIA	-1.13324	0.657506
GLUCOSE_CATABOLIC_PROCESS	-1.14468	0.657506
POSITIVE_REGULATION_OF_VIRAL_PROCESS	1.1033	0.657506
POSITIVE_REGULATION_OF_ERAD_PATHWAY	1.16876	0.657506
RELAXATION_OF_MUSCLE	1.15017	0.657954
POSITIVE_REGULATION_OF_CALCINEURIN_MEDIATED_SIGNALING	1.16992	0.657954
DNA_REPAIR	1.06518	0.657954
SECRETORY_GRANULE_LOCALIZATION	-1.17355	0.657954
FOREBRAIN_CELL_MIGRATION	-1.12231	0.660211
ECTODERMAL_PLACODE_FORMATION	1.1686	0.660317
NEGATIVE_REGULATION_OF_CILIUM_ASSEMBLY	1.17124	0.660317
NEGATIVE_REGULATION_OF_ACTIN_FILAMENT_POLYMERIZATION	1.13219	0.660317
[truncated: 2,762 more rows]
