# Supplementary material for: Comprehensive bioinformatics analysis reveals biomarkers of DNA methylation-related genes in varicose veins
Source: Front Genet. 2022 Nov 25;13:1013803. doi: 10.3389/fgene.2022.1013803 (PMC9732536; doi:10.3389/fgene.2022.1013803)
Supplement: Supplementary file 1 [file DataSheet1.ZIP › Supplementary Material (2022.10.31)/Supplementary Table 9/OSR1.GOCC.xlsx]

## Sheet: OSR1.GOCC
ID	NES	p.adjust
ORGANELLE_INNER_MEMBRANE	1.79299	4.41e-05
RESPIRASOME	2.28982	4.41e-05
COMPLEX_OF_COLLAGEN_TRIMERS	-2.32584	0.00015169
RESPIRATORY_CHAIN_COMPLEX	2.18117	0.000459497
COLLAGEN_TRIMER	-2.07703	0.00096297
ACTOMYOSIN	-2.10179	0.0010152
MITOCHONDRIAL_MATRIX	1.66373	0.0010152
CELL_SUBSTRATE_JUNCTION	-1.65046	0.00104188
RIBOSOME	1.80548	0.00117999
ACTIN_FILAMENT_BUNDLE	-2.05841	0.00173013
COLLAGEN_CONTAINING_EXTRACELLULAR_MATRIX	-1.65024	0.00205719
BASEMENT_MEMBRANE	-1.95326	0.00266944
EXTERNAL_ENCAPSULATING_STRUCTURE	-1.57301	0.00362124
CELL_LEADING_EDGE	-1.62321	0.0038415
INNER_MITOCHONDRIAL_MEMBRANE_PROTEIN_COMPLEX	1.92566	0.00393408
NADH_DEHYDROGENASE_COMPLEX	2.07392	0.00507279
PODOSOME	-2.10236	0.00628829
I_BAND	-1.84666	0.00628829
RIBOSOMAL_SUBUNIT	1.74169	0.00729455
LARGE_RIBOSOMAL_SUBUNIT	1.81019	0.00807188
PROTEIN_PHOSPHATASE_TYPE_2A_COMPLEX	-2.04373	0.00813063
MITOCHONDRIAL_PROTEIN_CONTAINING_COMPLEX	1.73603	0.00815132
CYTOSOLIC_RIBOSOME	1.79428	0.00861087
PHOSPHATASE_COMPLEX	-1.99138	0.00899058
LIPID_DROPLET	1.90673	0.00899058
ENDOPLASMIC_RETICULUM_LUMEN	-1.61958	0.0129857
LAMELLIPODIUM	-1.72644	0.0136614
CYTOCHROME_COMPLEX	1.98949	0.0146192
U2_TYPE_SPLICEOSOMAL_COMPLEX	1.82421	0.017656
ACTIN_FILAMENT	-1.79472	0.017656
CONTRACTILE_FIBER	-1.62546	0.0187404
CYTOSOLIC_LARGE_RIBOSOMAL_SUBUNIT	1.89128	0.019193
ACTIN_CYTOSKELETON	-1.4778	0.0196231
RESPIRATORY_CHAIN_COMPLEX_IV	1.99199	0.0202274
RUFFLE	-1.72762	0.0204663
PROTEIN_COMPLEX_INVOLVED_IN_CELL_ADHESION	-1.8869	0.0228293
CATALYTIC_STEP_2_SPLICEOSOME	1.77188	0.0246595
FIBRILLAR_COLLAGEN_TRIMER	-1.96764	0.0266303
SARCOLEMMA	-1.7094	0.0306189
STRIATED_MUSCLE_THIN_FILAMENT	-1.91012	0.0453104
MYOFILAMENT	-1.85007	0.0453104
LAMELLIPODIUM_MEMBRANE	-1.90028	0.0461769
U2_SNRNP	1.86746	0.0486053
OXIDOREDUCTASE_COMPLEX	1.62976	0.0610935
RNA_POLYMERASE_III_COMPLEX	1.88545	0.0655471
PRECATALYTIC_SPLICEOSOME	1.70565	0.0728175
PROTEASOME_CORE_COMPLEX_BETA_SUBUNIT_COMPLEX	1.8208	0.0787207
SMALL_NUCLEAR_RIBONUCLEOPROTEIN_COMPLEX	1.71815	0.0842794
FILOPODIUM	-1.58148	0.0870995
NEUROMUSCULAR_JUNCTION	-1.63719	0.0963711
LATE_ENDOSOME_MEMBRANE	1.54233	0.0965253
ENDOLYSOSOME_MEMBRANE	-1.7889	0.0991539
U2_TYPE_CATALYTIC_STEP_2_SPLICEOSOME	1.73184	0.100986
U1_SNRNP	1.82166	0.103838
SARCOPLASM	-1.5927	0.108055
HAPTOGLOBIN_HEMOGLOBIN_COMPLEX	-1.7772	0.108055
SIDE_OF_MEMBRANE	-1.33352	0.113711
LEADING_EDGE_MEMBRANE	-1.54375	0.118284
SPLICEOSOMAL_COMPLEX	1.50561	0.119621
SWI_SNF_SUPERFAMILY_TYPE_COMPLEX	1.58557	0.119621
METHYLOSOME	1.75496	0.119684
U12_TYPE_SPLICEOSOMAL_COMPLEX	1.7246	0.126254
PRESPLICEOSOME	1.7162	0.126285
U5_SNRNP	1.7156	0.126285
COPI_COATED_VESICLE	-1.70779	0.128255
GTPASE_COMPLEX	-1.68125	0.142323
PLATELET_DENSE_GRANULE_LUMEN	1.68873	0.151853
SM_LIKE_PROTEIN_FAMILY_COMPLEX	1.54457	0.152985
DNA_REPLICATION_FACTOR_A_COMPLEX	1.70877	0.158597
HEMOGLOBIN_COMPLEX	-1.69456	0.160129
COPI_COATED_VESICLE_MEMBRANE	-1.69037	0.163202
MITOCHONDRIAL_RESPIRATORY_CHAIN_COMPLEX_IV	1.72045	0.163202
MICROVILLUS	-1.51172	0.163202
MHC_CLASS_II_PROTEIN_COMPLEX	-1.69461	0.171263
ENDOCYTIC_VESICLE	-1.34127	0.178205
EARLY_PHAGOSOME	-1.67543	0.180731
TRIGLYCERIDE_RICH_PLASMA_LIPOPROTEIN_PARTICLE	1.66513	0.18151
G_PROTEIN_BETA_GAMMA_SUBUNIT_COMPLEX	-1.72307	0.184302
CLEAVAGE_FURROW	-1.52525	0.184302
NUCLEAR_EXOSOME_RNASE_COMPLEX	1.66185	0.184302
CYCLIN_DEPENDENT_PROTEIN_KINASE_HOLOENZYME_COMPLEX	-1.56022	0.188976
SPLICEOSOMAL_TRI_SNRNP_COMPLEX	1.63023	0.188976
POLYSOMAL_RIBOSOME	1.63577	0.19711
POLYSOME	1.45345	0.199117
REPLICATION_FORK	1.49251	0.223231
RUFFLE_MEMBRANE	-1.43694	0.223775
MITOTIC_SPINDLE_POLE	-1.63441	0.226217
CYTOPLASMIC_SIDE_OF_MEMBRANE	-1.39462	0.23142
AXON_CYTOPLASM	-1.4466	0.236427
CELL_PROJECTION_MEMBRANE	-1.27019	0.24039
CHYLOMICRON	1.62254	0.243384
ORGANELLAR_RIBOSOME	1.39716	0.252467
CYTOPLASMIC_EXOSOME_RNASE_COMPLEX	1.61119	0.257273
SECRETORY_GRANULE_MEMBRANE	-1.28526	0.259154
GOLGI_ASSOCIATED_VESICLE	-1.42727	0.26182
REPLISOME	1.53768	0.265914
ATPASE_COMPLEX	1.40695	0.266929
EXTRINSIC_COMPONENT_OF_CYTOPLASMIC_SIDE_OF_PLASMA_MEMBRANE	-1.41042	0.285137
COSTAMERE	1.53924	0.285137
NURD_COMPLEX	1.5429	0.285137
EXORIBONUCLEASE_COMPLEX	1.52773	0.285948
VESICLE_LUMEN	1.22926	0.30052
VESICLE_TETHERING_COMPLEX	1.42195	0.301338
CALCIUM_CHANNEL_COMPLEX	-1.44048	0.302697
PROTEASOME_CORE_COMPLEX	1.53381	0.310175
SPINDLE_POLE_CENTROSOME	1.58164	0.348186
ADA2_GCN5_ADA3_TRANSCRIPTION_ACTIVATOR_COMPLEX	1.57749	0.354517
HIGH_DENSITY_LIPOPROTEIN_PARTICLE	1.49298	0.355401
MHC_PROTEIN_COMPLEX	-1.4596	0.358232
MICROBODY_LUMEN	1.43588	0.358232
FILAMENTOUS_ACTIN	-1.53106	0.360292
STEREOCILIUM_BUNDLE	1.4479	0.360292
RNA_POLYMERASE_II_CORE_COMPLEX	1.52824	0.360595
TRANS_GOLGI_NETWORK_TRANSPORT_VESICLE_MEMBRANE	1.54085	0.361071
ACTIN_BASED_CELL_PROJECTION	-1.28429	0.361978
PRP19_COMPLEX	1.51332	0.366225
INTRINSIC_COMPONENT_OF_ENDOPLASMIC_RETICULUM_MEMBRANE	1.28833	0.378377
APICAL_PART_OF_CELL	-1.21703	0.3798
CHAPERONE_COMPLEX	-1.43025	0.381038
SMOOTH_ENDOPLASMIC_RETICULUM	-1.47457	0.381038
ENDOLYSOSOME	-1.47375	0.382052
PLASMA_MEMBRANE_SIGNALING_RECEPTOR_COMPLEX	-1.2922	0.382077
CELL_DIVISION_SITE	-1.39791	0.382077
MICROVILLUS_MEMBRANE	-1.42568	0.383921
MITOCHONDRIAL_LARGE_RIBOSOMAL_SUBUNIT	1.39965	0.383921
INTERCELLULAR_BRIDGE	1.39742	0.384532
NADPH_OXIDASE_COMPLEX	-1.51073	0.384532
SARCOPLASMIC_RETICULUM_MEMBRANE	-1.43565	0.385759
HISTONE_DEACETYLASE_COMPLEX	1.36327	0.385759
INTERCALATED_DISC	-1.39934	0.392638
TRANSPORT_VESICLE	-1.19281	0.398815
PIGMENT_GRANULE	-1.33352	0.398815
FLEMMING_BODY	-1.44193	0.398815
RNA_POLYMERASE_COMPLEX	1.33751	0.400064
SPECIFIC_GRANULE_MEMBRANE	-1.34044	0.400064
CILIARY_PLASM	1.33826	0.403657
CAJAL_BODY	1.38437	0.406781
NUCLEAR_REPLICATION_FORK	1.39489	0.415936
MICROBODY	1.30396	0.415936
AMPA_GLUTAMATE_RECEPTOR_COMPLEX	-1.44584	0.416384
CAVEOLA	1.31265	0.418279
IMMUNOLOGICAL_SYNAPSE	-1.40385	0.418279
RETROMER_COMPLEX	-1.45677	0.418279
MITOTIC_SPINDLE	-1.31567	0.427152
MICROTUBULE_ASSOCIATED_COMPLEX	-1.28541	0.429414
EXTRINSIC_COMPONENT_OF_PLASMA_MEMBRANE	-1.25732	0.445645
AP_TYPE_MEMBRANE_COAT_ADAPTOR_COMPLEX	-1.4058	0.445645
NBAF_COMPLEX	1.39728	0.448173
SITE_OF_POLARIZED_GROWTH	-1.23702	0.448173
MIDBODY	-1.25258	0.457401
ENDOPLASMIC_RETICULUM_GOLGI_INTERMEDIATE_COMPARTMENT_MEMBRANE	1.33583	0.45773
SMN_SM_PROTEIN_COMPLEX	1.38566	0.461461
CHROMOSOME_CENTROMERIC_REGION	-1.24434	0.471548
DYNACTIN_COMPLEX	-1.44024	0.477401
CLATHRIN_COATED_ENDOCYTIC_VESICLE_MEMBRANE	-1.34823	0.478482
INSULIN_RESPONSIVE_COMPARTMENT	-1.44348	0.481531
HOPS_COMPLEX	1.39745	0.485155
PROTEIN_KINASE_COMPLEX	-1.30343	0.487883
SYNAPTIC_CLEFT	1.3623	0.488881
COATED_VESICLE_MEMBRANE	-1.21687	0.488881
BASAL_PART_OF_CELL	-1.18171	0.488881
A_BAND	-1.33059	0.489158
ENDOPEPTIDASE_COMPLEX	1.28166	0.49103
NUCLEAR_OUTER_MEMBRANE	1.35067	0.496804
PLATELET_DENSE_GRANULE	1.35644	0.496804
NEURON_PROJECTION_CYTOPLASM	-1.27618	0.502372
SMALL_RIBOSOMAL_SUBUNIT	1.25361	0.506372
CYTOPLASMIC_STRESS_GRANULE	-1.2928	0.508469
OUTER_MITOCHONDRIAL_MEMBRANE_PROTEIN_COMPLEX	1.34466	0.50973
ENDOCYTIC_VESICLE_MEMBRANE	-1.212	0.512307
PHAGOCYTIC_CUP	-1.3155	0.517377
STEREOCILIUM_TIP	1.32824	0.525412
INTRINSIC_COMPONENT_OF_ORGANELLE_MEMBRANE	1.14794	0.525412
CONDENSED_CHROMOSOME_CENTROMERIC_REGION	-1.25582	0.541213
CIS_GOLGI_NETWORK	-1.28254	0.543607
MULTIVESICULAR_BODY_MEMBRANE	1.32818	0.546845
CLATHRIN_COATED_ENDOCYTIC_VESICLE	-1.25554	0.549353
DYNEIN_COMPLEX	1.27581	0.549353
EARLY_ENDOSOME	-1.15156	0.5496
KINETOCHORE	-1.2245	0.554112
INFLAMMASOME_COMPLEX	-1.33391	0.56024
BASOLATERAL_PLASMA_MEMBRANE	-1.15805	0.560269
POSTSYNAPTIC_DENSITY_MEMBRANE	-1.23822	0.560889
SWR1_COMPLEX	1.30216	0.561066
GLIAL_CELL_PROJECTION	-1.2587	0.562339
CHROMOSOME_TELOMERIC_REGION	1.19565	0.562339
SPINDLE	-1.14392	0.566623
CALYX_OF_HELD	1.31928	0.566623
GOLGI_ASSOCIATED_VESICLE_MEMBRANE	-1.25638	0.569534
CHROMOCENTER	1.27558	0.570426
COATED_VESICLE	1.12717	0.570777
CLATHRIN_ADAPTOR_COMPLEX	-1.28752	0.570832
L_TYPE_VOLTAGE_GATED_CALCIUM_CHANNEL_COMPLEX	-1.31683	0.571009
ENDOCYTIC_VESICLE_LUMEN	-1.28878	0.57313
PRC1_COMPLEX	1.29103	0.573852
GABA_ERGIC_SYNAPSE	1.21099	0.574636
RIBONUCLEOPROTEIN_GRANULE	-1.14643	0.57464
SPECIFIC_GRANULE	-1.1695	0.57464
CELL_CELL_CONTACT_ZONE	-1.20772	0.575982
LAMININ_COMPLEX	1.29052	0.575982
PROTEASOME_REGULATORY_PARTICLE_BASE_SUBCOMPLEX	-1.28798	0.586928
CELL_CELL_JUNCTION	-1.09786	0.588206
TRANS_GOLGI_NETWORK	-1.13405	0.588206
ENDOSOME_MEMBRANE	1.09413	0.588405
ORGANELLE_ENVELOPE_LUMEN	1.18614	0.588405
TRANSCRIPTIONALLY_ACTIVE_CHROMATIN	1.2513	0.58852
NUCLEAR_CHROMOSOME	1.13486	0.592328
AXONEMAL_DYNEIN_COMPLEX	1.26233	0.592395
AGGRESOME	-1.23689	0.592676
MITOCHONDRIAL_SMALL_RIBOSOMAL_SUBUNIT	1.21322	0.592676
NUCLEOID	1.20422	0.599225
MICROFIBRIL	-1.26481	0.599225
CLATHRIN_COAT_OF_ENDOCYTIC_VESICLE	-1.26185	0.59945
EXTERNAL_SIDE_OF_PLASMA_MEMBRANE	-1.11515	0.602906
BLOOD_MICROPARTICLE	-1.16632	0.60412
INTRINSIC_COMPONENT_OF_MITOCHONDRIAL_OUTER_MEMBRANE	-1.22902	0.604861
OUTER_MEMBRANE	-1.12117	0.606837
SMALL_SUBUNIT_PROCESSOME	1.23852	0.607509
BETA_CATENIN_TCF_COMPLEX	1.23641	0.607946
TERTIARY_GRANULE_MEMBRANE	-1.18831	0.610335
INTRINSIC_COMPONENT_OF_MITOCHONDRIAL_MEMBRANE	-1.19041	0.610347
MEMBRANE_COAT	-1.17512	0.610347
CCR4_NOT_COMPLEX	-1.24788	0.610347
HOST_CELLULAR_COMPONENT	1.18434	0.61245
PROTEASOME_ACCESSORY_COMPLEX	-1.19884	0.613465
MICROTUBULE	-1.10846	0.613465
ATPASE_DEPENDENT_TRANSMEMBRANE_TRANSPORT_COMPLEX	1.22279	0.613465
KINESIN_COMPLEX	-1.18868	0.613465
AXOLEMMA	-1.24055	0.613465
VOLTAGE_GATED_CALCIUM_CHANNEL_COMPLEX	-1.17269	0.613465
ENDOPLASMIC_RETICULUM_QUALITY_CONTROL_COMPARTMENT	1.2148	0.615691
FILOPODIUM_TIP	1.22064	0.620741
EARLY_ENDOSOME_MEMBRANE	-1.13855	0.624866
INTRINSIC_COMPONENT_OF_POSTSYNAPTIC_DENSITY_MEMBRANE	-1.17977	0.625693
PRERIBOSOME	1.17342	0.626367
INTRACILIARY_TRANSPORT_PARTICLE	1.20874	0.627664
PRERIBOSOME_LARGE_SUBUNIT_PRECURSOR	1.20744	0.627902
PROTON_TRANSPORTING_TWO_SECTOR_ATPASE_COMPLEX_CATALYTIC_DOMAIN	1.20583	0.627902
ANAPHASE_PROMOTING_COMPLEX	-1.19761	0.627987
SEX_CHROMOSOME	1.20279	0.628079
AXONAL_GROWTH_CONE	-1.19727	0.630403
POSTSYNAPTIC_DENSITY_INTRACELLULAR_COMPONENT	1.19721	0.630403
FICOLIN_1_RICH_GRANULE_LUMEN	-1.12445	0.633482
P_BODY	-1.15794	0.634238
SIN3_TYPE_COMPLEX	1.18173	0.641063
ROUGH_ENDOPLASMIC_RETICULUM_MEMBRANE	-1.18016	0.641127
PEPTIDASE_COMPLEX	1.12809	0.641127
INTRINSIC_COMPONENT_OF_EXTERNAL_SIDE_OF_PLASMA_MEMBRANE	1.18921	0.645676
CLATHRIN_COATED_VESICLE	1.08589	0.645676
MYOSIN_COMPLEX	-1.16427	0.645676
SPERM_PRINCIPAL_PIECE	1.18565	0.645676
LUMENAL_SIDE_OF_MEMBRANE	-1.15501	0.654759
PLATELET_ALPHA_GRANULE	-1.14068	0.656108
FICOLIN_1_RICH_GRANULE	-1.08334	0.65777
MESSENGER_RIBONUCLEOPROTEIN_COMPLEX	-1.17596	0.657954
CLATHRIN_COATED_VESICLE_MEMBRANE	-1.10045	0.664608
DENDRITE_TERMINUS	1.16	0.664608
ENDOPLASMIC_RETICULUM_GOLGI_INTERMEDIATE_COMPARTMENT	1.09688	0.666343
CYTOSOLIC_SMALL_RIBOSOMAL_SUBUNIT	1.12579	0.666352
INTRINSIC_COMPONENT_OF_PEROXISOMAL_MEMBRANE	1.15874	0.666352
SNO_S_RNA_CONTAINING_RIBONUCLEOPROTEIN_COMPLEX	1.15312	0.666715
PHAGOCYTIC_VESICLE	-1.0908	0.666715
CHITOSOME	-1.15372	0.666715
MEMBRANE_MICRODOMAIN	-1.06533	0.667886
TRANSCRIPTION_FACTOR_TFIID_COMPLEX	-1.15141	0.668198
DNA_HELICASE_COMPLEX	-1.14857	0.674888
EXTRINSIC_COMPONENT_OF_ORGANELLE_MEMBRANE	1.11533	0.675782
GERM_CELL_NUCLEUS	1.15462	0.675782
METHYLTRANSFERASE_COMPLEX	1.08962	0.678081
ENDOPLASMIC_RETICULUM_EXIT_SITE	1.14119	0.678935
PROTEIN_PHOSPHATASE_TYPE_1_COMPLEX	1.12772	0.678967
COPI_VESICLE_COAT	-1.14959	0.679234
ANCHORED_COMPONENT_OF_MEMBRANE	1.06108	0.679879
INTRINSIC_COMPONENT_OF_PRESYNAPTIC_ACTIVE_ZONE_MEMBRANE	-1.11794	0.679921
ENDOPLASMIC_RETICULUM_TUBULAR_NETWORK	-1.14286	0.681467
CELL_BODY_MEMBRANE	-1.13595	0.681467
TRANS_GOLGI_NETWORK_MEMBRANE	-1.10805	0.681759
PLATELET_ALPHA_GRANULE_LUMEN	1.09976	0.683338
CELL_CORTEX	-1.05557	0.686193
LATE_ENDOSOME	1.06215	0.686377
XY_BODY	1.13684	0.686825
PRESYNAPTIC_ACTIVE_ZONE_CYTOPLASMIC_COMPONENT	1.12159	0.688887
MYELIN_SHEATH	-1.09219	0.688887
CHLORIDE_CHANNEL_COMPLEX	1.09134	0.688887
AUTOPHAGOSOME_MEMBRANE	-1.11727	0.689804
NUCLEAR_ENVELOPE	1.03937	0.690194
TERTIARY_GRANULE	-1.06727	0.690194
ROUGH_ENDOPLASMIC_RETICULUM	-1.09696	0.690822
SIN3_COMPLEX	1.11446	0.69341
PML_BODY	1.06533	0.694603
ER_TO_GOLGI_TRANSPORT_VESICLE_MEMBRANE	-1.1018	0.699642
NUCLEAR_MEMBRANE	-1.05011	0.699642
POSTSYNAPTIC_ENDOSOME	-1.10325	0.699642
CORTICAL_ACTIN_CYTOSKELETON	1.06692	0.699642
PARALLEL_FIBER_TO_PURKINJE_CELL_SYNAPSE	1.09244	0.699642
DNA_POLYMERASE_COMPLEX	1.11344	0.699642
PERIKARYON	-1.05765	0.700466
LOW_DENSITY_LIPOPROTEIN_PARTICLE	1.10428	0.704855
CENTROSOME	-1.03788	0.707237
CLATHRIN_COAT_OF_COATED_PIT	-1.09172	0.707851
CYTOPLASMIC_UBIQUITIN_LIGASE_COMPLEX	1.08389	0.708616
DENDRITIC_SHAFT	-1.09136	0.708616
INTEGRAL_COMPONENT_OF_PRESYNAPTIC_ACTIVE_ZONE_MEMBRANE	-1.09942	0.709065
POSTSYNAPTIC_SPECIALIZATION_MEMBRANE	-1.05973	0.709065
DNA_PACKAGING_COMPLEX	-1.07117	0.711069
PROTEIN_DNA_COMPLEX	1.06293	0.711639
BETA_CATENIN_DESTRUCTION_COMPLEX	-1.06896	0.712727
PLATELET_ALPHA_GRANULE_MEMBRANE	-1.07667	0.71519
TRANSCRIPTION_FACTOR_TFTC_COMPLEX	-1.0799	0.71519
GOLGI_TRANSPORT_COMPLEX	1.07503	0.717153
PLASMA_MEMBRANE_RAFT	1.05537	0.717766
PHOTORECEPTOR_OUTER_SEGMENT_MEMBRANE	1.06303	0.720625
DENDRITIC_SPINE_HEAD	1.07606	0.720628
TERMINAL_BOUTON	1.05141	0.725794
APICAL_PLASMA_MEMBRANE	-1.02345	0.730044
AZUROPHIL_GRANULE	-1.037	0.73019
T_CELL_RECEPTOR_COMPLEX	-1.06633	0.73095
GAP_JUNCTION	1.04891	0.73095
RECYCLING_ENDOSOME	1.02405	0.731594
CHROMAFFIN_GRANULE	-1.05472	0.731734
PERINUCLEAR_ENDOPLASMIC_RETICULUM	1.05476	0.73198
GABA_RECEPTOR_COMPLEX	1.0557	0.732199
ORGANELLE_MEMBRANE_CONTACT_SITE	-1.05755	0.732276
SCHAFFER_COLLATERAL_CA1_SYNAPSE	-1.0358	0.732834
ADHERENS_JUNCTION	-1.029	0.733336
NUCLEAR_SPECK	1.01693	0.733336
PHAGOCYTIC_VESICLE_MEMBRANE	-1.03418	0.73347
PRESYNAPTIC_ACTIVE_ZONE_MEMBRANE	-1.05171	0.735419
PROTEIN_LIPID_COMPLEX	1.03128	0.735419
SPINDLE_POLE	-1.01998	0.736045
INCLUSION_BODY	-1.02973	0.737212
NUCLEAR_CYCLIN_DEPENDENT_PROTEIN_KINASE_HOLOENZYME_COMPLEX	-1.0505	0.740067
SPINDLE_MICROTUBULE	-1.01704	0.742708
CLATHRIN_COAT	-1.01784	0.745532
PERICENTRIOLAR_MATERIAL	-1.03947	0.746017
TRANSCRIPTION_REGULATOR_COMPLEX	1.00502	0.747167
CYTOPLASMIC_SIDE_OF_ENDOPLASMIC_RETICULUM_MEMBRANE	1.0517	0.74749
BRUSH_BORDER	-1.02275	0.747866
H4_HISTONE_ACETYLTRANSFERASE_COMPLEX	1.01685	0.749488
TELOMERASE_HOLOENZYME_COMPLEX	1.04361	0.751363
CORTICAL_CYTOSKELETON	1.01477	0.753965
PHOTORECEPTOR_INNER_SEGMENT	-0.994195	0.75422
MALE_GERM_CELL_NUCLEUS	1.02997	0.75717
VACUOLAR_PROTON_TRANSPORTING_V_TYPE_ATPASE_COMPLEX	1.03316	0.758313
FILOPODIUM_MEMBRANE	-1.01505	0.762724
COP9_SIGNALOSOME	1.00493	0.762724
AUTOPHAGOSOME	-1.00349	0.765412
CUL4A_RING_E3_UBIQUITIN_LIGASE_COMPLEX	1.02049	0.76711
CUL4_RING_E3_UBIQUITIN_LIGASE_COMPLEX	1.02137	0.768231
MICROBODY_MEMBRANE	-0.98881	0.768231
PROTEIN_ACETYLTRANSFERASE_COMPLEX	-0.984906	0.768231
PSEUDOPODIUM	1.0177	0.768231
LYSOSOMAL_LUMEN	1.00125	0.771126
AZUROPHIL_GRANULE_LUMEN	-0.98843	0.772823
MITOCHONDRIA_ASSOCIATED_ENDOPLASMIC_RETICULUM_MEMBRANE	-1.01161	0.775315
PERICENTRIC_HETEROCHROMATIN	-0.989409	0.775355
MICROTUBULE_END	-1.00265	0.775539
POLE_PLASM	1.00717	0.775539
RNA_POLYMERASE_II_HOLOENZYME	0.992005	0.777154
SAGA_TYPE_COMPLEX	0.996263	0.778744
9PLUS2_MOTILE_CILIUM	0.988784	0.780061
CELL_BODY	-0.995366	0.780061
COPII_VESICLE_COAT	1.00207	0.78063
M_BAND	-0.981882	0.78063
NUCLEAR_UBIQUITIN_LIGASE_COMPLEX	-0.981352	0.780943
TRANSFERASE_COMPLEX_TRANSFERRING_PHOSPHORUS_CONTAINING_GROUPS	-0.991516	0.781476
PRONUCLEUS	-0.985008	0.781476
TIGHT_JUNCTION	-0.971416	0.782701
NUCLEAR_INCLUSION_BODY	0.994597	0.783022
MLL1_2_COMPLEX	0.971564	0.783022
TRANSCRIPTION_PREINITIATION_COMPLEX	-0.977517	0.785209
ESC_E_Z_COMPLEX	-0.978931	0.785209
LUMENAL_SIDE_OF_ENDOPLASMIC_RETICULUM_MEMBRANE	-0.976231	0.786001
CELL_CORTEX_REGION	-0.964601	0.788043
CONDENSED_CHROMOSOME	-0.977333	0.794503
INTRINSIC_COMPONENT_OF_GOLGI_MEMBRANE	0.963482	0.794664
NODE_OF_RANVIER	0.968148	0.794664
CENTRIOLAR_SATELLITE	-0.950539	0.800958
VACUOLAR_MEMBRANE	-0.975891	0.803108
PHOSPHATIDYLINOSITOL_3_KINASE_COMPLEX	-0.956675	0.804224
MULTIVESICULAR_BODY	0.944819	0.804399
VESICLE_COAT	-0.947916	0.804452
CORNIFIED_ENVELOPE	-0.948576	0.804924
GLYCOPROTEIN_COMPLEX	-0.939969	0.806167
SWI_SNF_COMPLEX	0.949491	0.807258
T_TUBULE	-0.935501	0.809046
EXTRINSIC_COMPONENT_OF_MEMBRANE	-0.960454	0.812246
POSTSYNAPTIC_CYTOSOL	-0.909942	0.812246
CYTOPLASMIC_DYNEIN_COMPLEX	0.937939	0.812246
NEURON_TO_NEURON_SYNAPSE	-0.956629	0.812246
INTERMEDIATE_FILAMENT_CYTOSKELETON	-0.962051	0.812271
GAMMA_TUBULIN_COMPLEX	0.937136	0.812271
ENDORIBONUCLEASE_COMPLEX	-0.921458	0.812625
CLUSTER_OF_ACTIN_BASED_CELL_PROJECTIONS	0.961064	0.813432
TRICARBOXYLIC_ACID_CYCLE_ENZYME_COMPLEX	-0.913928	0.813466
INTRINSIC_COMPONENT_OF_PRESYNAPTIC_MEMBRANE	-0.940814	0.815954
FIBRILLAR_CENTER	0.951044	0.816917
RNA_POLYMERASE_II_TRANSCRIPTION_REGULATOR_COMPLEX	0.958307	0.818172
PCG_PROTEIN_COMPLEX	0.917903	0.821889
MYOSIN_FILAMENT	-0.921093	0.821889
TERTIARY_GRANULE_LUMEN	-0.915785	0.821889
NMDA_SELECTIVE_GLUTAMATE_RECEPTOR_COMPLEX	0.913989	0.823614
POSTSYNAPTIC_SPECIALIZATION_INTRACELLULAR_COMPONENT	-0.905511	0.823623
CYTOPLASMIC_REGION	-0.955415	0.823761
GEMINI_OF_COILED_BODIES	0.91064	0.82519
TRANS_GOLGI_NETWORK_TRANSPORT_VESICLE	0.930544	0.825765
DENDRITE_CYTOPLASM	-0.916352	0.825765
NUCLEAR_PERIPHERY	-0.928025	0.828532
SPANNING_COMPONENT_OF_PLASMA_MEMBRANE	-0.892157	0.828963
ZYMOGEN_GRANULE	-0.890742	0.828963
CONNEXIN_COMPLEX	-0.905339	0.830172
INO80_TYPE_COMPLEX	0.926032	0.830431
REGION_OF_CYTOSOL	-0.901364	0.831571
MULTIMERIC_RIBONUCLEASE_P_COMPLEX	-0.88116	0.831571
RIBONUCLEASE_P_COMPLEX	-0.88116	0.831571
GUANYL_NUCLEOTIDE_EXCHANGE_FACTOR_COMPLEX	-0.874762	0.834154
CILIARY_TIP	0.912668	0.834154
SODIUM_POTASSIUM_EXCHANGING_ATPASE_COMPLEX	0.901967	0.834154
CLATHRIN_SCULPTED_VESICLE	-0.882557	0.83532
RECYCLING_ENDOSOME_MEMBRANE	-0.909436	0.841661
EXOCYTIC_VESICLE	-0.938287	0.842629
NEUROTRANSMITTER_RECEPTOR_COMPLEX	-0.896931	0.846267
ACROSOMAL_MEMBRANE	0.879582	0.85121
DISTAL_AXON	-0.935245	0.85121
INHIBITORY_SYNAPSE	-0.865397	0.85121
MRNA_CLEAVAGE_FACTOR_COMPLEX	0.867883	0.8529
MRNA_CLEAVAGE_AND_POLYADENYLATION_SPECIFICITY_FACTOR_COMPLEX	0.856584	0.853417
TRANSCRIPTION_REPRESSOR_COMPLEX	0.897412	0.85404
INTRINSIC_COMPONENT_OF_MITOCHONDRIAL_INNER_MEMBRANE	0.889286	0.85404
MICROTUBULE_PLUS_END	-0.86876	0.85404
GOLGI_STACK	-0.91007	0.855418
POTASSIUM_CHANNEL_COMPLEX	0.9051	0.856554
VACUOLAR_LUMEN	-0.914364	0.858097
GOLGI_CISTERNA	0.902936	0.858097
TRANSCRIPTION_FACTOR_TFIIH_HOLO_COMPLEX	0.860966	0.858656
CELL_TRAILING_EDGE	0.863132	0.861401
CAMP_DEPENDENT_PROTEIN_KINASE_COMPLEX	-0.817822	0.865245
ENDOPLASMIC_RETICULUM_PROTEIN_CONTAINING_COMPLEX	0.88512	0.866193
PLASMA_MEMBRANE_BOUNDED_CELL_PROJECTION_CYTOPLASM	0.915291	0.866193
PORE_COMPLEX	-0.846502	0.868229
MYOSIN_II_COMPLEX	-0.845806	0.868762
PROTON_TRANSPORTING_TWO_SECTOR_ATPASE_COMPLEX	0.864808	0.869517
BLOC_COMPLEX	0.843083	0.87037
EXOCYST	-0.814532	0.871476
SODIUM_CHANNEL_COMPLEX	0.856618	0.873877
TRANSCRIPTION_ELONGATION_FACTOR_COMPLEX	-0.845131	0.873877
MEDIATOR_COMPLEX	0.844467	0.875335
AZUROPHIL_GRANULE_MEMBRANE	0.855392	0.875335
CONDENSED_NUCLEAR_CHROMOSOME	-0.867248	0.87544
MUSCLE_MYOSIN_COMPLEX	-0.821171	0.878017
NUCLEAR_PORE	-0.869589	0.880664
ESCRT_COMPLEX	0.827238	0.881733
SPERM_MIDPIECE	-0.822867	0.882219
GLUTAMATERGIC_SYNAPSE	-0.91563	0.882831
CLATHRIN_COATED_PIT	-0.866361	0.884324
RECEPTOR_COMPLEX	0.920645	0.884324
INTRINSIC_COMPONENT_OF_SYNAPTIC_VESICLE_MEMBRANE	0.841743	0.884324
NUCLEAR_INNER_MEMBRANE	0.840996	0.887391
SECONDARY_LYSOSOME	-0.800825	0.888514
PROTON_TRANSPORTING_V_TYPE_ATPASE_COMPLEX	0.812716	0.888681
APICAL_JUNCTION_COMPLEX	0.882713	0.890851
ACETYLCHOLINE_GATED_CHANNEL_COMPLEX	-0.793894	0.891429
GOLGI_CISTERNA_MEMBRANE	0.844658	0.892395
WNT_SIGNALOSOME	0.796369	0.895888
PHOTORECEPTOR_CONNECTING_CILIUM	0.818081	0.900003
INTRINSIC_COMPONENT_OF_POSTSYNAPTIC_SPECIALIZATION_MEMBRANE	-0.830121	0.901433
ASTROCYTE_PROJECTION	-0.782839	0.901433
CUL3_RING_UBIQUITIN_LIGASE_COMPLEX	0.815384	0.903901
MAIN_AXON	-0.808091	0.904448
COPII_COATED_ER_TO_GOLGI_TRANSPORT_VESICLE	-0.832501	0.904663
CILIARY_MEMBRANE	-0.825186	0.904663
H4_H2A_HISTONE_ACETYLTRANSFERASE_COMPLEX	-0.777859	0.905437
GOLGI_LUMEN	0.853703	0.90654
CYTOPLASMIC_MICROTUBULE	0.80688	0.906901
APICOLATERAL_PLASMA_MEMBRANE	-0.771126	0.906901
NEURON_PROJECTION_TERMINUS	0.86668	0.907576
ANCHORED_COMPONENT_OF_PLASMA_MEMBRANE	0.816003	0.907668
EUKARYOTIC_TRANSLATION_INITIATION_FACTOR_4F_COMPLEX	-0.766128	0.909454
CILIARY_BASE	0.774338	0.909454
SYNAPTIC_VESICLE_MEMBRANE	0.837091	0.909854
90S_PRERIBOSOME	0.759238	0.911349
NON_MOTILE_CILIUM	0.863441	0.916641
SNARE_COMPLEX	0.796745	0.916641
VOLTAGE_GATED_SODIUM_CHANNEL_COMPLEX	0.751496	0.917274
INTRINSIC_COMPONENT_OF_NUCLEAR_INNER_MEMBRANE	-0.73326	0.917541
HETEROCHROMATIN	-0.789815	0.918994
EXON_EXON_JUNCTION_COMPLEX	0.724161	0.919425
ANCHORED_COMPONENT_OF_SYNAPTIC_VESICLE_MEMBRANE	0.749938	0.920825
PHAGOPHORE_ASSEMBLY_SITE_MEMBRANE	-0.726444	0.920825
NPBAF_COMPLEX	0.718152	0.922231
APICAL_DENDRITE	-0.742418	0.925243
CD40_RECEPTOR_COMPLEX	0.730006	0.925721
UBIQUITIN_LIGASE_COMPLEX	-0.868369	0.925858
CLATHRIN_VESICLE_COAT	-0.775468	0.927628
INTRINSIC_COMPONENT_OF_SYNAPTIC_MEMBRANE	-0.835228	0.930193
9PLUS0_NON_MOTILE_CILIUM	0.825138	0.930477
TRANSPORT_VESICLE_MEMBRANE	0.852371	0.936055
SPINDLE_MIDZONE	-0.734389	0.938265
FICOLIN_1_RICH_GRANULE_MEMBRANE	-0.766738	0.938994
PHOTORECEPTOR_OUTER_SEGMENT	-0.782451	0.939185
DNA_REPAIR_COMPLEX	0.7443	0.940066
PHAGOPHORE_ASSEMBLY_SITE	-0.711588	0.943192
NEURON_SPINE	-0.825314	0.943932
SCF_UBIQUITIN_LIGASE_COMPLEX	0.763005	0.944728
SPERM_HEAD	-0.702159	0.946996
CULLIN_RING_UBIQUITIN_LIGASE_COMPLEX	-0.80315	0.947204
SPECIFIC_GRANULE_LUMEN	0.760626	0.949101
PRESYNAPTIC_MEMBRANE	-0.811754	0.950595
BRUSH_BORDER_MEMBRANE	-0.745084	0.950864
NEURON_PROJECTION_MEMBRANE	-0.750426	0.951999
PRESYNAPTIC_ACTIVE_ZONE	-0.752653	0.952904
INTEGRAL_COMPONENT_OF_SYNAPTIC_VESICLE_MEMBRANE	0.719455	0.95377
INTERMEDIATE_FILAMENT	-0.813122	0.954004
LAMELLAR_BODY	0.685959	0.95531
ANCHORED_COMPONENT_OF_EXTERNAL_SIDE_OF_PLASMA_MEMBRANE	0.689997	0.956566
HISTONE_METHYLTRANSFERASE_COMPLEX	-0.734755	0.956686
POSTSYNAPTIC_MEMBRANE	-0.833997	0.957149
CHROMATOID_BODY	0.674766	0.95754
LATERAL_PLASMA_MEMBRANE	-0.734846	0.95776
GOLGI_MEDIAL_CISTERNA	0.630696	0.95843
CATENIN_COMPLEX	0.706299	0.961359
SPERM_PLASMA_MEMBRANE	-0.630855	0.969437
CHROMOSOMAL_REGION	-0.812345	0.97518
CATION_CHANNEL_COMPLEX	-0.804103	0.975768
CILIARY_BASAL_BODY	-0.728373	0.975828
NUCLEAR_PORE_NUCLEAR_BASKET	-0.622489	0.975828
CILIARY_TRANSITION_ZONE	0.699993	0.977727
RNAI_EFFECTOR_COMPLEX	-0.586789	0.979863
DESMOSOME	0.631396	0.979863
SPANNING_COMPONENT_OF_MEMBRANE	0.613468	0.980834
SITE_OF_DNA_DAMAGE	0.707096	0.980934
CARBOXY_TERMINAL_DOMAIN_PROTEIN_KINASE_COMPLEX	-0.588706	0.981271
AXON_INITIAL_SEGMENT	0.621038	0.981496
NUCLEOTIDE_EXCISION_REPAIR_COMPLEX	-0.591018	0.984788
SITE_OF_DOUBLE_STRAND_BREAK	-0.632728	0.986163
ACROSOMAL_VESICLE	-0.693749	0.989025
EUCHROMATIN	-0.599078	0.99001
TRANSPORTER_COMPLEX	-0.796932	0.99001
KERATIN_FILAMENT	0.649877	0.990284
EXCITATORY_SYNAPSE	-0.642628	0.991696
CENTRIOLE	-0.683649	0.9918
DENDRITE_MEMBRANE	-0.627162	0.992145
JUXTAPARANODE_REGION_OF_AXON	0.512577	0.992297
CILIUM	-0.814256	0.992297
INTRINSIC_COMPONENT_OF_POSTSYNAPTIC_MEMBRANE	-0.665832	0.992297
NEURONAL_DENSE_CORE_VESICLE	-0.533166	0.992541
HIPPOCAMPAL_MOSSY_FIBER_TO_CA3_SYNAPSE	0.554917	0.994357
MOTILE_CILIUM	0.71495	0.994808
DENSE_CORE_GRANULE	0.559211	0.994871
PHOTORECEPTOR_DISC_MEMBRANE	-0.545932	0.996809
SMN_COMPLEX	0.449293	0.998426
SYNAPTIC_MEMBRANE	-0.761231	0.999345
ENDOSOME_LUMEN	-0.467252	0.999495
PRESYNAPSE	0.746489	1
SYNAPTONEMAL_STRUCTURE	-0.410582	1
