# Supplementary material for: Comprehensive bioinformatics analysis reveals biomarkers of DNA methylation-related genes in varicose veins
Source: Front Genet. 2022 Nov 25;13:1013803. doi: 10.3389/fgene.2022.1013803 (PMC9732536; doi:10.3389/fgene.2022.1013803)
Supplement: Supplementary file 1 [file DataSheet1.ZIP › Supplementary Material (2022.10.31)/Supplementary Table 9/OSR1.GOMF.xlsx]

## Sheet: OSR1.GOMF
ID	NES	p.adjust
EXTRACELLULAR_MATRIX_STRUCTURAL_CONSTITUENT_CONFERRING_TENSILE_STRENGTH	-2.43784	7.62e-06
ELECTRON_TRANSFER_ACTIVITY	2.13078	4.41e-05
CELL_ADHESION_MOLECULE_BINDING	-1.74642	5.12e-05
EXTRACELLULAR_MATRIX_STRUCTURAL_CONSTITUENT	-2.00574	0.000337561
GLUTATHIONE_TRANSFERASE_ACTIVITY	2.21701	0.000440509
INTEGRIN_BINDING	-2.00271	0.000440509
STRUCTURAL_CONSTITUENT_OF_RIBOSOME	1.89838	0.00075411
HEME_COPPER_TERMINAL_OXIDASE_ACTIVITY	2.21699	0.0010152
GLUTATHIONE_PEROXIDASE_ACTIVITY	2.17738	0.00173013
OXIDOREDUCTASE_ACTIVITY_ACTING_ON_NAD_P_H_QUINONE_OR_SIMILAR_COMPOUND_AS_ACCEPTOR	2.02874	0.00266944
OXIDOREDUCTASE_ACTIVITY_ACTING_ON_NAD_P_H	1.94845	0.00311689
PROTEASE_BINDING	-1.82634	0.0084455
CADHERIN_BINDING	-1.60081	0.00914212
OXIDOREDUCTASE_ACTIVITY_ACTING_ON_THE_CH_CH_GROUP_OF_DONORS	1.93133	0.0125549
MONOCARBOXYLIC_ACID_BINDING	1.82985	0.0136614
NAD_P_H_DEHYDROGENASE_QUINONE_ACTIVITY	1.96106	0.0168552
ANTIOXIDANT_ACTIVITY	1.79975	0.0236307
ACTIN_BINDING	-1.46522	0.025778
KINASE_REGULATOR_ACTIVITY	-1.59945	0.0340043
OXIDOREDUCTASE_ACTIVITY_ACTING_ON_PAIRED_DONORS_WITH_INCORPORATION_OR_REDUCTION_OF_MOLECULAR_OXYGEN_NAD_P_H_AS_ONE_DONOR_AND_INCORPORATION_OF_ONE_ATOM_OF_OXYGEN	1.7786	0.04507
FATTY_ACID_BINDING	1.82119	0.0465215
STEROL_TRANSFER_ACTIVITY	1.86795	0.0465215
OXIDOREDUCTASE_ACTIVITY_ACTING_ON_CH_OH_GROUP_OF_DONORS	1.61958	0.0479614
EXTRACELLULAR_MATRIX_BINDING	-1.70184	0.0479614
PHOSPHATASE_REGULATOR_ACTIVITY	-1.69463	0.053867
MHC_CLASS_II_RECEPTOR_ACTIVITY	-1.85689	0.053867
KINASE_INHIBITOR_ACTIVITY	-1.73106	0.0606055
PROTON_TRANSMEMBRANE_TRANSPORTER_ACTIVITY	1.60243	0.0670116
COLLAGEN_BINDING	-1.6875	0.0729407
PLATELET_DERIVED_GROWTH_FACTOR_BINDING	-1.86819	0.0744815
ALCOHOL_DEHYDROGENASE_NADPPLUS_ACTIVITY	1.8252	0.0787207
ACTIN_FILAMENT_BINDING	-1.5468	0.0795916
PROTEIN_TYROSINE_KINASE_BINDING	-1.63974	0.0870995
CHEMOKINE_BINDING	-1.80047	0.0876696
TRANSFERASE_ACTIVITY_TRANSFERRING_ALKYL_OR_ARYL_OTHER_THAN_METHYL_GROUPS	1.66258	0.097049
STRUCTURAL_CONSTITUENT_OF_CYTOSKELETON	-1.55648	0.100986
STEROL_TRANSPORTER_ACTIVITY	1.69452	0.107154
GTPASE_ACTIVITY	-1.44221	0.108055
OXYGEN_CARRIER_ACTIVITY	-1.82294	0.112925
BILE_ACID_BINDING	1.77987	0.112925
ATPASE_ACTIVATOR_ACTIVITY	-1.75124	0.113266
ALCOHOL_DEHYDROGENASE_NAD_P_PLUS_ACTIVITY	1.76965	0.118284
TRIGLYCERIDE_LIPASE_ACTIVITY	1.73443	0.119621
EXOGENOUS_PROTEIN_BINDING	-1.62057	0.119621
HORMONE_BINDING	1.56947	0.119988
EFFLUX_TRANSMEMBRANE_TRANSPORTER_ACTIVITY	-1.72777	0.126254
REGULATORY_RNA_BINDING	-1.71819	0.126285
ACYL_COA_DEHYDROGENASE_ACTIVITY	1.6947	0.128255
RNA_POLYMERASE_ACTIVITY	1.66977	0.130773
MIRNA_BINDING	-1.75572	0.144127
TRANSLATION_REGULATOR_ACTIVITY_NUCLEIC_ACID_BINDING	-1.54329	0.152525
TRANSLATION_INITIATION_FACTOR_ACTIVITY	-1.67501	0.155347
ALDO_KETO_REDUCTASE_NADP_ACTIVITY	1.68051	0.163202
DOUBLE_STRANDED_RNA_BINDING	-1.5743	0.163839
OLIGOPEPTIDE_BINDING	1.66426	0.173747
FLAVIN_ADENINE_DINUCLEOTIDE_BINDING	1.55472	0.173771
POTASSIUM_ION_BINDING	1.70298	0.174721
SULFUR_COMPOUND_BINDING	1.34257	0.17688
TRANSLATION_FACTOR_ACTIVITY_RNA_BINDING	-1.5414	0.183301
CHEMOKINE_RECEPTOR_BINDING	-1.53894	0.184302
TRANSLATION_REGULATOR_ACTIVITY	-1.47962	0.184302
ATPASE_REGULATOR_ACTIVITY	-1.59946	0.184302
RETINOL_DEHYDROGENASE_ACTIVITY	1.65697	0.188386
NADP_RETINOL_DEHYDROGENASE_ACTIVITY	1.67538	0.188976
SMALL_MOLECULE_SENSOR_ACTIVITY	1.67359	0.188976
TRANSITION_METAL_ION_TRANSMEMBRANE_TRANSPORTER_ACTIVITY	1.5842	0.191772
NAD_BINDING	1.49984	0.195692
ESTRADIOL_17_BETA_DEHYDROGENASE_ACTIVITY	1.66055	0.196166
HEXOSE_TRANSMEMBRANE_TRANSPORTER_ACTIVITY	-1.65937	0.199727
UBIQUITIN_LIKE_PROTEIN_LIGASE_BINDING	-1.34577	0.204521
AMIDE_BINDING	1.27752	0.204521
OXIDOREDUCTASE_ACTIVITY_ACTING_ON_PEROXIDE_AS_ACCEPTOR	1.51886	0.214278
ORGANIC_ACID_BINDING	-1.43415	0.218573
UBIQUITIN_CONJUGATING_ENZYME_BINDING	-1.59283	0.220929
OXIDOREDUCTASE_ACTIVITY_ACTING_ON_THE_CH_CH_GROUP_OF_DONORS_NAD_OR_NADP_AS_ACCEPTOR	1.5833	0.223901
CERAMIDE_BINDING	-1.61278	0.224103
PHOSPHATASE_BINDING	-1.40497	0.225563
SMAD_BINDING	-1.43579	0.230335
ALDITOL_NADPPLUS_1_OXIDOREDUCTASE_ACTIVITY	1.63449	0.231873
SUGAR_TRANSMEMBRANE_TRANSPORTER_ACTIVITY	-1.61445	0.232249
CAMP_DEPENDENT_PROTEIN_KINASE_REGULATOR_ACTIVITY	-1.59627	0.234708
RETINOIC_ACID_4_HYDROXYLASE_ACTIVITY	-1.60024	0.234708
ALDEHYDE_DEHYDROGENASE_NAD_P_PLUS_ACTIVITY	1.61951	0.244845
CHEMOKINE_ACTIVITY	-1.49154	0.24715
UBIQUITIN_LIGASE_SUBSTRATE_ADAPTOR_ACTIVITY	1.57646	0.252467
ORGANIC_HYDROXY_COMPOUND_TRANSMEMBRANE_TRANSPORTER_ACTIVITY	-1.4883	0.253857
CALMODULIN_BINDING	-1.35164	0.255436
TUBULIN_BINDING	-1.27243	0.255436
HISTONE_ACETYLTRANSFERASE_BINDING	-1.56223	0.256849
THYROID_HORMONE_RECEPTOR_BINDING	-1.53744	0.256849
PROTEIN_PHOSPHATASE_BINDING	-1.38302	0.256849
GROWTH_FACTOR_BINDING	-1.40874	0.257929
AROMATASE_ACTIVITY	1.54392	0.265914
G_PROTEIN_BETA_SUBUNIT_BINDING	-1.5833	0.265914
SPHINGOLIPID_BINDING	-1.58225	0.265914
UNFOLDED_PROTEIN_BINDING	-1.38096	0.267261
PROTEIN_HETERODIMERIZATION_ACTIVITY	-1.32287	0.271584
L_ASCORBIC_ACID_BINDING	-1.55933	0.285137
TETRAPYRROLE_BINDING	-1.3579	0.289446
ANKYRIN_BINDING	1.52512	0.294882
GDP_BINDING	-1.42204	0.308266
OXIDOREDUCTASE_ACTIVITY_ACTING_ON_THE_ALDEHYDE_OR_OXO_GROUP_OF_DONORS	1.4728	0.331552
PEPTIDE_BINDING	1.27025	0.333011
BILE_ACID_TRANSMEMBRANE_TRANSPORTER_ACTIVITY	-1.53914	0.334401
WNT_PROTEIN_BINDING	-1.54086	0.350551
UBIQUITIN_UBIQUITIN_LIGASE_ACTIVITY	1.54708	0.351225
GUANYL_NUCLEOTIDE_BINDING	-1.24745	0.352227
PHOSPHATIDYLINOSITOL_5_PHOSPHATE_BINDING	-1.52994	0.352297
GLYCOSAMINOGLYCAN_BINDING	-1.28882	0.352297
THREONINE_TYPE_PEPTIDASE_ACTIVITY	1.50076	0.35631
HEAT_SHOCK_PROTEIN_BINDING	-1.39199	0.358232
FIBRONECTIN_BINDING	-1.46798	0.358232
RNA_STEM_LOOP_BINDING	1.55906	0.358232
PEPTIDE_ANTIGEN_BINDING	-1.45056	0.360292
PHOSPHATIDYLINOSITOL_3_PHOSPHATE_BINDING	-1.47217	0.361978
TRANSMEMBRANE_RECEPTOR_PROTEIN_KINASE_ACTIVITY	1.37183	0.361978
THREONINE_TYPE_ENDOPEPTIDASE_ACTIVITY	1.52354	0.366225
UBIQUITIN_LIKE_PROTEIN_CONJUGATING_ENZYME_ACTIVITY	-1.48311	0.366807
G_PROTEIN_COUPLED_RECEPTOR_BINDING	-1.24568	0.368503
SINGLE_STRANDED_DNA_HELICASE_ACTIVITY	1.49703	0.369119
PROTEIN_FOLDING_CHAPERONE	-1.46446	0.376459
CARBOXYLIC_ACID_BINDING	1.30614	0.381038
MAGNESIUM_ION_BINDING	-1.29222	0.381038
EPIDERMAL_GROWTH_FACTOR_RECEPTOR_BINDING	-1.47202	0.381038
MICROTUBULE_BINDING	-1.25841	0.383921
DAMAGED_DNA_BINDING	1.40366	0.383941
CORECEPTOR_ACTIVITY	-1.40425	0.383941
ADP_BINDING	-1.453	0.384532
OXIDOREDUCTASE_ACTIVITY_ACTING_ON_THE_ALDEHYDE_OR_OXO_GROUP_OF_DONORS_NAD_OR_NADP_AS_ACCEPTOR	1.41477	0.384532
CELL_ADHESION_MEDIATOR_ACTIVITY	-1.39285	0.390047
PHOSPHATIDYLINOSITOL_4_PHOSPHATE_BINDING	-1.4309	0.392675
PROTEIN_SERINE_THREONINE_PHOSPHATASE_INHIBITOR_ACTIVITY	1.49031	0.398078
CARBONATE_DEHYDRATASE_ACTIVITY	-1.50771	0.399984
CHROMATIN_BINDING	1.17063	0.400064
OXIDOREDUCTASE_ACTIVITY_ACTING_ON_THE_CH_NH_GROUP_OF_DONORS_NAD_OR_NADP_AS_ACCEPTOR	1.45117	0.40072
CARBOHYDRATE_TRANSMEMBRANE_TRANSPORTER_ACTIVITY	-1.42584	0.40072
PLATELET_DERIVED_GROWTH_FACTOR_RECEPTOR_BINDING	-1.49393	0.405248
PHOSPHOLIPASE_INHIBITOR_ACTIVITY	-1.49854	0.407814
NON_MEMBRANE_SPANNING_PROTEIN_TYROSINE_KINASE_ACTIVITY	-1.37949	0.412369
DNA_REPLICATION_ORIGIN_BINDING	1.4542	0.412369
CYTOKINE_BINDING	-1.30036	0.415936
LAMININ_BINDING	-1.39453	0.418279
C_C_CHEMOKINE_BINDING	-1.45497	0.418279
ALKALI_METAL_ION_BINDING	1.42796	0.424026
PROMOTER_SPECIFIC_CHROMATIN_BINDING	1.34828	0.433057
ABC_TYPE_XENOBIOTIC_TRANSPORTER_ACTIVITY	-1.47863	0.433057
ALPHA_TUBULIN_BINDING	-1.39401	0.433434
IMMUNE_RECEPTOR_ACTIVITY	-1.27571	0.433434
C2H2_ZINC_FINGER_DOMAIN_BINDING	1.41646	0.433623
METALLOCARBOXYPEPTIDASE_ACTIVITY	1.38948	0.438066
OXIDOREDUCTASE_ACTIVITY_ACTING_ON_PAIRED_DONORS_WITH_INCORPORATION_OR_REDUCTION_OF_MOLECULAR_OXYGEN_REDUCED_FLAVIN_OR_FLAVOPROTEIN_AS_ONE_DONOR_AND_INCORPORATION_OF_ONE_ATOM_OF_OXYGEN	1.36784	0.440126
POLY_PURINE_TRACT_BINDING	-1.37883	0.446347
LIPID_TRANSFER_ACTIVITY	1.37559	0.448173
TROPOMYOSIN_BINDING	1.42097	0.448681
VOLTAGE_GATED_POTASSIUM_CHANNEL_ACTIVITY_INVOLVED_IN_CARDIAC_MUSCLE_CELL_ACTION_POTENTIAL_REPOLARIZATION	1.42002	0.448681
MICROFILAMENT_MOTOR_ACTIVITY	-1.37529	0.448876
GROWTH_FACTOR_RECEPTOR_BINDING	-1.25112	0.453201
NUCLEOSIDE_TRIPHOSPHATASE_REGULATOR_ACTIVITY	-1.17186	0.453563
APOLIPOPROTEIN_BINDING	1.39531	0.45773
ACTIN_DEPENDENT_ATPASE_ACTIVITY	-1.36885	0.458928
TASTE_RECEPTOR_ACTIVITY	-1.36725	0.458928
HYDROLASE_ACTIVITY_ACTING_ON_ETHER_BONDS	1.42658	0.462854
ALCOHOL_BINDING	1.29205	0.466513
MUSCLE_ALPHA_ACTININ_BINDING	-1.45493	0.468061
CARBOXYPEPTIDASE_ACTIVITY	1.34773	0.468061
HEPARAN_SULFATE_PROTEOGLYCAN_BINDING	1.37005	0.473965
HEPARIN_BINDING	-1.23348	0.473965
XENOBIOTIC_TRANSMEMBRANE_TRANSPORTER_ACTIVITY	-1.34918	0.475908
PROTEIN_TYROSINE_KINASE_ACTIVATOR_ACTIVITY	-1.38612	0.481531
CYCLIN_DEPENDENT_PROTEIN_SERINE_THREONINE_KINASE_REGULATOR_ACTIVITY	-1.33716	0.485155
PRE_MRNA_BINDING	1.37852	0.487883
ATP_DEPENDENT_MICROTUBULE_MOTOR_ACTIVITY_PLUS_END_DIRECTED	-1.41481	0.488881
ORGANIC_ANION_TRANSMEMBRANE_TRANSPORTER_ACTIVITY	-1.21685	0.488881
PROTEIN_TRANSMEMBRANE_TRANSPORTER_ACTIVITY	1.34386	0.488881
SUPEROXIDE_GENERATING_NAD_P_H_OXIDASE_ACTIVITY	-1.42989	0.488881
PHOSPHATIDYLINOSITOL_3_KINASE_BINDING	1.33721	0.488881
S_ACYLTRANSFERASE_ACTIVITY	1.33736	0.488881
METAL_ION_PROTON_ANTIPORTER_ACTIVITY	1.3897	0.489158
LOW_DENSITY_LIPOPROTEIN_PARTICLE_RECEPTOR_ACTIVITY	-1.39468	0.49103
TELOMERASE_RNA_BINDING	1.35603	0.495675
LIPASE_ACTIVATOR_ACTIVITY	-1.3872	0.495675
SH3_DOMAIN_BINDING	-1.25341	0.496728
PHOSPHOLIPID_TRANSFER_ACTIVITY	-1.38461	0.496804
CATALYTIC_ACTIVITY_ACTING_ON_RNA	1.16976	0.500269
OXIDIZED_DNA_BINDING	1.37308	0.500269
CYCLASE_ACTIVITY	1.34717	0.501315
POLY_A_BINDING	-1.37008	0.501315
G_PROTEIN_BETA_GAMMA_SUBUNIT_COMPLEX_BINDING	-1.3789	0.501494
PHOSPHORUS_OXYGEN_LYASE_ACTIVITY	1.33417	0.502059
OXIDOREDUCTASE_ACTIVITY_ACTING_ON_THE_CH_NH_GROUP_OF_DONORS	1.34246	0.504353
PEPTIDE_HORMONE_BINDING	1.28493	0.506086
INSULIN_RECEPTOR_BINDING	-1.34864	0.506372
INSULIN_LIKE_GROWTH_FACTOR_RECEPTOR_BINDING	-1.37257	0.506372
CLATHRIN_BINDING	-1.28907	0.507477
NUCLEOSOME_BINDING	1.27608	0.509248
SYNTAXIN_BINDING	1.25137	0.50973
NUCLEAR_RECEPTOR_COACTIVATOR_ACTIVITY	-1.32349	0.51079
LIPOPROTEIN_PARTICLE_RECEPTOR_BINDING	1.32277	0.51079
LOW_DENSITY_LIPOPROTEIN_PARTICLE_RECEPTOR_BINDING	1.34461	0.51079
METALLOENDOPEPTIDASE_INHIBITOR_ACTIVITY	1.33759	0.512307
IONOTROPIC_GLUTAMATE_RECEPTOR_BINDING	-1.37097	0.512307
CATECHOLAMINE_BINDING	1.3789	0.513378
TRNA_BINDING	1.31008	0.514791
PROTEIN_PHOSPHATASE_2A_BINDING	-1.32231	0.514961
NUCLEOTIDE_TRANSMEMBRANE_TRANSPORTER_ACTIVITY	-1.36388	0.515147
PDZ_DOMAIN_BINDING	-1.27809	0.515442
FAD_BINDING	1.30844	0.516674
MONOOXYGENASE_ACTIVITY	1.23019	0.516674
NUCLEOSOMAL_DNA_BINDING	1.32283	0.520162
GTP_DEPENDENT_PROTEIN_BINDING	-1.33734	0.521254
MONOSACCHARIDE_BINDING	-1.27484	0.523875
UBIQUITIN_LIKE_PROTEIN_CONJUGATING_ENZYME_BINDING	-1.28768	0.524606
TRANSMEMBRANE_RECEPTOR_PROTEIN_TYROSINE_KINASE_ACTIVITY	1.25214	0.527523
RNA_POLYMERASE_BINDING	-1.31672	0.527916
MRNA_3_UTR_BINDING	-1.25697	0.529486
RETINOIC_ACID_BINDING	-1.33115	0.529531
AMYLOID_BETA_BINDING	1.21564	0.533848
OXYGEN_BINDING	-1.29221	0.533971
RETINAL_BINDING	1.30639	0.534957
SIGNAL_SEQUENCE_BINDING	-1.28465	0.536655
TRANSCRIPTION_COREPRESSOR_BINDING	1.29439	0.536702
GTPASE_ACTIVATING_PROTEIN_BINDING	1.31505	0.539193
CHEMOREPELLENT_ACTIVITY	1.28161	0.539639
P53_BINDING	1.25556	0.540128
LIPASE_INHIBITOR_ACTIVITY	-1.32174	0.540128
SEMAPHORIN_RECEPTOR_BINDING	1.3105	0.541559
TRANSFERRIN_RECEPTOR_BINDING	1.33861	0.541559
RNA_POLYMERASE_II_TRANSCRIPTION_FACTOR_BINDING	-1.26482	0.544289
TRANSFORMING_GROWTH_FACTOR_BETA_ACTIVATED_RECEPTOR_ACTIVITY	1.34343	0.544289
INOSITOL_PHOSPHATE_PHOSPHATASE_ACTIVITY	1.32494	0.546845
LIPID_TRANSPORTER_ACTIVITY	1.17894	0.547727
MHC_PROTEIN_BINDING	1.26226	0.549353
INTRAMOLECULAR_TRANSFERASE_ACTIVITY_PHOSPHOTRANSFERASES	-1.38008	0.554112
ENZYME_ACTIVATOR_ACTIVITY	-1.11596	0.554327
INTRAMOLECULAR_OXIDOREDUCTASE_ACTIVITY_TRANSPOSING_C_C_BONDS	1.30673	0.558529
STRUCTURAL_MOLECULE_ACTIVITY_CONFERRING_ELASTICITY	1.31386	0.558529
STEROL_BINDING	1.23607	0.559257
OPSONIN_BINDING	-1.30945	0.560889
VASCULAR_ENDOTHELIAL_GROWTH_FACTOR_RECEPTOR_BINDING	-1.33916	0.561066
PROTEIN_SERINE_THREONINE_PHOSPHATASE_ACTIVITY	-1.21461	0.561066
GDP_DISSOCIATION_INHIBITOR_ACTIVITY	-1.30346	0.561496
ARYLSULFATASE_ACTIVITY	-1.31711	0.562339
CYTOKINE_RECEPTOR_BINDING	-1.14517	0.562339
RIBOSOMAL_SMALL_SUBUNIT_BINDING	-1.30191	0.566623
CYCLIC_NUCLEOTIDE_DEPENDENT_PROTEIN_KINASE_ACTIVITY	-1.35118	0.566623
UBIQUITIN_LIKE_PROTEIN_SPECIFIC_PROTEASE_ACTIVITY	-1.28529	0.568483
MACROMOLECULE_TRANSMEMBRANE_TRANSPORTER_ACTIVITY	1.26731	0.569534
TAU_PROTEIN_BINDING	1.25668	0.569925
RNA_POLYMERASE_II_TRANSCRIPTION_COREGULATOR_BINDING	1.27233	0.571009
DNA_N_GLYCOSYLASE_ACTIVITY	1.30926	0.571009
GTPASE_INHIBITOR_ACTIVITY	1.30467	0.571009
STEROID_BINDING	1.18359	0.571754
NOTCH_BINDING	1.26603	0.57464
ORGANOPHOSPHATE_ESTER_TRANSMEMBRANE_TRANSPORTER_ACTIVITY	-1.26815	0.575446
MYOSIN_BINDING	-1.21946	0.575982
MHC_CLASS_II_PROTEIN_COMPLEX_BINDING	-1.28284	0.575982
PROTEIN_KINASE_A_REGULATORY_SUBUNIT_BINDING	1.26975	0.575982
CHOLESTEROL_BINDING	1.2134	0.576841
STEROID_DEHYDROGENASE_ACTIVITY	1.24357	0.578581
LIPOPROTEIN_PARTICLE_RECEPTOR_ACTIVITY	-1.27862	0.580497
FATTY_ACID_DERIVATIVE_BINDING	1.25624	0.580612
GLUTAMATE_RECEPTOR_BINDING	-1.22432	0.582021
PROTEIN_TRANSPORTER_ACTIVITY	1.25002	0.582021
G_PROTEIN_COUPLED_CHEMOATTRACTANT_RECEPTOR_ACTIVITY	-1.26583	0.582695
SULFURIC_ESTER_HYDROLASE_ACTIVITY	-1.27522	0.583318
CHROMATIN_DNA_BINDING	1.1852	0.585237
NUCLEOTIDYLTRANSFERASE_ACTIVITY	1.16201	0.586928
MODIFIED_AMINO_ACID_TRANSMEMBRANE_TRANSPORTER_ACTIVITY	-1.256	0.586928
CARBON_NITROGEN_LYASE_ACTIVITY	-1.3057	0.588405
CXCR_CHEMOKINE_RECEPTOR_BINDING	-1.26947	0.590008
ACYL_COA_BINDING	1.25156	0.590272
PROSTANOID_RECEPTOR_ACTIVITY	1.24616	0.590346
LONG_CHAIN_FATTY_ACID_TRANSPORTER_ACTIVITY	1.25007	0.592493
COPPER_ION_BINDING	1.19592	0.592676
SUPEROXIDE_GENERATING_NADPH_OXIDASE_ACTIVATOR_ACTIVITY	-1.29497	0.593705
EPHRIN_RECEPTOR_BINDING	-1.23444	0.593705
LOW_DENSITY_LIPOPROTEIN_PARTICLE_BINDING	-1.23747	0.593705
AMINO_ACID_BINDING	1.19492	0.593705
RECEPTOR_TYROSINE_KINASE_BINDING	-1.19502	0.593705
VITAMIN_BINDING	1.1314	0.593705
STRUCTURAL_CONSTITUENT_OF_SKIN_EPIDERMIS	-1.29106	0.593705
PROTEOGLYCAN_BINDING	1.21889	0.597256
CULLIN_FAMILY_PROTEIN_BINDING	-1.2258	0.597718
CHLORIDE_CHANNEL_INHIBITOR_ACTIVITY	1.23262	0.598279
PROTEIN_N_TERMINUS_BINDING	1.14991	0.602906
RNA_POLYMERASE_II_TRANSCRIPTION_COREPRESSOR_BINDING	1.23888	0.603545
SULFUR_COMPOUND_TRANSMEMBRANE_TRANSPORTER_ACTIVITY	-1.21293	0.603666
R_SMAD_BINDING	-1.22952	0.604861
PHOSPHOPROTEIN_PHOSPHATASE_ACTIVITY	-1.12803	0.606975
HSP70_PROTEIN_BINDING	-1.18459	0.61245
3_5_DNA_HELICASE_ACTIVITY	1.23879	0.613465
PHOSPHATASE_ACTIVATOR_ACTIVITY	-1.2295	0.613465
CHAPERONE_BINDING	-1.15471	0.613465
PROTEIN_PHOSPHATASE_ACTIVATOR_ACTIVITY	-1.23974	0.613465
PHOSPHATIDYLINOSITOL_3_5_BISPHOSPHATE_BINDING	-1.22329	0.613465
C_ACYLTRANSFERASE_ACTIVITY	1.22191	0.619746
ENZYME_INHIBITOR_ACTIVITY	-1.09577	0.623847
RNA_POLYMERASE_II_SPECIFIC_DNA_BINDING_TRANSCRIPTION_FACTOR_BINDING	1.10161	0.623847
DRUG_BINDING	-1.19853	0.624385
CALCIUM_DEPENDENT_CYSTEINE_TYPE_ENDOPEPTIDASE_ACTIVITY	1.2267	0.624419
ASPARTIC_TYPE_PEPTIDASE_ACTIVITY	1.21141	0.627367
2_OXOGLUTARATE_DEPENDENT_DIOXYGENASE_ACTIVITY	-1.18909	0.627664
LRR_DOMAIN_BINDING	-1.22337	0.627873
OMEGA_PEPTIDASE_ACTIVITY	-1.17201	0.627987
DEACETYLASE_ACTIVITY	1.17972	0.627987
PROTEASOME_BINDING	1.2053	0.627987
GABA_GATED_CHLORIDE_ION_CHANNEL_ACTIVITY	1.20458	0.630403
DNA_BINDING_TRANSCRIPTION_FACTOR_BINDING	-1.08892	0.631346
SCAFFOLD_PROTEIN_BINDING	1.14986	0.631346
ARACHIDONIC_ACID_MONOOXYGENASE_ACTIVITY	1.20262	0.631388
MODIFIED_AMINO_ACID_BINDING	1.13954	0.634139
MOLECULAR_ADAPTOR_ACTIVITY	-1.09572	0.634425
RNA_POLYMERASE_II_REPRESSING_TRANSCRIPTION_FACTOR_BINDING	1.16873	0.637093
PRENYLTRANSFERASE_ACTIVITY	-1.18623	0.637142
ANTIGEN_BINDING	-1.17018	0.637871
PHOSPHOLIPID_TRANSPORTER_ACTIVITY	-1.14816	0.638213
HORMONE_RECEPTOR_BINDING	-1.10306	0.641063
PURINE_RIBONUCLEOTIDE_TRANSMEMBRANE_TRANSPORTER_ACTIVITY	-1.20363	0.641063
ADENYL_NUCLEOTIDE_EXCHANGE_FACTOR_ACTIVITY	-1.18854	0.641063
PROTEIN_METHYLTRANSFERASE_ACTIVITY	-1.16971	0.641127
PALMITOYL_COA_HYDROLASE_ACTIVITY	1.19858	0.641974
LYASE_ACTIVITY	1.09683	0.644966
CORE_PROMOTER_SEQUENCE_SPECIFIC_DNA_BINDING	1.15971	0.645676
SINGLE_STRANDED_RNA_BINDING	-1.15942	0.648496
2_IRON_2_SULFUR_CLUSTER_BINDING	1.1843	0.649436
HYDROLASE_ACTIVITY_HYDROLYZING_O_GLYCOSYL_COMPOUNDS	1.11099	0.649436
ION_CHANNEL_BINDING	-1.10575	0.650744
TRANSCRIPTION_REGULATOR_INHIBITOR_ACTIVITY	1.17021	0.651426
TRANSMEMBRANE_RECEPTOR_PROTEIN_SERINE_THREONINE_KINASE_ACTIVITY	1.16662	0.651426
MHC_PROTEIN_COMPLEX_BINDING	-1.1527	0.654239
PROTEIN_MACROMOLECULE_ADAPTOR_ACTIVITY	-1.08303	0.655878
FLIPPASE_ACTIVITY	-1.16422	0.656108
PROTEIN_C_TERMINUS_BINDING	-1.08287	0.656995
PHOSPHATIDYLINOSITOL_MONOPHOSPHATE_PHOSPHATASE_ACTIVITY	-1.16843	0.657152
I_SMAD_BINDING	-1.15883	0.657506
VOLTAGE_GATED_POTASSIUM_CHANNEL_ACTIVITY_INVOLVED_IN_VENTRICULAR_CARDIAC_MUSCLE_CELL_ACTION_POTENTIAL_REPOLARIZATION	1.1698	0.657506
STEROID_HORMONE_RECEPTOR_BINDING	1.11375	0.65777
ACETYLGLUCOSAMINYLTRANSFERASE_ACTIVITY	1.14028	0.658708
POLY_PYRIMIDINE_TRACT_BINDING	1.1698	0.66177
PHOSPHATIDYLGLYCEROL_BINDING	1.16422	0.66256
LIGASE_ACTIVITY_FORMING_CARBON_OXYGEN_BONDS	1.17318	0.664608
SINGLE_STRANDED_DNA_BINDING	1.09249	0.664608
HIGH_DENSITY_LIPOPROTEIN_PARTICLE_BINDING	1.1627	0.664608
OXALATE_TRANSMEMBRANE_TRANSPORTER_ACTIVITY	1.1621	0.664608
PROTEIN_KINASE_C_ACTIVITY	1.17005	0.664608
CHLORIDE_TRANSMEMBRANE_TRANSPORTER_ACTIVITY	1.10145	0.664608
DEAMINASE_ACTIVITY	-1.135	0.664608
ABC_TYPE_TRANSPORTER_ACTIVITY	-1.15623	0.664841
HMG_BOX_DOMAIN_BINDING	-1.1373	0.666343
POLY_A_SPECIFIC_RIBONUCLEASE_ACTIVITY	-1.16054	0.666715
NEUREXIN_FAMILY_PROTEIN_BINDING	1.15029	0.666715
SECONDARY_ACTIVE_SULFATE_TRANSMEMBRANE_TRANSPORTER_ACTIVITY	1.14703	0.666715
CCR_CHEMOKINE_RECEPTOR_BINDING	-1.11372	0.667759
HYDROLASE_ACTIVITY_ACTING_ON_CARBON_NITROGEN_BUT_NOT_PEPTIDE_BONDS_IN_LINEAR_AMIDES	1.12465	0.667794
PURINE_NUCLEOTIDE_TRANSMEMBRANE_TRANSPORTER_ACTIVITY	-1.15572	0.667886
RNA_POLYMERASE_II_GENERAL_TRANSCRIPTION_INITIATION_FACTOR_ACTIVITY	-1.11346	0.668706
S_ADENOSYLMETHIONINE_DEPENDENT_METHYLTRANSFERASE_ACTIVITY	-1.09361	0.669924
CARBOXY_LYASE_ACTIVITY	1.11529	0.672133
GROWTH_FACTOR_ACTIVITY	-1.07394	0.672133
DIOXYGENASE_ACTIVITY	-1.13149	0.674888
LONG_CHAIN_FATTY_ACID_COA_LIGASE_ACTIVITY	1.15405	0.678081
ANTIPORTER_ACTIVITY	1.09063	0.678081
UBIQUITIN_LIKE_PROTEIN_BINDING	-1.1147	0.678536
CALCIUM_ACTIVATED_CATION_CHANNEL_ACTIVITY	-1.13137	0.678536
U6_SNRNA_BINDING	-1.14728	0.678795
OXIDOREDUCTASE_ACTIVITY_ACTING_ON_NAD_P_H_OXYGEN_AS_ACCEPTOR	1.1489	0.678967
CYCLOSPORIN_A_BINDING	-1.15203	0.679234
PHOSPHATIDYLSERINE_BINDING	-1.12345	0.679234
NEUROPEPTIDE_RECEPTOR_BINDING	-1.124	0.679234
RNA_POLYMERASE_II_GENERAL_TRANSCRIPTION_INITIATION_FACTOR_BINDING	1.14732	0.679565
UBIQUITIN_SPECIFIC_PROTEASE_BINDING	1.14771	0.679565
EXONUCLEASE_ACTIVITY	-1.12188	0.680244
TRANSCRIPTION_COREGULATOR_BINDING	1.1005	0.681467
TRANSMEMBRANE_RECEPTOR_PROTEIN_TYROSINE_KINASE_ADAPTOR_ACTIVITY	1.14252	0.681467
ARACHIDONIC_ACID_EPOXYGENASE_ACTIVITY	1.14032	0.682965
PROTEIN_BINDING_INVOLVED_IN_HETEROTYPIC_CELL_CELL_ADHESION	1.13893	0.686196
OXIDOREDUCTASE_ACTIVITY_ACTING_ON_A_SULFUR_GROUP_OF_DONORS	-1.08921	0.686377
ADENYLYLTRANSFERASE_ACTIVITY	-1.13878	0.686377
MRNA_3_UTR_AU_RICH_REGION_BINDING	-1.12838	0.688887
LIGASE_ACTIVITY_FORMING_CARBON_NITROGEN_BONDS	-1.11351	0.688887
RETINOL_BINDING	1.12438	0.690194
ION_GATED_CHANNEL_ACTIVITY	-1.11899	0.690194
MOLECULAR_CARRIER_ACTIVITY	1.10073	0.690194
MRNA_BINDING	1.05555	0.690194
MHC_CLASS_I_PROTEIN_BINDING	1.13151	0.690194
PHOSPHOLIPASE_BINDING	-1.10721	0.69055
GLUCOSIDASE_ACTIVITY	1.11991	0.69074
SODIUM_CHANNEL_REGULATOR_ACTIVITY	1.09113	0.690822
GTPASE_ACTIVATOR_ACTIVITY	-1.06474	0.692906
GLYCOLIPID_BINDING	-1.12002	0.69341
CALCIUM_DEPENDENT_PHOSPHOLIPID_BINDING	-1.08447	0.69341
PHOSPHATASE_ACTIVITY	1.06134	0.69341
SULFATE_TRANSMEMBRANE_TRANSPORTER_ACTIVITY	1.11527	0.694252
METALLOENDOPEPTIDASE_ACTIVITY	-1.06754	0.694603
TRANSLATION_REPRESSOR_ACTIVITY	-1.11181	0.696382
TRANSLATION_ELONGATION_FACTOR_ACTIVITY	-1.10488	0.69803
CALCIUM_CHANNEL_INHIBITOR_ACTIVITY	-1.11384	0.698686
COMPLEMENT_BINDING	-1.11753	0.698686
IMMUNOGLOBULIN_BINDING	1.1074	0.699642
TRANSLATION_ACTIVATOR_ACTIVITY	-1.10563	0.699642
INSULIN_LIKE_GROWTH_FACTOR_BINDING	1.10028	0.699642
PROTEIN_SELF_ASSOCIATION	-1.07677	0.699642
KINESIN_BINDING	-1.09989	0.699642
PHOSPHATASE_INHIBITOR_ACTIVITY	1.08353	0.700466
FATTY_ACID_LIGASE_ACTIVITY	1.10871	0.701803
AMINOPEPTIDASE_ACTIVITY	1.08296	0.702023
CATALYTIC_ACTIVITY_ACTING_ON_A_GLYCOPROTEIN	1.10456	0.704044
CADHERIN_BINDING_INVOLVED_IN_CELL_CELL_ADHESION	-1.1099	0.704855
ACTIN_MONOMER_BINDING	-1.10436	0.704855
PHOSPHATIDYLCHOLINE_TRANSPORTER_ACTIVITY	1.1054	0.705629
NUCLEAR_RECEPTOR_BINDING	1.04938	0.707237
AMMONIUM_TRANSMEMBRANE_TRANSPORTER_ACTIVITY	-1.10195	0.707237
PRE_MRNA_INTRONIC_BINDING	1.1008	0.707706
OXIDOREDUCTASE_ACTIVITY_ACTING_ON_THE_CH_NH2_GROUP_OF_DONORS_OXYGEN_AS_ACCEPTOR	-1.09077	0.707706
TRANSFORMING_GROWTH_FACTOR_BETA_RECEPTOR_BINDING	1.0896	0.709065
MYOSIN_HEAVY_CHAIN_BINDING	1.09562	0.711069
DYNEIN_INTERMEDIATE_CHAIN_BINDING	1.08595	0.711551
S100_PROTEIN_BINDING	1.08058	0.711639
BITTER_TASTE_RECEPTOR_ACTIVITY	-1.10057	0.712221
NADPLUS_NUCLEOSIDASE_ACTIVITY	-1.08951	0.712221
HYDROLASE_ACTIVITY_ACTING_ON_GLYCOSYL_BONDS	1.04687	0.712221
METALLOEXOPEPTIDASE_ACTIVITY	1.07208	0.712221
MOTOR_ACTIVITY	-1.04318	0.712727
CARBOHYDRATE_BINDING	-1.03838	0.712727
OXIDOREDUCTASE_ACTIVITY_ACTING_ON_PAIRED_DONORS_WITH_INCORPORATION_OR_REDUCTION_OF_MOLECULAR_OXYGEN	1.0373	0.712727
DELAYED_RECTIFIER_POTASSIUM_CHANNEL_ACTIVITY	1.06039	0.712727
CARBON_OXYGEN_LYASE_ACTIVITY	1.04889	0.713985
LIGAND_GATED_ANION_CHANNEL_ACTIVITY	1.0758	0.713985
AMP_BINDING	1.09312	0.713985
PHOSPHATIDYLINOSITOL_BINDING	-1.04663	0.714584
WNT_ACTIVATED_RECEPTOR_ACTIVITY	-1.07774	0.714584
TRANSLATION_REPRESSOR_ACTIVITY_MRNA_REGULATORY_ELEMENT_BINDING	-1.08179	0.714751
ODORANT_BINDING	-1.04478	0.717587
LONG_CHAIN_FATTY_ACID_BINDING	1.07291	0.719045
KINASE_ACTIVATOR_ACTIVITY	-1.0585	0.720625
CALCIUM_DEPENDENT_PROTEIN_KINASE_ACTIVITY	1.06259	0.720625
MRNA_5_UTR_BINDING	1.05673	0.720625
MANGANESE_ION_BINDING	1.05575	0.720628
BETA_TUBULIN_BINDING	1.05634	0.720628
LIGASE_ACTIVITY_FORMING_CARBON_SULFUR_BONDS	1.05107	0.721022
THIOLESTER_HYDROLASE_ACTIVITY	1.06236	0.722628
HEPARAN_SULFATE_SULFOTRANSFERASE_ACTIVITY	1.07588	0.722628
WIDE_PORE_CHANNEL_ACTIVITY	-1.0779	0.723159
QUINONE_BINDING	-1.06911	0.723281
PROTEIN_KINASE_C_BINDING	1.0427	0.723733
HEXOSAMINIDASE_ACTIVITY	1.06509	0.723855
CALCIUM_DEPENDENT_PHOSPHOLIPASE_A2_ACTIVITY	-1.06582	0.724625
GTPASE_BINDING	-1.03933	0.725178
RNA_POLYMERASE_II_ACTIVATING_TRANSCRIPTION_FACTOR_BINDING	1.05229	0.725178
BMP_BINDING	-1.07028	0.725712
LIGASE_ACTIVITY	1.03274	0.726359
STRUCTURAL_CONSTITUENT_OF_SYNAPSE	-1.03719	0.729578
HYALURONIC_ACID_BINDING	-1.0635	0.729578
SIGNALING_ADAPTOR_ACTIVITY	-1.05308	0.729578
RRNA_BINDING	1.05087	0.73095
CALCIUM_ACTIVATED_POTASSIUM_CHANNEL_ACTIVITY	-1.05625	0.731594
HYDRO_LYASE_ACTIVITY	-1.04845	0.731594
PEPTIDASE_ACTIVATOR_ACTIVITY	-1.04733	0.731594
PHOSPHATIDYLINOSITOL_3_4_BISPHOSPHATE_BINDING	-1.06562	0.731594
MAP_KINASE_ACTIVITY	-1.04255	0.731594
PEPTIDE_DISULFIDE_OXIDOREDUCTASE_ACTIVITY	1.05913	0.731855
PROTEIN_PHOSPHATASE_1_BINDING	1.04366	0.73198
TRANSFERASE_ACTIVITY_TRANSFERRING_NITROGENOUS_GROUPS	-1.05925	0.73198
TRANSFERASE_ACTIVITY_TRANSFERRING_ONE_CARBON_GROUPS	-1.02452	0.732199
HISTONE_METHYLTRANSFERASE_ACTIVITY_H3_K4_SPECIFIC	1.06047	0.732276
DISORDERED_DOMAIN_SPECIFIC_BINDING	-1.05292	0.73347
N_METHYLTRANSFERASE_ACTIVITY	-1.03808	0.73347
CATALYTIC_ACTIVITY_ACTING_ON_DNA	1.01917	0.735419
PEPTIDE_HORMONE_RECEPTOR_BINDING	-1.05717	0.735572
PROTEIN_TYROSINE_KINASE_ACTIVITY	-1.02055	0.735572
SERINE_HYDROLASE_ACTIVITY	1.02031	0.736749
EXTRACELLULAR_MATRIX_STRUCTURAL_CONSTITUENT_CONFERRING_COMPRESSION_RESISTANCE	-1.05378	0.736749
PEPTIDE_TRANSMEMBRANE_TRANSPORTER_ACTIVITY	1.02546	0.736749
GAMMA_CATENIN_BINDING	-1.04079	0.736749
PHOSPHATIDYLINOSITOL_PHOSPHATE_BINDING	-1.01778	0.737212
ACTIVIN_ACTIVATED_RECEPTOR_ACTIVITY	-1.0524	0.738691
DIPEPTIDYL_PEPTIDASE_ACTIVITY	-1.05229	0.738691
ISOPRENOID_BINDING	1.02214	0.738691
ACETYLTRANSFERASE_ACTIVITY	1.03016	0.742475
POTASSIUM_ION_ANTIPORTER_ACTIVITY	1.05938	0.742708
MONOCARBOXYLIC_ACID_TRANSMEMBRANE_TRANSPORTER_ACTIVITY	-1.0156	0.744277
SPHINGOLIPID_TRANSPORTER_ACTIVITY	-1.02892	0.744312
RNA_POLYMERASE_CORE_ENZYME_BINDING	-1.03574	0.744412
HELICASE_ACTIVITY	1.01372	0.74457
OUTWARD_RECTIFIER_POTASSIUM_CHANNEL_ACTIVITY	1.04184	0.74575
ENDONUCLEASE_ACTIVITY_ACTIVE_WITH_EITHER_RIBO_OR_DEOXYRIBONUCLEIC_ACIDS_AND_PRODUCING_5_PHOSPHOMONOESTERS	1.0158	0.74575
ATP_DEPENDENT_MICROTUBULE_MOTOR_ACTIVITY	-1.03353	0.746065
G_PROTEIN_COUPLED_PURINERGIC_NUCLEOTIDE_RECEPTOR_ACTIVITY	-1.0178	0.746065
NUCLEAR_EXPORT_SIGNAL_RECEPTOR_ACTIVITY	1.04243	0.747063
PROTEIN_SERINE_PHOSPHATASE_ACTIVITY	-1.00963	0.747063
PATTERN_RECOGNITION_RECEPTOR_ACTIVITY	-1.04204	0.747448
3_5_CYCLIC_GMP_PHOSPHODIESTERASE_ACTIVITY	1.05013	0.74749
PHOSPHATIDYLINOSITOL_3_KINASE_REGULATOR_ACTIVITY	-1.03155	0.750413
UBIQUITIN_BINDING	-1.01674	0.750976
TRANSCRIPTION_COACTIVATOR_ACTIVITY	1.00458	0.751363
PHOSPHORIC_ESTER_HYDROLASE_ACTIVITY	1.00994	0.753885
TAT_PROTEIN_BINDING	1.03638	0.753885
POLYPEPTIDE_N_ACETYLGALACTOSAMINYLTRANSFERASE_ACTIVITY	-1.03468	0.75422
ACID_AMINO_ACID_LIGASE_ACTIVITY	-1.03343	0.757984
GALACTOSYLTRANSFERASE_ACTIVITY	1.00396	0.758313
IRON_ION_BINDING	-1.00258	0.758313
DNA_HELICASE_ACTIVITY	1.01632	0.758313
G_PROTEIN_COUPLED_AMINE_RECEPTOR_ACTIVITY	1.00636	0.758313
NADP_BINDING	1.01445	0.761433
PHOSPHOPROTEIN_BINDING	-1.00476	0.76346
DNA_DEPENDENT_ATPASE_ACTIVITY	0.993004	0.765461
ISOPEPTIDASE_ACTIVITY	-0.995008	0.766616
PROTEIN_SERINE_THREONINE_KINASE_INHIBITOR_ACTIVITY	-1.01898	0.766683
HISTONE_DEACETYLASE_BINDING	1.00193	0.768231
METAL_CLUSTER_BINDING	1.00616	0.768231
ATPASE_COUPLED_INTRAMEMBRANE_LIPID_TRANSPORTER_ACTIVITY	0.997526	0.768231
CYTOSKELETAL_ANCHOR_ACTIVITY	-1.00997	0.768231
HSP90_PROTEIN_BINDING	0.985088	0.771126
ANDROGEN_RECEPTOR_BINDING	-1.00457	0.772823
CARBOHYDRATE_CATION_SYMPORTER_ACTIVITY	-0.998414	0.774686
ATPASE_BINDING	0.999112	0.775355
GLYCINE_BINDING	1.01396	0.775355
CHLORIDE_CHANNEL_REGULATOR_ACTIVITY	1.0029	0.775355
OXIDOREDUCTASE_ACTIVITY_ACTING_ON_METAL_IONS	-0.991289	0.775716
WW_DOMAIN_BINDING	-0.999854	0.77586
CARGO_ADAPTOR_ACTIVITY	-1.0093	0.77586
UBIQUITIN_PROTEIN_TRANSFERASE_REGULATOR_ACTIVITY	-1.0101	0.77586
NEUTRAL_AMINO_ACID_TRANSMEMBRANE_TRANSPORTER_ACTIVITY	-0.996301	0.777333
ACTIVATING_TRANSCRIPTION_FACTOR_BINDING	0.992948	0.778414
TRANSFORMING_GROWTH_FACTOR_BETA_BINDING	-0.995723	0.778744
G_PROTEIN_ALPHA_SUBUNIT_BINDING	-0.998894	0.779088
TRANSLATION_INITIATION_FACTOR_BINDING	-0.980601	0.779088
PROTEIN_SERINE_THREONINE_KINASE_ACTIVATOR_ACTIVITY	-0.984625	0.779312
EXODEOXYRIBONUCLEASE_ACTIVITY	-0.985362	0.779867
INTRAMOLECULAR_TRANSFERASE_ACTIVITY	-0.98682	0.780061
ATP_DEPENDENT_MICROTUBULE_MOTOR_ACTIVITY_MINUS_END_DIRECTED	0.992787	0.780061
TRANSCRIPTION_COREGULATOR_ACTIVITY	-0.988051	0.780061
PHOSPHOLIPASE_A2_ACTIVITY_CONSUMING_1_2_DIPALMITOYLPHOSPHATIDYLCHOLINE	-0.982939	0.78063
THIOESTERASE_BINDING	0.986276	0.780943
1_PHOSPHATIDYLINOSITOL_3_KINASE_REGULATOR_ACTIVITY	-0.974883	0.781476
EXTRACELLULAR_LIGAND_GATED_ION_CHANNEL_ACTIVITY	0.991272	0.781476
INTRAMOLECULAR_OXIDOREDUCTASE_ACTIVITY	0.974201	0.781476
NUCLEOCYTOPLASMIC_CARRIER_ACTIVITY	0.984242	0.781476
PEPTIDOGLYCAN_MURALYTIC_ACTIVITY	-0.948129	0.781476
RNA_CAP_BINDING	-0.972205	0.782576
RNA_POLYMERASE_II_CORE_PROMOTER_SEQUENCE_SPECIFIC_DNA_BINDING	0.984849	0.782701
PEPTIDASE_ACTIVATOR_ACTIVITY_INVOLVED_IN_APOPTOTIC_PROCESS	-0.96785	0.782701
HYDROLASE_ACTIVITY_ACTING_ON_CARBON_NITROGEN_BUT_NOT_PEPTIDE_BONDS_IN_CYCLIC_AMIDINES	-0.970931	0.783022
RECEPTOR_REGULATOR_ACTIVITY	-0.994468	0.783022
INTERMEDIATE_FILAMENT_BINDING	0.97308	0.783022
PROTEIN_LIPID_COMPLEX_BINDING	0.974694	0.783022
PHOSPHOTRANSFERASE_ACTIVITY_FOR_OTHER_SUBSTITUTED_PHOSPHATE_GROUPS	0.982412	0.783081
PROLINE_RICH_REGION_BINDING	-0.981064	0.783081
TRANSMITTER_GATED_CHANNEL_ACTIVITY	0.978917	0.784675
MISMATCH_REPAIR_COMPLEX_BINDING	0.970848	0.784675
CATALYTIC_ACTIVITY_ACTING_ON_A_TRNA	0.970435	0.785209
ACIDIC_AMINO_ACID_TRANSMEMBRANE_TRANSPORTER_ACTIVITY	-0.978959	0.785209
FOUR_WAY_JUNCTION_DNA_BINDING	0.974608	0.785517
HISTONE_METHYLTRANSFERASE_ACTIVITY	-0.977546	0.785517
3_5_CYCLIC_AMP_PHOSPHODIESTERASE_ACTIVITY	-0.96245	0.785776
CARGO_RECEPTOR_ACTIVITY	-0.959062	0.786001
CYSTEINE_TYPE_PEPTIDASE_ACTIVITY	-0.972639	0.787023
CYCLIN_BINDING	0.969219	0.787649
NUCLEOTIDASE_ACTIVITY	0.964071	0.788043
TOLL_LIKE_RECEPTOR_BINDING	-0.93579	0.788049
RETINOIC_ACID_RECEPTOR_BINDING	-0.967939	0.78845
INHIBITORY_EXTRACELLULAR_LIGAND_GATED_ION_CHANNEL_ACTIVITY	0.971064	0.789098
ARACHIDONATE_COA_LIGASE_ACTIVITY	0.977798	0.789098
CELL_CELL_ADHESION_MEDIATOR_ACTIVITY	-0.963764	0.789163
POSTSYNAPTIC_NEUROTRANSMITTER_RECEPTOR_ACTIVITY	0.969602	0.792044
AMIDE_TRANSMEMBRANE_TRANSPORTER_ACTIVITY	0.968142	0.792423
PHOSPHATIDYLINOSITOL_PHOSPHATE_PHOSPHATASE_ACTIVITY	-0.961541	0.792423
ARMADILLO_REPEAT_DOMAIN_BINDING	0.958447	0.793401
INSULIN_LIKE_GROWTH_FACTOR_I_BINDING	0.958793	0.793579
MITOGEN_ACTIVATED_PROTEIN_KINASE_KINASE_KINASE_BINDING	-0.953988	0.794598
PEPTIDASE_REGULATOR_ACTIVITY	0.972638	0.794664
K63_LINKED_POLYUBIQUITIN_MODIFICATION_DEPENDENT_PROTEIN_BINDING	-0.949744	0.794664
RNA_HELICASE_ACTIVITY	-0.957359	0.794664
BETA_CATENIN_BINDING	-0.970497	0.794664
METHYLATED_HISTONE_BINDING	0.963327	0.794664
DISULFIDE_OXIDOREDUCTASE_ACTIVITY	0.957856	0.797033
PEPTIDASE_ACTIVITY	0.986743	0.797625
PROTEIN_KINASE_ACTIVITY	-0.983943	0.797625
EXCITATORY_EXTRACELLULAR_LIGAND_GATED_ION_CHANNEL_ACTIVITY	0.953249	0.798504
CARD_DOMAIN_BINDING	-0.932435	0.799668
RIBONUCLEOPROTEIN_COMPLEX_BINDING	0.963097	0.802424
PROTEIN_SERINE_KINASE_ACTIVITY	-0.974388	0.803108
SOLUTE_ANION_ANTIPORTER_ACTIVITY	0.94523	0.803328
STRUCTURAL_CONSTITUENT_OF_MUSCLE	-0.954525	0.804212
PHOSPHOLIPASE_A2_ACTIVITY	-0.950214	0.804924
TBP_CLASS_PROTEIN_BINDING	-0.952785	0.804924
TRANSCRIPTION_COACTIVATOR_BINDING	-0.954201	0.804924
ACID_THIOL_LIGASE_ACTIVITY	0.94472	0.806167
CYSTEINE_TYPE_ENDOPEPTIDASE_ACTIVITY_INVOLVED_IN_APOPTOTIC_PROCESS	0.934545	0.806691
INOSITOL_1_4_5_TRISPHOSPHATE_BINDING	0.951131	0.806691
BENZODIAZEPINE_RECEPTOR_ACTIVITY	0.947817	0.806691
CALCIUM_RELEASE_CHANNEL_ACTIVITY	0.948462	0.807258
PROTEIN_DISULFIDE_OXIDOREDUCTASE_ACTIVITY	-0.949614	0.807258
INORGANIC_ANION_TRANSMEMBRANE_TRANSPORTER_ACTIVITY	0.961008	0.807258
ESTROGEN_RECEPTOR_BINDING	0.934079	0.807258
CARBOHYDRATE_DERIVATIVE_TRANSMEMBRANE_TRANSPORTER_ACTIVITY	-0.939714	0.807359
PHOSPHOLIPID_BINDING	0.968519	0.807735
OXIDOREDUCTASE_ACTIVITY_ACTING_ON_THE_CH_NH2_GROUP_OF_DONORS	-0.936541	0.810605
DYNEIN_LIGHT_INTERMEDIATE_CHAIN_BINDING	0.943047	0.810751
GENERAL_TRANSCRIPTION_INITIATION_FACTOR_ACTIVITY	0.941468	0.810751
LAMIN_BINDING	-0.915825	0.811034
PALMITOYLTRANSFERASE_ACTIVITY	0.940438	0.811537
PROTEIN_KINASE_A_BINDING	-0.938241	0.811537
CHEMOATTRACTANT_ACTIVITY	-0.925317	0.812234
DNA_BINDING_TRANSCRIPTION_REPRESSOR_ACTIVITY	-0.962872	0.812246
ATPASE_ACTIVITY	-0.969158	0.812246
SNRNA_BINDING	-0.936654	0.813466
PHOSPHATIDYLINOSITOL_BISPHOSPHATE_PHOSPHATASE_ACTIVITY	-0.921599	0.815291
PRIMARY_ACTIVE_TRANSMEMBRANE_TRANSPORTER_ACTIVITY	0.926232	0.816917
DEATH_RECEPTOR_BINDING	0.93165	0.817109
CIS_TRANS_ISOMERASE_ACTIVITY	0.918522	0.818172
INSULIN_RECEPTOR_SUBSTRATE_BINDING	-0.908515	0.819615
RIBONUCLEASE_ACTIVITY	0.942067	0.819818
5_3_EXONUCLEASE_ACTIVITY	-0.906805	0.820745
NF_KAPPAB_BINDING	0.925701	0.821558
PROTEIN_TYROSINE_THREONINE_PHOSPHATASE_ACTIVITY	-0.904173	0.821889
NUCLEOBASE_CONTAINING_COMPOUND_TRANSMEMBRANE_TRANSPORTER_ACTIVITY	-0.927318	0.821927
TRANSFERASE_ACTIVITY_TRANSFERRING_ACYL_GROUPS	0.950585	0.82209
MODIFICATION_DEPENDENT_PROTEIN_BINDING	0.945705	0.823623
CARBOXYLIC_ESTER_HYDROLASE_ACTIVITY	0.944326	0.823623
METALLOAMINOPEPTIDASE_ACTIVITY	0.915036	0.823761
NITRIC_OXIDE_SYNTHASE_BINDING	0.908636	0.824666
NADPLUS_BINDING	0.926226	0.824768
DNA_DIRECTED_DNA_POLYMERASE_ACTIVITY	0.92136	0.825238
NEUROTRANSMITTER_RECEPTOR_ACTIVITY_INVOLVED_IN_REGULATION_OF_POSTSYNAPTIC_MEMBRANE_POTENTIAL	0.929947	0.825765
TRANSMEMBRANE_RECEPTOR_PROTEIN_PHOSPHATASE_ACTIVITY	0.922911	0.827642
NUCLEOTIDE_DIPHOSPHATASE_ACTIVITY	-0.909162	0.827642
PSEUDOURIDINE_SYNTHASE_ACTIVITY	0.919653	0.828166
UBIQUITIN_LIKE_PROTEIN_TRANSFERASE_ACTIVITY	-0.952993	0.828963
CO_SMAD_BINDING	-0.890918	0.828963
ACETYLCHOLINE_BINDING	-0.893036	0.828963
GAP_JUNCTION_CHANNEL_ACTIVITY	-0.905339	0.830172
ENDODEOXYRIBONUCLEASE_ACTIVITY	0.912177	0.830322
MITOGEN_ACTIVATED_PROTEIN_KINASE_KINASE_BINDING	-0.888854	0.830431
HIGH_VOLTAGE_GATED_CALCIUM_CHANNEL_ACTIVITY	-0.886579	0.831571
CATION_CATION_ANTIPORTER_ACTIVITY	0.911409	0.831571
FIBROBLAST_GROWTH_FACTOR_BINDING	0.913556	0.831571
FK506_BINDING	-0.880717	0.831571
RIBONUCLEASE_P_ACTIVITY	-0.88116	0.831571
RIBONUCLEASE_P_RNA_BINDING	-0.88116	0.831571
TAU_PROTEIN_KINASE_ACTIVITY	0.908399	0.831953
LIPASE_ACTIVITY	0.934721	0.832741
POLYUBIQUITIN_MODIFICATION_DEPENDENT_PROTEIN_BINDING	-0.913811	0.834154
VOLTAGE_GATED_POTASSIUM_CHANNEL_ACTIVITY	0.923542	0.834154
ACTININ_BINDING	-0.917128	0.834154
ALPHA_ACTININ_BINDING	-0.915175	0.834154
MISMATCHED_DNA_BINDING	0.896026	0.834154
ORGANIC_ACID_TRANSMEMBRANE_TRANSPORTER_ACTIVITY	-0.940579	0.83532
NUCLEOBASE_CONTAINING_COMPOUND_KINASE_ACTIVITY	0.906226	0.83532
PHOSPHATIDIC_ACID_BINDING	0.899948	0.83532
POTASSIUM_ION_TRANSMEMBRANE_TRANSPORTER_ACTIVITY	0.933612	0.83532
SNARE_BINDING	0.928187	0.837082
DYSTROGLYCAN_BINDING	0.88993	0.839206
T_CELL_RECEPTOR_BINDING	0.89993	0.840518
CYTOKINE_RECEPTOR_ACTIVITY	-0.91971	0.841631
DNA_POLYMERASE_ACTIVITY	0.902704	0.841631
CYTIDINE_DEAMINASE_ACTIVITY	-0.870277	0.841631
SERINE_TYPE_ENDOPEPTIDASE_INHIBITOR_ACTIVITY	-0.91202	0.841631
LIPOPEPTIDE_BINDING	-0.859342	0.841631
WATER_TRANSMEMBRANE_TRANSPORTER_ACTIVITY	-0.888188	0.841631
LIGAND_GATED_ION_CHANNEL_ACTIVITY	0.936507	0.841661
REPRESSING_TRANSCRIPTION_FACTOR_BINDING	0.908901	0.841683
NEUROTRANSMITTER_TRANSMEMBRANE_TRANSPORTER_ACTIVITY	0.895251	0.842629
TRANSFERASE_ACTIVITY_TRANSFERRING_AMINO_ACYL_GROUPS	-0.883242	0.842629
CGMP_BINDING	0.869612	0.842674
EXORIBONUCLEASE_ACTIVITY	-0.885859	0.844789
STEROID_HYDROXYLASE_ACTIVITY	0.8968	0.844789
OLIGOSACCHARIDE_BINDING	-0.882938	0.845711
ENDOPEPTIDASE_REGULATOR_ACTIVITY	-0.935283	0.845711
SODIUM_PHOSPHATE_SYMPORTER_ACTIVITY	-0.850746	0.845807
LYSOPHOSPHATIDIC_ACID_ACYLTRANSFERASE_ACTIVITY	0.877894	0.846267
MISFOLDED_PROTEIN_BINDING	-0.895351	0.846385
BASAL_TRANSCRIPTION_MACHINERY_BINDING	-0.888372	0.850373
NUCLEAR_HORMONE_RECEPTOR_BINDING	0.922479	0.85121
CO_RECEPTOR_BINDING	0.869283	0.85121
PROTEIN_SERINE_THREONINE_TYROSINE_KINASE_ACTIVITY	-0.888873	0.85121
CARBOHYDRATE_KINASE_ACTIVITY	0.873335	0.853417
STRUCTURAL_CONSTITUENT_OF_NUCLEAR_PORE	0.890409	0.853417
CARBON_CARBON_LYASE_ACTIVITY	0.877833	0.853837
LIGAND_ACTIVATED_TRANSCRIPTION_FACTOR_ACTIVITY	0.894092	0.85404
SIGNALING_RECEPTOR_COMPLEX_ADAPTOR_ACTIVITY	-0.881456	0.855319
LYSINE_ACETYLATED_HISTONE_BINDING	0.872313	0.856554
SUMO_TRANSFERASE_ACTIVITY	-0.862208	0.856649
MAP_KINASE_KINASE_ACTIVITY	-0.862023	0.857795
POTASSIUM_CHANNEL_REGULATOR_ACTIVITY	-0.876811	0.858058
ENDONUCLEASE_ACTIVITY	0.905328	0.858097
TRNA_SPECIFIC_RIBONUCLEASE_ACTIVITY	0.857432	0.858097
QUATERNARY_AMMONIUM_GROUP_BINDING	0.876394	0.858167
HYDROLASE_ACTIVITY_HYDROLYZING_N_GLYCOSYL_COMPOUNDS	0.869089	0.858656
LYSOPHOSPHOLIPASE_ACTIVITY	-0.849865	0.858656
INTRACELLULAR_LIGAND_GATED_ION_CHANNEL_ACTIVITY	0.871917	0.858656
GABA_RECEPTOR_ACTIVITY	0.872485	0.858656
INTRAMEMBRANE_LIPID_TRANSPORTER_ACTIVITY	0.872568	0.858848
CYCLIN_DEPENDENT_PROTEIN_SERINE_THREONINE_KINASE_INHIBITOR_ACTIVITY	-0.83338	0.85912
FERROUS_IRON_BINDING	0.855115	0.860319
PROTEIN_TYROSINE_SERINE_THREONINE_PHOSPHATASE_ACTIVITY	-0.877479	0.861261
RAGE_RECEPTOR_BINDING	-0.819096	0.865245
METALLOPEPTIDASE_ACTIVITY	-0.913197	0.865245
TRANSCRIPTION_COREPRESSOR_ACTIVITY	-0.904884	0.866193
NUCLEAR_LOCALIZATION_SEQUENCE_BINDING	-0.85183	0.866193
PHOSPHATIDYLINOSITOL_KINASE_ACTIVITY	0.851002	0.866193
EXONUCLEASE_ACTIVITY_ACTIVE_WITH_EITHER_RIBO_OR_DEOXYRIBONUCLEIC_ACIDS_AND_PRODUCING_5_PHOSPHOMONOESTERS	-0.870227	0.866193
CYSTEINE_TYPE_ENDOPEPTIDASE_ACTIVITY_INVOLVED_IN_APOPTOTIC_SIGNALING_PATHWAY	0.843433	0.86696
PHOSPHATIDYLINOSITOL_3_KINASE_ACTIVITY	0.847084	0.86696
HYDROLASE_ACTIVITY_ACTING_ON_CARBON_NITROGEN_BUT_NOT_PEPTIDE_BONDS_IN_LINEAR_AMIDINES	0.843024	0.869517
HISTONE_KINASE_ACTIVITY	-0.839147	0.871107
PROTEIN_PHOSPHORYLATED_AMINO_ACID_BINDING	-0.848961	0.872573
PROTEIN_KINASE_A_CATALYTIC_SUBUNIT_BINDING	0.837976	0.873559
C4_DICARBOXYLATE_TRANSMEMBRANE_TRANSPORTER_ACTIVITY	-0.840597	0.873877
ISOMERASE_ACTIVITY	0.907276	0.873877
SOLUTE_PROTON_ANTIPORTER_ACTIVITY	0.822227	0.873877
DIACYLGLYCEROL_BINDING	0.828889	0.875335
UDP_GALACTOSYLTRANSFERASE_ACTIVITY	0.834297	0.875847
IGG_BINDING	0.833849	0.875847
ION_TRANSMEMBRANE_TRANSPORTER_ACTIVITY_PHOSPHORYLATIVE_MECHANISM	-0.836229	0.875916
CALCIUM_CHANNEL_REGULATOR_ACTIVITY	-0.84699	0.876493
PHOSPHATIDYLINOSITOL_BISPHOSPHATE_BINDING	-0.865418	0.876512
SEMAPHORIN_RECEPTOR_ACTIVITY	0.82487	0.877489
PROTEIN_ADP_RIBOSYLASE_ACTIVITY	-0.830688	0.877608
ENDONUCLEASE_ACTIVITY_ACTIVE_WITH_EITHER_RIBO_OR_DEOXYRIBONUCLEIC_ACIDS_AND_PRODUCING_3_PHOSPHOMONOESTERS	0.815629	0.877678
PEROXISOME_PROLIFERATOR_ACTIVATED_RECEPTOR_BINDING	-0.793825	0.878017
ICOSANOID_RECEPTOR_ACTIVITY	0.798603	0.879314
SNORNA_BINDING	0.83072	0.879682
LYSOPHOSPHOLIPID_ACYLTRANSFERASE_ACTIVITY	0.825125	0.879682
UBIQUITIN_LIKE_PROTEIN_LIGASE_ACTIVITY	0.913445	0.880491
ORGANIC_CATION_TRANSMEMBRANE_TRANSPORTER_ACTIVITY	0.827895	0.880799
CYCLIC_NUCLEOTIDE_PHOSPHODIESTERASE_ACTIVITY	-0.834267	0.881502
NEUROTRANSMITTER_RECEPTOR_ACTIVITY	0.890033	0.882766
CAMP_RESPONSE_ELEMENT_BINDING	-0.820462	0.883637
RETINOID_X_RECEPTOR_BINDING	-0.82174	0.883886
PROTEIN_SERINE_THREONINE_KINASE_ACTIVITY	-0.918607	0.884324
RECEPTOR_ANTAGONIST_ACTIVITY	-0.818204	0.884324
LIGAND_GATED_CATION_CHANNEL_ACTIVITY	0.875268	0.884654
TELOMERIC_DNA_BINDING	-0.823441	0.884654
4_IRON_4_SULFUR_CLUSTER_BINDING	-0.837157	0.885652
RECEPTOR_INHIBITOR_ACTIVITY	0.845053	0.885766
MAP_KINASE_PHOSPHATASE_ACTIVITY	-0.796602	0.887845
TITIN_BINDING	-0.80472	0.888681
RIBOSOME_BINDING	-0.830204	0.890851
SNAP_RECEPTOR_ACTIVITY	-0.807639	0.891429
ACYLGLYCEROL_O_ACYLTRANSFERASE_ACTIVITY	0.78056	0.892244
SH2_DOMAIN_BINDING	0.827513	0.892244
PHOSPHATIDYLINOSITOL_3_4_5_TRISPHOSPHATE_BINDING	-0.811959	0.892372
HORMONE_ACTIVITY	-0.852504	0.89274
MONOCARBOXYLATE_SODIUM_SYMPORTER_ACTIVITY	-0.790274	0.89274
MANNOSIDASE_ACTIVITY	0.778441	0.893076
3_5_EXONUCLEASE_ACTIVITY	-0.820176	0.89548
HYDROLASE_ACTIVITY_ACTING_ON_CARBON_NITROGEN_BUT_NOT_PEPTIDE_BONDS	0.858059	0.897129
CHANNEL_INHIBITOR_ACTIVITY	-0.815976	0.897129
BASIC_AMINO_ACID_TRANSMEMBRANE_TRANSPORTER_ACTIVITY	0.781118	0.897947
DIPEPTIDASE_ACTIVITY	0.777821	0.897947
GAMMA_TUBULIN_BINDING	-0.800939	0.899288
PHOSPHOTYROSINE_RESIDUE_BINDING	-0.829232	0.899795
CYSTEINE_TYPE_ENDOPEPTIDASE_REGULATOR_ACTIVITY_INVOLVED_IN_APOPTOTIC_PROCESS	-0.807223	0.900003
CAMP_BINDING	-0.786892	0.900316
VOLTAGE_GATED_ANION_CHANNEL_ACTIVITY	0.765405	0.90069
VOLTAGE_GATED_CALCIUM_CHANNEL_ACTIVITY	-0.817457	0.90069
MICROTUBULE_MOTOR_ACTIVITY	0.82541	0.901433
ACTIVIN_BINDING	0.777615	0.901863
SOLUTE_PROTON_SYMPORTER_ACTIVITY	-0.779685	0.9029
MECHANOSENSITIVE_ION_CHANNEL_ACTIVITY	0.786789	0.90336
PROTEIN_TAG	0.767881	0.90417
O_ACYLTRANSFERASE_ACTIVITY	0.81515	0.90417
STEROID_HORMONE_RECEPTOR_ACTIVITY	0.81171	0.90417
POLYOL_TRANSMEMBRANE_TRANSPORTER_ACTIVITY	-0.747397	0.904663
SIALYLTRANSFERASE_ACTIVITY	0.785091	0.904705
NEUROPEPTIDE_HORMONE_ACTIVITY	-0.795018	0.904831
NADPH_BINDING	0.768928	0.905529
PROTEIN_DEACETYLASE_ACTIVITY	0.787734	0.907478
SODIUM_INDEPENDENT_ORGANIC_ANION_TRANSMEMBRANE_TRANSPORTER_ACTIVITY	-0.770742	0.907576
GLUCURONOSYLTRANSFERASE_ACTIVITY	-0.778513	0.90817
MANNOSE_BINDING	-0.760572	0.908476
VITAMIN_B6_BINDING	-0.811805	0.909109
PEPTIDE_LYSINE_N_ACETYLTRANSFERASE_ACTIVITY	-0.782585	0.909213
PEPTIDE_N_ACETYLTRANSFERASE_ACTIVITY	-0.782585	0.909213
BHLH_TRANSCRIPTION_FACTOR_BINDING	0.769495	0.909454
NUCLEAR_IMPORT_SIGNAL_RECEPTOR_ACTIVITY	-0.767848	0.909642
POLYSACCHARIDE_BINDING	-0.768284	0.909642
HISTONE_LYSINE_N_METHYLTRANSFERASE_ACTIVITY	0.802079	0.910614
DNA_BINDING_BENDING	-0.761286	0.911032
PROTEIN_DISULFIDE_ISOMERASE_ACTIVITY	-0.760322	0.911986
MAP_KINASE_KINASE_KINASE_ACTIVITY	0.769817	0.912472
HISTONE_BINDING	-0.872535	0.914775
GLUCOCORTICOID_RECEPTOR_BINDING	-0.753632	0.917096
DIACYLGLYCEROL_KINASE_ACTIVITY	0.751313	0.918423
MACROLIDE_BINDING	-0.748186	0.918994
ANNEALING_ACTIVITY	-0.736721	0.919425
ZINC_ION_TRANSMEMBRANE_TRANSPORTER_ACTIVITY	0.762102	0.919425
CALCIUM_ION_TRANSMEMBRANE_TRANSPORTER_ACTIVITY	-0.833628	0.919425
LIGAND_GATED_CALCIUM_CHANNEL_ACTIVITY	-0.768467	0.919425
INORGANIC_ANION_EXCHANGER_ACTIVITY	0.75086	0.91969
RACEMASE_AND_EPIMERASE_ACTIVITY	-0.726011	0.920579
ANION_TRANSMEMBRANE_TRANSPORTER_ACTIVITY	-0.898286	0.920825
CALCIUM_DEPENDENT_PROTEIN_BINDING	-0.816533	0.921084
FRIZZLED_BINDING	-0.774259	0.921644
GLUCOSE_BINDING	0.733836	0.922019
ACETYLGALACTOSAMINYLTRANSFERASE_ACTIVITY	-0.766882	0.924186
EXOPEPTIDASE_ACTIVITY	0.818606	0.924186
TUMOR_NECROSIS_FACTOR_ACTIVATED_RECEPTOR_ACTIVITY	0.716718	0.925671
CHANNEL_REGULATOR_ACTIVITY	0.852793	0.925671
DEMETHYLASE_ACTIVITY	-0.738447	0.925721
MICROTUBULE_PLUS_END_BINDING	-0.745106	0.925721
CALMODULIN_DEPENDENT_PROTEIN_KINASE_ACTIVITY	0.767383	0.925721
EPHRIN_RECEPTOR_ACTIVITY	0.745598	0.92723
ENDOPEPTIDASE_ACTIVITY	0.902336	0.928594
ANION_CHANNEL_ACTIVITY	0.792699	0.929646
DEATH_RECEPTOR_ACTIVITY	0.708631	0.929646
PHOSPHATIDYLINOSITOL_4_5_BISPHOSPHATE_BINDING	0.790381	0.930136
TRANSFERASE_ACTIVITY_TRANSFERRING_PENTOSYL_GROUPS	-0.757675	0.930477
NUCLEOSIDE_DIPHOSPHATASE_ACTIVITY	0.71704	0.930516
PEPTIDE_RECEPTOR_ACTIVITY	0.84321	0.931423
ADRENERGIC_RECEPTOR_BINDING	-0.719653	0.934523
ARP2_3_COMPLEX_BINDING	0.714689	0.934786
MANNOSYLTRANSFERASE_ACTIVITY	0.729927	0.936055
MYOSIN_V_BINDING	-0.726467	0.936398
NUCLEOSIDE_DIPHOSPHATE_KINASE_ACTIVITY	-0.723083	0.937608
AMINO_ACID_TRANSMEMBRANE_TRANSPORTER_ACTIVITY	-0.786874	0.937608
ATPASE_ACTIVITY_COUPLED_TO_TRANSMEMBRANE_MOVEMENT_OF_IONS_ROTATIONAL_MECHANISM	0.708708	0.941856
NADPLUS_ADP_RIBOSYLTRANSFERASE_ACTIVITY	0.739721	0.941856
POTASSIUM_CHANNEL_ACTIVITY	0.822971	0.941856
GABA_RECEPTOR_BINDING	0.699981	0.941856
ATPASE_COUPLED_ION_TRANSMEMBRANE_TRANSPORTER_ACTIVITY	0.766479	0.941856
DNA_SECONDARY_STRUCTURE_BINDING	0.741781	0.942191
LYSINE_N_METHYLTRANSFERASE_ACTIVITY	-0.737207	0.94362
GENERAL_TRANSCRIPTION_INITIATION_FACTOR_BINDING	0.750225	0.94362
PROTEIN_TYROSINE_PHOSPHATASE_ACTIVITY	-0.785903	0.944009
ENDORIBONUCLEASE_ACTIVITY_PRODUCING_5_PHOSPHOMONOESTERS	-0.709749	0.944009
GLUCOSYLTRANSFERASE_ACTIVITY	-0.70738	0.944009
CYSTEINE_TYPE_ENDOPEPTIDASE_INHIBITOR_ACTIVITY_INVOLVED_IN_APOPTOTIC_PROCESS	0.698405	0.944009
METAL_ION_TRANSMEMBRANE_TRANSPORTER_ACTIVITY	0.878596	0.944661
ANION_SODIUM_SYMPORTER_ACTIVITY	0.689144	0.944661
VOLTAGE_GATED_ION_CHANNEL_ACTIVITY	0.845042	0.946696
TUMOR_NECROSIS_FACTOR_RECEPTOR_SUPERFAMILY_BINDING	0.739243	0.949101
NAD_DEPENDENT_PROTEIN_DEACETYLASE_ACTIVITY	0.683132	0.949101
COA_HYDROLASE_ACTIVITY	0.701325	0.950107
SYMPORTER_ACTIVITY	-0.810237	0.953265
SODIUM_CHANNEL_ACTIVITY	0.721593	0.95377
FMN_BINDING	0.645468	0.95377
ACTIVE_ION_TRANSMEMBRANE_TRANSPORTER_ACTIVITY	-0.83051	0.95377
O_METHYLTRANSFERASE_ACTIVITY	-0.656558	0.954004
INWARD_RECTIFIER_POTASSIUM_CHANNEL_ACTIVITY	-0.677371	0.954689
STRUCTURAL_CONSTITUENT_OF_EYE_LENS	-0.681246	0.954689
AMINE_BINDING	-0.684844	0.95531
NARROW_PORE_CHANNEL_ACTIVITY	0.693776	0.955339
PHOSPHOLIPASE_ACTIVITY	-0.76416	0.955476
SCAVENGER_RECEPTOR_ACTIVITY	-0.714291	0.956161
DNA_BINDING_TRANSCRIPTION_ACTIVATOR_ACTIVITY	-0.87287	0.956161
PHOSPHATIDYLINOSITOL_PHOSPHATE_KINASE_ACTIVITY	-0.668565	0.956846
GATED_CHANNEL_ACTIVITY	0.846121	0.956846
DYNEIN_COMPLEX_BINDING	-0.67927	0.956846
G_PROTEIN_COUPLED_GLUTAMATE_RECEPTOR_BINDING	0.624462	0.95754
ADENYLATE_CYCLASE_BINDING	-0.673618	0.95776
ORGANIC_ACID_SODIUM_SYMPORTER_ACTIVITY	-0.70365	0.958021
GUANYL_NUCLEOTIDE_EXCHANGE_FACTOR_ACTIVITY	0.8134	0.958037
PHOSPHORIC_DIESTER_HYDROLASE_ACTIVITY	0.768677	0.960906
SECONDARY_ACTIVE_MONOCARBOXYLATE_TRANSMEMBRANE_TRANSPORTER_ACTIVITY	-0.668731	0.960906
SOLUTE_CATION_ANTIPORTER_ACTIVITY	-0.69358	0.962182
ENDORIBONUCLEASE_ACTIVITY	0.728729	0.962718
PHOSPHOLIPASE_C_ACTIVITY	0.6974	0.962718
E_BOX_BINDING	-0.709535	0.963064
PHOSPHOTRANSFERASE_ACTIVITY_PHOSPHATE_GROUP_AS_ACCEPTOR	0.700594	0.963064
CYCLIN_DEPENDENT_PROTEIN_KINASE_ACTIVITY	-0.665266	0.963398
DNA_APURINIC_OR_APYRIMIDINIC_SITE_ENDONUCLEASE_ACTIVITY	0.608202	0.963819
TRANSFERASE_ACTIVITY_TRANSFERRING_GLYCOSYL_GROUPS	0.840628	0.963819
FIBROBLAST_GROWTH_FACTOR_RECEPTOR_BINDING	-0.68472	0.963819
VITAMIN_TRANSMEMBRANE_TRANSPORTER_ACTIVITY	0.679557	0.964927
ACETYLCHOLINE_GATED_CATION_SELECTIVE_CHANNEL_ACTIVITY	0.668684	0.967368
SUMO_BINDING	0.595426	0.969437
14_3_3_PROTEIN_BINDING	0.680325	0.969527
RNA_METHYLTRANSFERASE_ACTIVITY	0.677586	0.970121
FUCOSYLTRANSFERASE_ACTIVITY	0.633822	0.970121
ION_CHANNEL_REGULATOR_ACTIVITY	0.750668	0.976926
BICARBONATE_TRANSMEMBRANE_TRANSPORTER_ACTIVITY	0.620565	0.977727
DOPAMINE_RECEPTOR_BINDING	-0.618341	0.97882
IONOTROPIC_GLUTAMATE_RECEPTOR_ACTIVITY	0.630157	0.97882
ANION_CATION_SYMPORTER_ACTIVITY	-0.632731	0.979325
1_PHOSPHATIDYLINOSITOL_3_KINASE_ACTIVITY	0.596925	0.979325
SYNTAXIN_1_BINDING	0.643025	0.979325
OXIDOREDUCTASE_ACTIVITY_ACTING_ON_SINGLE_DONORS_WITH_INCORPORATION_OF_MOLECULAR_OXYGEN	-0.632809	0.979863
UDP_GLYCOSYLTRANSFERASE_ACTIVITY	0.758992	0.979863
TYPE_I_INTERFERON_RECEPTOR_BINDING	-0.592471	0.979928
CYCLIC_NUCLEOTIDE_GATED_ION_CHANNEL_ACTIVITY	0.570548	0.981271
CALCIUM_CATION_ANTIPORTER_ACTIVITY	-0.557464	0.981496
DYNACTIN_BINDING	-0.557772	0.981496
TRANSFERASE_ACTIVITY_TRANSFERRING_HEXOSYL_GROUPS	0.782433	0.981496
VOLTAGE_GATED_CATION_CHANNEL_ACTIVITY	0.765274	0.981913
GLUTAMATE_RECEPTOR_ACTIVITY	-0.633344	0.982014
ACTIVE_TRANSMEMBRANE_TRANSPORTER_ACTIVITY	0.820459	0.982099
CYTOKINE_ACTIVITY	-0.78561	0.982292
DEOXYRIBONUCLEASE_ACTIVITY	0.668557	0.984035
ACETYLCHOLINE_RECEPTOR_ACTIVITY	-0.62632	0.98414
NEUROTRANSMITTER_BINDING	-0.59075	0.98414
DICARBOXYLIC_ACID_TRANSMEMBRANE_TRANSPORTER_ACTIVITY	0.632995	0.984788
CYSTEINE_TYPE_ENDOPEPTIDASE_ACTIVITY	-0.702799	0.984788
MITOGEN_ACTIVATED_PROTEIN_KINASE_BINDING	-0.633901	0.984788
PROTEIN_MEMBRANE_ADAPTOR_ACTIVITY	0.59995	0.986163
NEUROPEPTIDE_BINDING	0.610466	0.986163
SOLUTE_SODIUM_SYMPORTER_ACTIVITY	-0.672464	0.986163
SPECTRIN_BINDING	0.610544	0.986163
OLFACTORY_RECEPTOR_ACTIVITY	-0.824302	0.9871
NUCLEOTIDE_SUGAR_TRANSMEMBRANE_TRANSPORTER_ACTIVITY	0.548858	0.9871
SOLUTE_CATION_SYMPORTER_ACTIVITY	-0.714875	0.98822
NUCLEOSIDE_MONOPHOSPHATE_KINASE_ACTIVITY	0.572056	0.988833
NADPLUS_KINASE_ACTIVITY	0.582259	0.989025
TRANSFERASE_ACTIVITY_TRANSFERRING_SULFUR_CONTAINING_GROUPS	-0.662816	0.989025
PHOTORECEPTOR_ACTIVITY	0.595282	0.989025
1_PHOSPHATIDYLINOSITOL_BINDING	-0.556307	0.989967
RECEPTOR_SERINE_THREONINE_KINASE_BINDING	0.592594	0.991025
NUCLEOTIDE_RECEPTOR_ACTIVITY	-0.570482	0.991239
PEPTIDOGLYCAN_BINDING	-0.539954	0.9918
CATION_CHLORIDE_SYMPORTER_ACTIVITY	-0.549388	0.9918
SECONDARY_ACTIVE_TRANSMEMBRANE_TRANSPORTER_ACTIVITY	0.769124	0.991985
LIPOPOLYSACCHARIDE_BINDING	-0.573198	0.992145
SULFOTRANSFERASE_ACTIVITY	0.62617	0.992145
NUCLEASE_ACTIVITY	0.748019	0.992297
N_ACYLTRANSFERASE_ACTIVITY	0.62861	0.992297
L_AMINO_ACID_TRANSMEMBRANE_TRANSPORTER_ACTIVITY	-0.629076	0.992297
PYRIMIDINE_NUCLEOTIDE_SUGAR_TRANSMEMBRANE_TRANSPORTER_ACTIVITY	0.499401	0.992297
NEUROPEPTIDE_RECEPTOR_ACTIVITY	0.605183	0.992297
ALANINE_TRANSMEMBRANE_TRANSPORTER_ACTIVITY	-0.51661	0.992297
INTERLEUKIN_1_RECEPTOR_BINDING	-0.524147	0.992297
GLYCEROPHOSPHOLIPID_FLIPPASE_ACTIVITY	0.491802	0.992597
CYSTEINE_TYPE_ENDOPEPTIDASE_INHIBITOR_ACTIVITY	-0.60033	0.992918
CYCLIC_NUCLEOTIDE_BINDING	-0.592677	0.992918
POTASSIUM_ION_LEAK_CHANNEL_ACTIVITY	0.538911	0.993273
TUMOR_NECROSIS_FACTOR_RECEPTOR_BINDING	-0.543694	0.993273
N_ACETYLTRANSFERASE_ACTIVITY	-0.595417	0.993572
CHLORIDE_ION_BINDING	0.482124	0.994074
SODIUM_CHLORIDE_SYMPORTER_ACTIVITY	-0.506657	0.994194
TRNA_METHYLTRANSFERASE_ACTIVITY	-0.515509	0.994304
PROTEIN_HORMONE_RECEPTOR_ACTIVITY	-0.503825	0.994777
AMINO_ACID_CATION_SYMPORTER_ACTIVITY	0.495094	0.995576
SIALIC_ACID_BINDING	0.48464	0.995576
DNA_POLYMERASE_BINDING	-0.50464	0.996809
FATTY_ACID_TRANSMEMBRANE_TRANSPORTER_ACTIVITY	-0.475155	0.996809
SODIUM_ION_TRANSMEMBRANE_TRANSPORTER_ACTIVITY	0.679721	0.998426
CATION_CHANNEL_ACTIVITY	0.723812	0.999495
BMP_RECEPTOR_BINDING	-0.405725	0.999495
SEROTONIN_RECEPTOR_ACTIVITY	0.493053	0.999495
PASSIVE_TRANSMEMBRANE_TRANSPORTER_ACTIVITY	0.745975	0.999495
METHYL_CPG_BINDING	-0.404869	0.999495
AMINO_ACID_SODIUM_SYMPORTER_ACTIVITY	-0.366584	1
VOLTAGE_GATED_SODIUM_CHANNEL_ACTIVITY	0.442556	1
